# Supplementary material for: Compartmentalized dendritic plasticity in the mouse retrosplenial cortex links contextual memories formed close in time
Source: Nat Neurosci. 2025 Feb 17;28(3):602–15. doi: 10.1038/s41593-025-01876-8 (PMC11893454; doi:10.1038/s41593-025-01876-8)
Supplement: Supplementary file 4 — Statistical source data. [file 41593_2025_1876_MOESM4_ESM.xlsx]

## Sheet: Figure 1e Miniscope Overlap
5h	7d
38.8889	13.7405
62.5551	7.9646
49.5446	14.6691
48.8889	43.5798
24.1015	1.10803
38.75	12.8205
1.5625	7.93651
32.8889	7.72532
38.2609	28.6567
21.1382	4.87805
33.1606	9.88372
24.1935	14.2857

## Sheet: Figure 1f PVC 
7d	5h
0.209193	0.69855
0.594091	0.814906
0.582856	0.772878
0.700015	0.737975
0.0962253	0.637956
0.330163	0.504458
0.494298	0.849478
0.399919	0.596788
0.455168	0.712946

## Sheet: Figure 1g AUC
7d	5h
0.97472	0.902614
0.937662	0.549842
0.818156	0.685593
0.796179	0.779086
0.96208	0.877909
0.895001	0.865556
0.896581	0.722781
0.889687	0.672508
0.968974	0.868716

## Sheet: Figure 1i Stability
7d	5h
0.1169	0.1819
0.1016	0.1122
0.0481	0.0657
0.0969	0.0878
0.0791	0.1264
0.2224	0.2338
0.121	0.1664
0.149	0.195
0.1563	0.2516
