# Supplementary material for: Compartmentalized dendritic plasticity in the mouse retrosplenial cortex links contextual memories formed close in time
Source: Nat Neurosci. 2025 Feb 17;28(3):602–15. doi: 10.1038/s41593-025-01876-8 (PMC11893454; doi:10.1038/s41593-025-01876-8)
Supplement: Supplementary file 5 — Statistical source data. [file 41593_2025_1876_MOESM5_ESM.xlsx]

## Sheet: Figure 2c
	Control				TTA
Baseline	17.6111	10.2222	15.5	15.6111	8.72222	7.44444	13.3264	31.5
Light	23.15	6.72222	15.6667	9.72222	32.3333	23.8889	26.6111	35.1111
No Light	13.7222	6.83333	13.1667	9.69444	29.0111	29.1944	14.3997	37.2556

## Sheet: Figure 2d
	Baseline
Control	11	19.2222	13.3833	14.3667	7.38889	4.58889	32.6722	23.2333	27.2056	17.6778	20.35	16.2222	10.8778	12.3	22.6278	13.7222
TTA ChR2	15.3667	13.3222	15.2333	16.4	36.0778	28.5389	24.3778	21.8722	16.7778	7.48333	3.73333	2.58889	13.1722	15.8667
	Post- Stim
Control	15.9111	14.25	10.2389	9.05556	11.1806	12.0806	36.3083	21.0778	32.1167	11.3333	32.1028	28.4611	10.1083	17.5083	22.0278	21.4194
TTA ChR2	18.425	30.1944	18.2194	25.0306	55.2278	34.0417	32.6694	28.9806	21.1194	27.9139	8.53889	15.8889	23.7722	37.2028

## Sheet: Figure 2e
Control				TTA-ChR-DTE
Linked Context	Novel Context	Shock Context		Linked Context	Novel Context	Shock Context
18	15	38		22	4	39
16	24	34		19	7	22
12	9	25		27	5	52
30	25	15		29	11	63
33	42	48		45	30	57
11	4	5		37	24	32
33	45	41		34	25	27
13	5	22		35	11	38
12	0	22		44	33	46
25	41	19		25	24	41
5	3	26		8	1	33
23	22	62		19	22	29
22	34	54		24	21	29
13	22	30		27	41	57
