# Supplementary material for: Compartmentalized dendritic plasticity in the mouse retrosplenial cortex links contextual memories formed close in time
Source: Nat Neurosci. 2025 Feb 17;28(3):602–15. doi: 10.1038/s41593-025-01876-8 (PMC11893454; doi:10.1038/s41593-025-01876-8)
Supplement: Supplementary file 6 — Statistical source data. [file 41593_2025_1876_MOESM6_ESM.xlsx]

## Sheet: Figure 3g
5h	7d
17.1975	3.05344
9.71524	0.811688
14.2282	2.38612
9.89691	0.280505
9.26518	0.626959
22.2222	6

## Sheet: Figure 3h
7d				5h
A	C			B	C
0.604601	0.416375			0.80215	0.56843
0.864564	0.705713			0.457229	0.629738
0.810436	0.578608			0.555485	0.514243
0.698484	0.478746			0.529521	0.525939
0.513334	0.778103			0.436035	0.743373
0.963778	0.607085			0.374592	0.442765
0.573259	0.221823			0.46354	0.363785
0.337756	0.542329			0.185394	0.625864
0.363843	0.218269			0.46775	0.729127
0.36526	0.518965			0.468597	0.334941
0.37228	0.403786			0.663042	0.548317
0.392787	0.361395			0.544766	0.817196
0.406074	0.530338			0.616422	0.359969
0.505004	0.466335			0.810436	0.873224
0.469466	0.382609			0.285185	0.432913
0.441374	0.40222			0.525826	0.553829
0.413745	0.350276			0.748273	0.894821
0.354337	0.300798			0.435491	0.579603
0.416041	0.404475			0.426833	0.635832
0.525576	0.479911			0.588919	0.565053
0.485055	0.503274			0.552146	0.487869
0.347262	0.349746			0.549904	0.347276
0.344561	0.84055			0.493634	0.44272
0.748558	0.659762			0.481633	0.417708
0.32128	0.469778			1.06378	0.660502
0.332179	0.675397			0.698484	0.505888
0.290691	0.606132			0.323206	0.449223
0.539575	0.311005			0.506527	0.626893
0.590515	0.419023			0.490538	0.503522
0.436441	0.549168			0.370595	0.31031
0.865971	0.324136			0.568087	0.29946
0.488492	0.355808			0.819521	0.858897
0.440634	0.491784			0.163678	0.371338
0.685649	0.403877			0.465048	0.246365
0.459869	0.352998			0.364874	0.505904
0.411847	0.357405			0.555216	0.416306
0.466618	0.471163			0.956606	0.620637
0.87998	0.473735			0.963778	0.777071
0.492227	0.221136			0.473574	0.272113
0.534971	0.337845			0.554174	0.376828
0.475838	0.44877			0.510474	0.325583
0.550538	0.53			0.707863	0.296132
0.676885	0.483692			0.454844	0.440854
0.434452	0.512271			0.517243	0.349464
0.386494	0.39129			0.49269	0.630061
0.590624	0.439401			0.568084	0.589063
0.519262	0.587928			0.499315	0.658051
0.47023	0.445321			0.386823	0.474497
0.370266	0.414942			0.353739	0.268768
0.796518	0.764194			0.388809	0.146627
0.424301	0.495739			0.725797	0.887565
0.584839	0.497123			0.442175	0.422302
0.351316	0.497427			0.246579	0.440814
0.433716	0.53096			0.337756	0.2474
0.410723	0.450367			0.209096	0.332797
0.408113	0.570214			0.553475	0.258115
0.406896	0.636964			0.411911	0.511287
0.556471	0.374509			0.537236	0.398673
0.542371	0.383186			0.219767	0.541442
				0.640988	0.486956
				0.588912	0.245179
				0.630685	0.244671
				0.610413	0.232935
				0.459002	0.309637
				0.475503	0.308075
				0.321939	0.381496
				0.284434	0.260065
				0.5064	0.504287
				0.414627	0.426743
				0.497274	0.0976166
				0.38369	0.220114
				0.525545	0.527023
				0.671245	0.62661
				0.441931	0.430929
				0.546792	0.515175
				0.652062	0.445585
				0.578384	0.591781
				0.760888	0.510766
				0.449411	0.342582
				0.408702	0.311911
				0.573296	0.344351
				0.349936	0.302669
				0.175071	0.345341
				0.662753	0.170232
				0.418773	0.444784
				0.579621	0.462194
				0.331111	0.305504
				0.538216	0.367223
				0.538464	0.375052
				0.373687	0.372542
				0.533033	0.720482
				0.480931	0.366933
				0.460056	0.441283
				0.44079	0.552458
				0.406082	0.857089
				0.446214	0.276232
				0.461316	0.609296
				0.509188	0.434153
				0.469466	0.490026
				0.416073	0.312801
				0.543555	0.514253
				0.263264	0.519975
				0.325515	0.489265
				0.556265	0.738513
				0.650044	0.457332
				0.513897	0.484416
				0.350726	0.519772
				0.476086	0.275933
				0.433765	0.51093
				0.525576	0.525008
				0.309268	0.467533
				0.426361	0.380733
				0.413745	0.272808
				0.354337	0.573574
				0.425953	0.233547
				0.45735	0.366912
				0.36043	0.392037
				0.441846	0.279622
				0.259363	0.405936
				0.665095	0.440983
				0.602842	0.377764
				0.474341	0.565982
				0.400335	0.42507
				0.462613	0.246383
				0.369957	0.58574
				0.473549	0.44961
				0.365616	0.426231
				0.313598	0.395421
				0.356627	0.286871
				0.349988	0.310648
				0.466573	0.439073
				0.246301	0.377337
				0.603859	0.20341
				0.466817	0.43706
				0.64503	0.257019
				0.134708	0.339337
				0.567466	0.470374
				0.348981	0.532418
				0.628533	0.642311
				0.632566	0.474012
				0.283635	0.193675
				0.402606	0.371806
				0.550974	0.393125
				0.464972	0.342644
				0.386419	0.288975
				0.38852	0.613169
				0.455525	0.2483
				0.437381	0.824393
				0.398355	0.551555
				0.440968	0.601885
				0.473842	0.282296
				0.342862	0.358194
				0.563392	0.375936
				0.425738	0.496279
				0.37083	0.353469
				0.400737	0.532698
				0.547208	0.393585
				0.431914	0.502885
				0.728344	0.56522
				0.581092	0.553381
				0.633577	0.686617
				0.508748	0.401375
				0.402215	0.479629
				0.485055	0.520182
				0.436079	0.701461
				0.498332	0.537424
				0.482937	0.328983
				0.625441	0.292158
				0.254094	0.532772
				0.456413	0.388407
				0.643626	0.408157
				0.568291	0.719296
				0.394329	0.516476
				0.472639	0.624042
				0.388413	0.467627
				0.315473	0.203011
				0.448249	0.323345
				0.250326	0.47436
				0.449919	0.416333
				0.354053	0.507526
				0.614177	0.278045
				0.535631	0.509144
				0.486017	0.394514
				0.41956	0.400661
				0.400128	0.534946
				0.448651	0.671695
				0.607495	0.245717
				0.587432	0.412824
				0.429091	0.44815
				0.507869	0.527914
				0.371725	0.453899
				0.451663	0.578598
				0.326085	0.15875
				0.327172	0.322613
				0.389083	0.240351
				0.445651	0.409084
				0.47951	0.474206
				0.4432	0.331269
				0.344561	0.672583
				0.347484	0.333736
				0.486421	0.674583
				0.481665	0.536518
				0.278841	0.260281
				0.554669	0.363869
				0.190913	0.585712
				0.460633	0.647675
				0.377241	0.610473
				0.351971	0.345594
				0.286146	0.565718
				0.792986	0.683597
				0.605469	0.830115
				0.463931	0.424643
				0.4199	0.437483
				0.517671	0.670838
				0.528462	0.514808
				0.526272	0.0743445
				0.54347	0.452409
				0.337224	0.282527
				0.403997	0.466212
				0.590515	0.876446
				0.430155	0.521664
				0.411938	0.52116
				0.228245	0.10289
				0.400294	0.404675
				0.740239	0.839124
				0.347025	0.381066
				0.318669	0.43594
				0.449679	0.331487
				0.345769	0.565762
				0.522941	0.35598
				0.56395	0.634052
				0.441945	0.396535
				0.250035	0.419441
				0.344263	0.327042
				0.44743	0.60549
				0.501733	0.352586
				0.41066	0.239109
				0.963126	1.03902
				0.688547	0.581312
				0.427006	0.466302
				0.46299	0.334177
				0.469741	0.37518
				0.865971	0.927537
				0.419268	0.486232
				0.58716	0.695301
				0.407607	0.475568
				0.797726	0.615925
				0.442865	0.788725
				0.513701	0.59469
				0.492062	0.644555
				0.479353	0.777593
				0.405488	0.547825
				0.473587	0.615074
				0.850936	0.901974
				0.527869	0.409721
				0.459869	0.374462
				0.784741	0.47002
				0.474144	0.725645
				0.370116	0.498384
				0.395228	0.664721
				0.345399	0.294196
				0.569917	0.509343
				0.904095	0.888249
				0.436441	0.419487
				0.513965	0.576525
				0.307497	0.131272
				0.669947	0.507041
				0.641059	0.303563
				0.298232	0.352399
				0.442456	0.62172
				0.481874	0.456399
				0.60504	0.438051
				0.28404	0.247296
				0.0822218	0.318238
				0.679301	0.531185
				0.561537	0.477109
				0.49944	0.461903
				0.432071	0.144171
				0.339982	0.448797
				0.380107	0.634299
				0.498942	0.455813
				0.402465	0.444654
				0.43612	0.507584
				0.318004	0.539523
				0.336086	0.508226
				0.433145	0.51984
				0.430492	0.490199
				0.428044	0.464376
				0.45619	0.613285
				0.589571	0.360283
				0.494974	0.572009
				0.442347	0.592365
				0.496589	0.491181
				0.36624	0.604804
				0.556288	0.588153
				0.299342	0.336505
				0.482568	0.35131
				0.69079	0.635888
				0.453792	0.592673
				0.367467	0.656675
				0.468565	0.428247
				0.394585	0.54585
				0.475106	0.504255
				0.73506	0.779332
				0.432936	0.510303
				0.358105	0.491905
				0.349117	0.56889
				0.472603	0.548908
				0.463578	0.499234
				0.515979	0.505775
				0.468837	0.5322
				0.436708	0.454759
				0.302616	0.40764
				0.464207	0.397511
				0.125585	0.452938
				0.336973	0.344992
				0.450286	0.556916
				0.470777	0.649629
				0.46226	0.472387
				0.480819	0.613972
				0.428375	0.509698
				0.446999	0.409259
				0.676885	0.571834
				0.315643	0.418568
				0.744953	0.824116
				0.431476	0.523807
				0.362219	0.409057
				0.434452	0.584427
				0.533426	0.611621
				0.680129	0.60884
				0.635277	0.565215
				0.652191	0.609773
				0.880333	0.653249
				0.626752	0.591062
				0.391217	0.615345
				0.590624	0.586628
				0.462533	0.649591
				0.398343	0.515202
				0.675418	0.50511
				0.769902	0.643218
				0.382884	0.47192
				0.445129	0.440626
				0.47023	0.475543
				0.269459	0.559424
				0.40074	0.633563
				0.427291	0.507154
				0.3208	0.397752
				0.480324	0.525205
				0.490945	0.401605
				0.88034	0.581446
				0.419462	0.649175
				0.546324	0.304166
				0.406998	0.639818
				0.413606	0.578953
				0.751239	0.65722
				0.322753	0.444634
				0.796518	0.48823
				0.434288	0.422162
				0.316415	0.511804
				0.100714	0.493649
				0.463613	0.41571
				0.424301	0.472007
				0.344733	0.604234
				0.368667	0.492894
				0.231756	0.197309
				0.457945	0.468355
				0.351818	0.434127
				0.430115	0.482337
				0.379465	0.435646
				0.343192	0.715235
				0.364666	0.536034
				0.411973	0.396865
				0.451833	0.599948
				0.342752	0.60992
				0.419334	0.356537
				0.464611	0.577914
				0.354648	0.484822
				0.24409	0.217619
				0.386022	0.772157
				0.396347	0.491593
				0.290826	0.354265
				0.314338	0.473032
				0.406103	0.280793
				0.392572	0.579312
				0.306184	0.808521
				0.502987	0.498911
				0.462103	0.513009
				0.427193	0.552818
				0.279593	0.389553
				0.284227	0.453328
				0.505643	0.409077
				0.37653	0.487654
				0.517902	0.532155
				0.46711	0.436422
				0.363721	0.715131
				0.578847	0.682976
				0.286352	0.489562
				0.483257	0.537874
				0.448531	0.373164
				0.330184	0.490827
				0.349842	0.566603
				0.326971	0.521603
				0.51431	0.746195
				0.330274	0.271595
				0.417809	0.623969
				0.476024	0.525952
				0.542371	0.535689
				0.327968	0.468537
				0.451378	0.468557
				0.504861	0.510682
				0.38631	0.717794

## Sheet: Figure 3i
7d	5h
0.201831	0.541211
0.43921	0.489829
0.175539	0.332853
-0.294103	0.404405
0.46375	0.538002
0.179593	0.441798
-0.149832	0.383602
-0.0281193	0.523757
0.21539	0.456689
0.311079	0.0664059
0.176889	0.503115
-0.10605	0.400654
-0.0235418	0.112414
0.100474	0.183589
-0.115718	-0.0197801
0.325326	0.455528
0.213907	0.54873
0.0930812	0.754705
-0.0197558	0.235728
0.521029	0.414512
0.349288	0.207061
0.223513	0.0253537
0.193947	0.506663
-0.161403	0.474105
0.236531	0.426536
0.101105	0.236189
0.339277	0.522905
-0.0372156	0.461604
0.220104	0.610598
0.00482165	0.279175
0.104754	0.460557
0.0356677	0.531767
0.456778	0.535727
0.607577	0.500625
0.0992338	0.492681
0.141019	0.314619
0.080361	0.371689
-0.0839542	0.51651
0.350198	0.175189
0.334376	0.599578
-0.00741089	0.368662
0.0964352	0.548445
-0.0714855	0.66596
0.580498	0.432816
0.282941	0.340661
0.281361	0.340575
0.111988	0.359441
-0.4785	0.362535
0.0455246	0.63456
-0.0103194	0.554775
0.19246	0.363506
0.0852041	0.385674
0.0493498	0.163367
-0.163963	0.500669
-0.0897852	0.568225
0.263127	0.48593
-0.179411	0.394968
0.24849	0.407112
-0.568052	0.602185
0.0967919	0.567483
0.0819337	0.508307
0.0715966	0.391994
0.106627	0.535618
0.0357444	0.50396
0.218716	0.454042
-0.0109343	0.519394
0.106023	0.33989
0.282156	0.413835
-0.151419	0.388336
0.0838427	0.371275
0.156362	0.44922
-0.0443363	0.57865
0.120884	0.572749
0.136582	0.393054
-0.17575	0.438068
0.130564	0.475417
0.350042	0.281351
-0.125278	0.409722
-0.022964	0.64236
-0.186506	0.135323
0.168354	0.4687
0.0253858	0.259898
0.239979	0.707675
0.517294	0.462167
-0.0684598	0.551811
0.194208	0.435569
0.561486	0.501661
0.300835	0.635338
0.16195	0.582931
0.0604243	0.573783
0.327164	0.245695
0.190637	0.431728
0.12202	0.532665
0.0686999	0.561603
0.3703	0.310205
-0.17648	0.192041
0.117401	0.602206
-0.182985	0.307524
0.322224	0.457197
0.127677	0.459382
0.328	0.606099
-0.207972	0.389263
-0.118007	0.40522
0.0789663	0.491102
0.13174	0.288235
0.163672	0.447257
-0.160024	0.465944
0.276056	0.39732
-0.0490888	0.581038
-0.0698442	0.436736
0.32687	0.466176
0.453087	0.493285
0.226085	0.582115
0.0885092	0.381491
-0.461337	0.487392
0.109194	0.393215
-0.0775873	0.326316
0.300903	0.623843
0.242459	0.0512623
0.238308	0.5103
0.296293	0.341609
0.491296	0.405973
0.336667	0.496536
0.0901546	0.603988
-0.0771446	0.258134
0.375402	0.44738
0.274238	0.525659
0.00710468	0.382169
0.0804836	0.200662
-0.0876774	0.326868
0.0179328	0.348033
-0.0309222	0.539244
0.323978	0.454554
0.435886	0.354429
-0.186743	0.555686
0.480231	0.439936
0.133945	0.497179
0.202327	0.343415
0.124905	0.401054
-0.0873324	0.429737
0.108818	0.286054
0.526939	0.391313
0.203196	0.215061
-0.135802	0.50307
0.273768	0.353832
-0.247083	0.172839
0.356982	0.317561
-0.0615408	0.333777
0.0768864	0.505253
-0.140599	0.395634
-0.260493	0.531151
0.36387	0.416108
-0.129859	0.478446
0.409888	0.481068
0.0612621	0.553322
0.017292	0.27068
0.29781	0.460543
0.15909	0.308371
0.0699564	0.332901
0.19791	0.0966384
0.13231	0.39309
-0.0776619	0.307057
0.371963	0.555867
0.137734	0.237334
0.0964013	0.702116
0.022768	0.327686
0.394853	0.561905
0.292088	0.393431
0.643815	0.341908
0.193275	0.259901
-0.25722	0.480206
0.154891	0.58084
0.650725	0.581025
0.44526	0.525212
0.241479	0.671467
-0.04222	0.441422
0.127757	0.364891
0.326965	0.175416
0.136243	0.510855
-0.19962	0.423976
0.194144	0.335343
0.643704	0.540872
-0.112078	0.30025
-0.190976	0.487124
0.484037	0.374711
0.178614	0.594276
-0.221246	0.63147
0.000650714	0.428641
-0.182684	-0.0739417
0.215202	0.627534
0.112014	0.577255
0.253932	0.473122
0.248876	0.396779
-0.107348	0.585207
0.185791	0.476348
0.0370494	0.497916
0.0149124	0.420425
0.205585	0.0257931
0.100755	0.492904
0.362712	0.069901
0.267616	0.508896
0.126146	0.513635
-0.0814455	0.600347
0.0926543	0.231935
0.200481	0.581041
0.277839	0.582932
-0.192022	0.21718
0.238129	0.341577
0.489343	0.342971
0.495314	0.35237
-0.0623405	0.196588
-0.0407799	0.253398
-0.336823	0.560401
-0.0808547	0.516997
0.339731	0.449151
0.319415	0.579451
0.166098	0.343759
0.0954226	0.538043
-0.216757	0.376103
0.0152617	0.380683
0.0948005	0.479674
0.46537	0.628075
-0.231086	0.295899
0.122654	0.134024
0.202316	0.241784
-0.183409	0.209876
0.12451	0.553363
0.488576	0.556413
0.448723	0.593482
0.114217	0.361433
-0.0827741	0.507978
0.0461606	0.248761
0.00668454	0.320635
0.195474	0.525731
0.24018	0.508943
0.47562	0.498691
0.131641	0.454556
0.046975	0.429062
-0.140984	0.514181
0.381034	0.474389
0.660601	0.577381
-0.15863	0.161169
-0.267933	0.415116
0.198425	0.493894
0.027861	0.400877
0.118836	0.482313
-0.0242396	0.156375
0.033632	0.411375
-0.0717774	0.480762
0.261086	0.428063
0.210634	0.447707
0.260132	0.366965
0.304903	0.522871
0.196015	0.512073
0.0906294	0.523478
0.20874	0.487204
-0.0365524	0.745124
0.380603	0.548402
-0.0290975	0.378601
0.10352	0.581485
-0.0738944	0.433076
0.0870018	0.209374
0.442151	0.403303
0.158973	0.597609
0.112606	0.611356
0.286948	0.41107
0.512499	0.419068
-0.193238	0.496268
0.0578607	0.417424
0.364653	0.603916
0.313857	0.367039
0.161295	0.597008
0.237936	0.277745
0.31936	0.605724
-0.166453	0.500013
0.144675	0.466907
0.0522163	0.632184
0.123027	0.435288
0.126967	0.469053
-0.256764	0.212185
0.0492293	0.320893
0.343099	0.453745
-0.0779365	0.545018
0.541673	0.569196
-0.00920662	0.671964
-0.171953	0.307152
0.26367	0.386591
0.128596	0.44352
0.381393	0.444314
0.478958	0.562695
-0.495875	0.298502
-0.143213	0.418125
0.0249967	0.383613
0.0182172	0.604826
0.190935	-0.114307
0.348048	0.441164
0.429043	0.452494
0.0496712	0.462754
0.0342014	0.504149
0.267687	0.48028
-0.14197	0.481048
-0.43218	-0.215743
-0.188981	0.376005
0.287359	0.555853
0.0261415	0.350557
0.58203	0.507478
0.235376	0.340263
0.221566	0.561348
-0.322023	0.309587
0.577712	0.548945
0.000405477	0.416372
0.0479598	0.375019
0.148778	0.437872
0.435129	0.565786
-0.0606618	0.355144
0.0889442	0.526191
-0.0434904	0.590969
-0.170209	0.388948
0.364036	0.627526
0.293651	0.653706
0.269721	0.591039
0.0893481	0.293042
0.217388	0.579042
0.224462	0.540199
0.492898	0.36138
-0.200642	0.32713
0.0414512	0.510237
0.45439	0.405088
-0.0474188	0.368543
0.0701079	0.360872
-0.120464	0.450406
0.516578	0.356659
0.0467357	0.68023
0.100311	0.501324
-0.0833598	0.119831
0.454841	0.549589
0.0270369	0.114982
0.29863	0.400659
0.367009	0.419858
0.256092	0.218021
0.174244	0.214585
0.472131	0.442867
0.00884999	0.435648
-0.237994	0.277095
0.318288	0.675064
-0.373012	0.467155
0.339065	0.422593
0.0190434	0.573559
-0.0578869	0.232378
0.4264	0.051864
0.035567	0.44481
0.152846	0.42485
0.26148	0.363741
0.126871	0.366999
0.604951	0.639154
0.0848882	0.272618
0.4785	0.238985
0.268239	0.675905
0.0530553	0.547729
0.0338976	0.395775
-0.228892	0.461107
0.477314	0.52564
0.200966	0.216029
0.265542	0.370625
-0.0734457	0.601174
0.355512	0.58826
0.109257	0.355092
0.0717462	0.422116
-0.111444	0.508011
-0.0571988	0.576078
0.100165	0.541579
0.461333	0.300695
-0.099205	0.544331
0.465579	0.367973
0.0559666	0.595317
0.137065	0.312043
0.156773	4.66081e-05
-0.300661	0.556407
0.435474	0.11976
0.248292	0.285271
0.40776	0.385073
0.195298	0.377019
-0.00183666	0.452133
-0.0851433	0.394239
-0.0257311	0.391501
0.00341197	0.569239
-0.0999261	0.346669
0.367971	0.633449
0.261843	0.28127
-0.022327	0.377886
0.038565	0.426176
0.29224	0.631174
0.078542	0.563483
0.35113	0.408864
0.4628	0.601808
0.209628	0.480739
0.428738	0.287283
0.0347483	0.553946
-0.155695	0.220587
0.13906	0.0138926
0.0140294	0.482591
0.180497	0.597523
0.243771	0.642976
0.294953	0.543127
0.518613	0.555921
-0.280816	0.668687
0.152792	0.423674
0.261205	0.191522
-0.0400508	0.561697
-0.012263	0.372292
0.354164	0.56043
0.202411	0.463897
0.0225204	0.557907
0.437742	0.668727
-0.300718	0.462721
0.164504	0.56461
0.474952	0.511639
0.0766111	0.728647
0.729925	0.32976
0.256474	0.58515
0.395804	0.399149
0.229651	0.376381
0.0484549	0.572885
0.225941	0.479614
0.105723	0.506823
0.327986	0.522867
-0.396043	0.477037
0.208121	0.498329
0.247077	0.113544
0.334268	0.623081
0.105263	0.4421
0.296941	0.399727
-0.186717	0.437556
0.160322	0.262319
-0.033367	0.446765
0.270125	0.561605
0.0609098	0.470121
0.195794	0.443546
0.521607	0.463202
0.205477	0.70341
-0.173622	0.465286
0.06533	0.522748
-0.154101	0.465355
-0.0335597	0.384198
0.154005	0.616216
0.182551	0.462779
-0.00985865	0.326062
0.382725	0.203537
-0.0262059	0.363094
-0.117405	0.397428
-0.0347081	0.435229
0.532808	0.383949
0.150425	0.661289
-0.107409	0.186136
0.231768	0.440258
-0.047485	0.532261
-0.133339	0.550605
0.0691608	0.352881
0.0307549	0.199423
0.280587	0.257866
0.137799	0.38377
0.252879	0.556485
-0.0257707	0.163434
-0.0473129	0.403025
0.244795	0.55274
0.376589	0.516408
-0.0903459	0.0956618
-0.0287086	0.471241
0.100641	0.607459
0.0680764	0.382269
0.144502	0.481358
0.239542	0.471028
-0.0672439	0.56978
0.299551	0.548201
-0.0253776	0.471704
-0.00668122	0.447144
0.232597	0.437083
0.621332	0.520083
0.442186	0.536089
0.119131	0.534994
0.534952	0.426181
0.194923	0.422198
0.373915	0.1535
0.111336	0.525727
0.110535	0.573266
0.109616	0.535891
0.153621	0.364033
0.136745	0.200369
-0.108787	0.46303
0.138905	0.62324
0.136938	0.455356
-0.0339835	0.459213
0.500425	0.655315
0.150136	0.443686
0.169274	0.453148
0.0440205	0.367199
-0.0615337	0.304489
-0.329739	0.276319
0.0629444	0.502452
0.184771	0.164789

## Sheet: Figure 3j
	DDD							ABC
7d	11.5312	7.42188	1.74672	1.65289	9.5511	6.40301	11.4865	3.08642	0.739645	2.4952	0.239521	0.57971	5.54649
5h	27.7904	16.2109	13.0435	28.8817	27.0531	27.6163	37.9471	19.3787	8.62983	14.4307	9.80736	8.52273	24.3836
