# Supplementary material for: Compartmentalized dendritic plasticity in the mouse retrosplenial cortex links contextual memories formed close in time
Source: Nat Neurosci. 2025 Feb 17;28(3):602–15. doi: 10.1038/s41593-025-01876-8 (PMC11893454; doi:10.1038/s41593-025-01876-8)
Supplement: Supplementary file 7 — Statistical source data. [file 41593_2025_1876_MOESM7_ESM.xlsx]

## Sheet: Figure 4e
Experimental Group
Number of new Spines 5h	Number of new Spines 0h	Number of new Spines 7d
8	4	1
12	1	5
6	2	3
4	0	0
4	2	4
3	2	2
9	5	1
10	4	1
12	6	8
6	2	3
4	1	3
5	1	2
6	2	1
6	2	3
3	0	2
2	1	3
3	0	2
3	4	1
4	0	2
5	3	1
1	1	8
4	3	5
6	1	2
5	2	4
0	0	3
5	1	2
4	0	1
1	1	4
3	2	2
1	0	5
0	1	1
0	2	3
0	2	2
3	2	1
2	4	3
3	0	0
1	0	0
4	1	2
6	0	5
6	1	2
2	1	1
4	0	4
0	0	1
3	0	1
3	0	1

## Sheet: Figure4f
	Ctx5h	Ctx5h ZScored	Ctx7d	Ctx7d Zscored
	0.643704	-1.3524	0.421382	-1.25595
	0.777037	0.000356579	0.582384	0.4726
	0.710805	-0.671614	0.552496	0.151713
	0.660479	-1.1822	0.588266	0.535743
	0.899477	1.24259	0.518371	-0.214655
	0.810588	0.340749	0.419163	-1.27978
	1.04091	2.67753	0.499377	-0.418584
	0.749368	-0.280366	0.480382	-0.622512
	0.766143	-0.110169	0.516152	-0.238481
	0.782919	0.0600272	0.524827	-0.145349
	0.812807	0.363265	0.410488	-1.37291
	0.69403	-0.84181	0.419163	-1.27978
	0.677254	-1.01201	0.401813	-1.46604
	0.916252	1.41278	0.497158	-0.44241
	0.796032	0.193069	0.621816	0.895948
	0.863133	0.873854	0.535147	-0.0345528
	0.63281	-1.46293	0.64303	1.1237
	0.810588	0.340749	0.543821	0.0585799
	0.63281	-1.46293	0.446832	-0.982717
	0.605141	-1.74365	0.330274	-2.23411
	0.749368	-0.280366	0.438157	-1.07585
	0.643704	-1.3524	0.395932	-1.52919
	0.616035	-1.63312	0.75293	2.30361
	0.848577	0.726174	0.393713	-1.55301
	0.755249	-0.220695	0.712924	1.8741
	0.766143	-0.110169	0.59916	0.652702
	0.660479	-1.1822	0.543821	0.0585799
	0.793812	0.170553	0.65816	1.28614
	0.643704	-1.3524	0.635859	1.04672
	0.666361	-1.12253	0.463607	-0.802615
	0.710805	-0.671614	0.60726	0.739672
	0.838257	0.621472	0.349268	-2.03018
	0.962916	1.88622	0.613716	0.808979
	0.874027	0.98438	0.546041	0.082406
	0.782919	0.0600272	0.66941	1.40692
	0.732593	-0.450562	0.419163	-1.27978
	0.774244	-0.027983	0.657586	1.27998
	0.827363	0.510946	0.399594	-1.48987
	0.890802	1.15458	0.482602	-0.598686
	0.738474	-0.390892	0.560597	0.238682
	0.696249	-0.819295	0.688049	1.60703
	0.660479	-1.1822	0.357943	-1.93704
	0.782919	0.0600272	0.641385	1.10604
	0.766143	-0.110169	0.56339	0.268671
	0.949802	1.75318	0.446832	-0.982717
	0.829582	0.533462	0.518371	-0.214655
	0.855032	0.791668	0.588266	0.535743
	0.766143	-0.110169	0.574284	0.38563
	0.649585	-1.29273	0.791494	2.71763
	0.893021	1.17709	0.483532	-0.588703
	0.793812	0.170553	0.613716	0.808979
	0.749368	-0.280366	0.727481	2.03038
	0.677254	-1.01201	0.527046	-0.121523
	0.899477	1.24259	0.527046	-0.121523
	0.704924	-0.731284	0.452713	-0.919573
	0.738474	-0.390892	0.501596	-0.394758
	0.874027	0.98438	0.543821	0.0585799
	0.916252	1.41278	0.510271	-0.301625
	0.749368	-0.280366	0.465826	-0.778788
	0.782919	0.0600272	0.510271	-0.301625
	0.732593	-0.450562	0.446832	-0.982717
	0.704924	-0.731284	0.357943	-1.93704
	0.943921	1.69351	0.438157	-1.07585
	0.666361	-1.12253	0.508052	-0.325451
	0.766143	-0.110169	0.558377	0.214856
	0.810588	0.340749	0.782819	2.6245
	0.888583	1.13206	0.605041	0.715846
	0.72758	-0.501417	0.577372	0.418785
	0.738474	-0.390892	0.618728	0.862794
	0.879908	1.04405	0.527046	-0.121523
	0.890802	1.15458	0.473927	-0.691819
	0.721699	-0.561088	0.480382	-0.622512
	0.677254	-1.01201	0.527046	-0.121523
	0.927146	1.52331	0.615935	0.832805
	0.677254	-1.01201	0.510271	-0.301625
	0.927146	1.52331	0.393713	-1.55301
	0.827363	0.510946	0.408269	-1.39674
	0.785138	0.0825428	0.484821	-0.57486
	0.649585	-1.29273	0.402387	-1.45988
	0.838257	0.621472	0.510271	-0.301625
	0.782919	0.0600272	0.527046	-0.121523
	0.649585	-1.29273	0.69393	1.67017
	0.660479	-1.1822	0.529265	-0.0976964
	0.907577	1.32477	0.569271	0.331815
	0.871807	0.961865	0.65816	1.28614
	0.829582	0.533462	0.618154	0.856631
	0.799694	0.230224	0.621816	0.895948
	0.829582	0.533462	0.551922	0.14555
	0.772025	-0.0504986	0.513933	-0.262307
	0.732593	-0.450562	0.402387	-1.45988
	0.766143	-0.110169	0.510271	-0.301625
	0.738474	-0.390892	0.626255	0.9436
	0.793812	0.170553	0.497158	-0.44241
	0.810588	0.340749	0.615935	0.832805
	0.768363	-0.0876536	0.563746	0.272492
	0.827363	0.510946	0.469489	-0.739471
	0.755249	-0.220695	0.560597	0.238682
	0.871807	0.961865	0.438157	-1.07585
	0.933027	1.58298	0.446258	-0.98888
	0.69403	-0.84181	0.71938	1.94341
	0.916252	1.41278	0.457726	-0.865758
	0.666361	-1.12253	0.532927	-0.0583789
	0.649585	-1.29273	0.454932	-0.895747
	0.721699	-0.561088	0.463607	-0.802615
	0.63281	-1.46293	0.624036	0.919774
	0.738474	-0.390892	0.546041	0.082406
	0.740693	-0.368376	0.66848	1.39694
	0.704924	-0.731284	0.569271	0.331815
	0.704924	-0.731284	0.484821	-0.57486
	0.916252	1.41278	0.605041	0.715846
	0.816469	0.40042	0.562816	0.262508
	0.738474	-0.390892	0.457152	-0.871921
	0.810588	0.340749	0.491276	-0.505553
	0.69403	-0.84181	0.527046	-0.121523
	0.979691	2.05641	0.577372	0.418785
	0.812807	0.363265	0.635859	1.04672
	0.721699	-0.561088	0.302605	-2.53117
	0.782919	0.0600272	0.590485	0.55957
	0.782919	0.0600272	0.660379	1.30997
	0.899477	1.24259	0.588266	0.535743
	0.844138	0.681142	0.427263	-1.19281
	0.871807	0.961865	0.532927	-0.0583789
	0.899477	1.24259	0.580165	0.448774
	0.732593	-0.450562	0.63271	1.01291
	0.918471	1.4353	0.463607	-0.802615
	0.738474	-0.390892	0.529265	-0.0976964
	0.660479	-1.1822	0.438157	-1.07585
	0.660479	-1.1822	0.634929	1.03673
	0.766143	-0.110169	0.704824	1.78713
	0.69403	-0.84181	0.571491	0.355641
	0.827363	0.510946	0.577372	0.418785
	0.749368	-0.280366	0.330274	-2.23411
	0.844138	0.681142	0.410488	-1.37291
	0.827363	0.510946	0.768263	2.46822
	0.782919	0.0600272	0.57371	0.379467
	0.827363	0.510946	0.505258	-0.35544
	0.69403	-0.84181	0.444039	-1.01271
	0.785138	0.0825428	0.554715	0.175539
	0.766143	-0.110169	0.529265	-0.0976964
	0.821482	0.451275	0.598586	0.646539
	0.57159	-2.08404	0.455862	-0.885764
	0.916252	1.41278	0.51249	-0.277799
	0.660479	-1.1822	0.535721	-0.0283898
	1.01324	2.39681	0.446832	-0.982717
	0.801913	0.252739	0.546615	0.0885689
	0.749368	-0.280366	0.484821	-0.57486
	0.660479	-1.1822	0.605041	0.715846
	0.707143	-0.708769	0.427263	-1.19281
	0.57159	-2.08404	0.508052	-0.325451
	0.871807	0.961865	0.441819	-1.03653
	0.844138	0.681142	0.465826	-0.778788
	0.688148	-0.901481	0.385612	-1.63998
	0.616035	-1.63312	0.634929	1.03673
	0.838257	0.621472	0.490702	-0.511716
	0.829582	0.533462	0.410488	-1.37291
	0.649585	-1.29273	0.482602	-0.598686
	0.810588	0.340749	0.385612	-1.63998
	0.799694	0.230224	0.615935	0.832805
	0.844138	0.681142	0.750198	2.27428
	0.63281	-1.46293	0.666261	1.37311
	0.933027	1.58298	0.347049	-2.054
	0.916252	1.41278	0.671629	1.43075
	0.785138	0.0825428	0.554715	0.175539
	0.69403	-0.84181	0.482602	-0.598686
	0.616035	-1.63312	0.357943	-1.93704
	0.63281	-1.46293	0.529265	-0.0976964
	0.688148	-0.901481	0.57371	0.379467
	0.949802	1.75318	0.524827	-0.145349
	0.994247	2.2041	0.471708	-0.715645
	0.916252	1.41278	0.471708	-0.715645
	0.660479	-1.1822	0.524827	-0.145349
	0.793812	0.170553	0.560597	0.238682
	0.816469	0.40042	0.562816	0.262508
	0.643704	-1.3524	0.508052	-0.325451
	0.677254	-1.01201	0.404607	-1.43605
	0.738474	-0.390892	0.497158	-0.44241
	0.643704	-1.3524	0.465826	-0.778788
	0.812807	0.363265	0.457726	-0.865758
	0.827363	0.510946	0.571491	0.355641
	0.649585	-1.29273	0.516152	-0.238481
	0.621916	-1.57345	0.480382	-0.622512
	0.827363	0.510946	0.613716	0.808979
	0.766143	-0.110169	0.743743	2.20497
	0.782919	0.0600272	0.438157	-1.07585
	0.816469	0.40042	0.412707	-1.34908
	0.793812	0.170553	0.782819	2.6245
	0.801913	0.252739	0.47672	-0.66183
	0.766143	-0.110169	0.577372	0.418785
	0.874027	0.98438	0.529265	-0.0976964
	0.888583	1.13206	0.332493	-2.21028
	0.588366	-1.91384	0.580165	0.448774
	0.816469	0.40042	0.541602	0.0347538
	0.766143	-0.110169	0.510271	-0.301625
	0.677254	-1.01201	0.535721	-0.0283898
	0.785138	0.0825428	0.76547	2.43823
	0.729799	-0.478902	0.482602	-0.598686
	0.704924	-0.731284	0.651705	1.21684
	0.829582	0.533462	0.473927	-0.691819
	0.871807	0.961865	0.59916	0.652702
	0.768363	-0.0876536	0.849051	3.33558
	0.810588	0.340749	0.594147	0.598887
	0.810588	0.340749	0.552496	0.151713
	0.827363	0.510946	0.535147	-0.0345528
	0.821482	0.451275	0.491276	-0.505553
	0.749368	-0.280366	0.712924	1.8741
	0.890802	1.15458	0.480382	-0.622512
	0.721699	-0.561088	0.543821	0.0585799
	0.710805	-0.671614	0.376937	-1.73312
	0.715817	-0.620759	0.50217	-0.388595
	0.755249	-0.220695	0.551922	0.14555
	0.827363	0.510946	0.602822	0.69202
	0.777037	0.000356579	0.435938	-1.09968
	0.616035	-1.63312	0.510271	-0.301625
	0.766143	-0.110169	0.582384	0.4726
	0.812807	0.363265	0.516152	-0.238481
	0.777037	0.000356579	0.510271	-0.301625
	0.799694	0.230224	0.446832	-0.982717
	0.838257	0.621472	0.556934	0.199365
	0.749368	-0.280366	0.480382	-0.622512
	1.02192	2.48482	0.524827	-0.145349
	0.738474	-0.390892	0.527046	-0.121523
	0.660479	-1.1822	0.65816	1.28614
	0.793812	0.170553	0.429483	-1.16898
	0.721699	-0.561088	0.360162	-1.91322
	0.766143	-0.110169	0.552496	0.151713
	0.688148	-0.901481	0.554715	0.175539
	0.696249	-0.819295	0.524827	-0.145349
	0.979691	2.05641	0.683036	1.55321
	0.772025	-0.0504986	0.510271	-0.301625
	0.888583	1.13206	0.543821	0.0585799
	0.962916	1.88622	0.535147	-0.0345528
	0.738474	-0.390892	0.454932	-0.895747
	0.740693	-0.368376	0.687475	1.60087
	0.738474	-0.390892	0.527046	-0.121523
	0.738474	-0.390892	0.571491	0.355641
	0.838257	0.621472	0.554715	0.175539
	0.874027	0.98438	0.51249	-0.277799
	0.804132	0.275255	0.558377	0.214856
	0.588366	-1.91384	0.493496	-0.481727
	0.599259	-1.80332	0.688978	1.61701
	0.782919	0.0600272	0.57371	0.379467
	0.704924	-0.731284	0.588266	0.535743
	0.590585	-1.89133	0.655367	1.25615
	0.710805	-0.671614	0.640811	1.09988
	0.935246	1.6055	0.501596	-0.394758
	0.766143	-0.110169	0.527046	-0.121523
	0.721699	-0.561088	0.513933	-0.262307
	0.818688	0.422936	0.482602	-0.598686
	0.871807	0.961865	0.527046	-0.121523
	0.732593	-0.450562	0.410488	-1.37291
	0.755249	-0.220695	0.508052	-0.325451
	0.616035	-1.63312	0.60009	0.662685
	0.749368	-0.280366	0.347049	-2.054
	0.671373	-1.07168	0.457152	-0.871921
	0.704924	-0.731284	0.562816	0.262508
	0.882701	1.07239	0.509697	-0.307788
	0.782919	0.0600272	0.480382	-0.622512
	0.660479	-1.1822	0.454932	-0.895747
	0.757469	-0.198179	0.571491	0.355641
	0.696249	-0.819295	0.491276	-0.505553
	0.721699	-0.561088	0.471708	-0.715645
	0.66858	-1.10002	0.560597	0.238682
	0.816469	0.40042	0.366044	-1.85007
	0.874027	0.98438	0.463607	-0.802615
	0.69403	-0.84181	0.543821	0.0585799
	0.738474	-0.390892	0.552496	0.151713
	0.738474	-0.390892	0.471708	-0.715645
	0.738474	-0.390892	0.680304	1.52388
	0.899477	1.24259	0.535721	-0.0283898
	0.793812	0.170553	0.616865	0.842788
	0.857251	0.814184	0.524827	-0.145349
	0.616035	-1.63312	0.529265	-0.0976964
	0.704924	-0.731284	0.569271	0.331815
	0.882701	1.07239	0.465826	-0.778788
	0.677254	-1.01201	0.613716	0.808979
	0.844138	0.681142	0.482602	-0.598686
	0.829582	0.533462	0.516152	-0.238481
	0.918471	1.4353	0.562816	0.262508
	0.643704	-1.3524	0.438157	-1.07585
	0.979691	2.05641	0.582384	0.4726
	0.749368	-0.280366	0.452713	-0.919573
	0.63281	-1.46293	0.704824	1.78713
	0.785138	0.0825428	0.685255	1.57704
	0.924353	1.49497	0.402387	-1.45988
	0.69403	-0.84181	0.707973	1.82094
	0.616035	-1.63312	0.516152	-0.238481
	0.732593	-0.450562	0.702031	1.75714
	0.962916	1.88622	0.499377	-0.418584
	0.829582	0.533462	0.421382	-1.25595
	0.704924	-0.731284	0.471708	-0.715645
	0.732593	-0.450562	0.438157	-1.07585
	0.660479	-1.1822	0.349268	-2.03018
	0.679474	-0.989491	0.605041	0.715846
	0.710805	-0.671614	0.482602	-0.598686
	0.827363	0.510946	0.60948	0.763498
	0.785138	0.0825428	0.497158	-0.44241
	0.660479	-1.1822	0.435938	-1.09968
	0.649585	-1.29273	0.546041	0.082406
	0.721699	-0.561088	0.740594	2.17116
	0.882701	1.07239	0.569271	0.331815
	0.801913	0.252739	0.402387	-1.45988
	0.721699	-0.561088	0.605041	0.715846
	0.766143	-0.110169	0.721599	1.96723
	0.666361	-1.12253	0.63271	1.01291
	0.793812	0.170553	0.53887	0.00541946
	0.732593	-0.450562	0.419163	-1.27978
	0.666361	-1.12253	0.527046	-0.121523
	0.810588	0.340749	0.579591	0.442611
	0.844138	0.681142	0.677155	1.49007
	0.588366	-1.91384	0.488483	-0.535542
	0.749368	-0.280366	0.518371	-0.214655
	0.738474	-0.390892	0.677155	1.49007
	0.890802	1.15458	0.469489	-0.739471
	0.643704	-1.3524	0.546041	0.082406
	0.960696	1.8637	0.438157	-1.07585
	0.732593	-0.450562	0.590485	0.55957
	0.649585	-1.29273	0.582384	0.4726
	0.649585	-1.29273	0.560597	0.238682
	0.882701	1.07239	0.449051	-0.958891
	0.677254	-1.01201	0.454932	-0.895747
	0.829582	0.533462	0.421382	-1.25595
	0.677254	-1.01201	0.63271	1.01291
	0.801913	0.252739	0.508052	-0.325451
	0.799694	0.230224	0.671273	1.42693
	0.749368	-0.280366	0.624036	0.919774
	0.846358	0.703658	0.543821	0.0585799
	1.07725	3.04626	0.619084	0.866614
	0.772025	-0.0504986	0.469489	-0.739471
	0.918471	1.4353	0.543821	0.0585799
	0.738474	-0.390892	0.484821	-0.57486
	0.810588	0.340749	0.649486	1.19301
	0.838257	0.621472	0.391494	-1.57684
	0.616035	-1.63312	0.698942	1.72399
	0.749368	-0.280366	0.571491	0.355641
	0.738474	-0.390892	0.643604	1.12987
	0.72758	-0.501417	0.535721	-0.0283898
	0.649585	-1.29273	0.615935	0.832805
	0.888583	1.13206	0.588266	0.535743
	0.721699	-0.561088	0.59694	0.628876
	0.738474	-0.390892	0.457152	-0.871921
	0.810588	0.340749	0.463607	-0.802615
	0.838257	0.621472	0.615935	0.832805
	0.688148	-0.901481	0.62461	0.925937
	0.793812	0.170553	0.493496	-0.481727
	0.766143	-0.110169	0.57371	0.379467
	0.827363	0.510946	0.569271	0.331815
	0.721699	-0.561088	0.630491	0.989081
	0.793812	0.170553	0.560597	0.238682
	1.08536	3.12845	0.607834	0.745835
	0.810588	0.340749	0.510271	-0.301625
	0.793812	0.170553	0.518371	-0.214655
	0.827363	0.510946	0.471708	-0.715645
	0.812807	0.363265	0.430057	-1.16282
	0.785138	0.0825428	0.480382	-0.622512
	0.649585	-1.29273	0.624036	0.919774
	0.905358	1.30226	0.624036	0.919774
	0.799694	0.230224	0.565609	0.292497
	0.844138	0.681142	0.518945	-0.208492
	0.94614	1.71602	0.510271	-0.301625
	0.879908	1.04405	0.626255	0.9436
	0.888583	1.13206	0.641385	1.10604
	0.749368	-0.280366	0.419163	-1.27978
	0.677254	-1.01201	0.457152	-0.871921
	1.04091	2.67753	0.554715	0.175539
	0.704924	-0.731284	0.527046	-0.121523
	0.710805	-0.671614	0.385038	-1.64615
	0.757469	-0.198179	0.410488	-1.37291
	0.782919	0.0600272	0.59694	0.628876
	0.874027	0.98438	0.555645	0.185522
	0.827363	0.510946	0.499377	-0.418584
	0.838257	0.621472	0.374718	-1.75694
	0.827363	0.510946	0.586047	0.511917
	0.679474	-0.989491	0.59916	0.652702
	0.710805	-0.671614	0.588266	0.535743
	0.766143	-0.110169	0.463607	-0.802615
	0.588366	-1.91384	0.430057	-1.16282
	0.649585	-1.29273	0.435938	-1.09968
	0.738474	-0.390892	0.62461	0.925937
	0.713024	-0.649098	0.402387	-1.45988
	0.810588	0.340749	0.499377	-0.418584
	0.782919	0.0600272	0.516152	-0.238481
	0.799694	0.230224	0.618154	0.856631
	0.793812	0.170553	0.560597	0.238682
	0.97159	1.97423	0.518371	-0.214655
	0.793812	0.170553	0.605041	0.715846
	0.801913	0.252739	0.482602	-0.598686
	0.871807	0.961865	0.588266	0.535743
	0.616035	-1.63312	0.590485	0.55957
	0.772025	-0.0504986	0.527046	-0.121523
	0.838257	0.621472	0.524827	-0.145349
	0.816469	0.40042	0.543821	0.0585799
	0.855032	0.791668	0.465826	-0.778788
	0.844138	0.681142	0.412707	-1.34908
	0.812807	0.363265	0.376937	-1.73312
	0.799694	0.230224	0.590485	0.55957
	0.749368	-0.280366	0.508052	-0.325451
	0.721699	-0.561088	0.569271	0.331815
	0.810588	0.340749	0.679374	1.5139
	0.772025	-0.0504986	0.613716	0.808979
	0.888583	1.13206	0.646753	1.16368
	0.801913	0.252739	0.589196	0.545727
	0.979691	2.05641	0.558377	0.214856
	0.960696	1.8637	0.402387	-1.45988
	0.766143	-0.110169	0.471708	-0.715645
	0.688148	-0.901481	0.500307	-0.4086
	0.810588	0.340749	0.474501	-0.685656
	0.649585	-1.29273	0.547484	0.0978975
	0.777037	0.000356579	0.454932	-0.895747
	0.818688	0.422936	0.435938	-1.09968
	0.660479	-1.1822	0.524827	-0.145349
	0.677254	-1.01201	0.508052	-0.325451
	0.721699	-0.561088	0.541602	0.0347538
	0.704924	-0.731284	0.552496	0.151713
	0.907577	1.32477	0.66848	1.39694
	0.890802	1.15458	0.524827	-0.145349
	0.616035	-1.63312	0.552496	0.151713
	0.960696	1.8637	0.499377	-0.418584
	0.793812	0.170553	0.651705	1.21684
	0.760262	-0.16984	0.613716	0.808979
	0.749368	-0.280366	0.704824	1.78713
	0.804706	0.281079	0.449051	-0.958891
	0.793812	0.170553	0.454932	-0.895747
	0.960696	1.8637	0.635859	1.04672
	0.721699	-0.561088	0.605041	0.715846
	0.660479	-1.1822	0.59694	0.628876
	0.766143	-0.110169	0.368263	-1.82625
	0.738474	-0.390892	0.583314	0.482583
	0.821482	0.451275	0.480382	-0.622512
	0.588366	-1.91384	0.666261	1.37311
	0.760262	-0.16984	0.590485	0.55957
	0.882701	1.07239	0.510271	-0.301625
	0.713024	-0.649098	0.463607	-0.802615
	0.738474	-0.390892	0.71938	1.94341
	0.918471	1.4353	0.535147	-0.0345528
	0.793812	0.170553	0.527046	-0.121523
	0.821482	0.451275	0.508052	-0.325451
	0.863133	0.873854	0.463607	-0.802615
	0.810588	0.340749	0.672203	1.43691
	0.605141	-1.74365	0.571491	0.355641
	0.696249	-0.819295	0.480382	-0.622512
	1.08536	3.12845	0.634929	1.03673
	1.04091	2.67753	0.555645	0.185522
	0.874027	0.98438	0.60726	0.739672
	0.846358	0.703658	0.527976	-0.111539
	0.707143	-0.708769	0.421382	-1.25595
	0.768363	-0.0876536	0.552496	0.151713
	0.799694	0.230224	0.376937	-1.73312
	0.704924	-0.731284	0.438157	-1.07585
	0.69403	-0.84181	0.59694	0.628876
	0.749368	-0.280366	0.649486	1.19301
	0.666361	-1.12253	0.546041	0.082406
	0.721699	-0.561088	0.463607	-0.802615
	0.810588	0.340749	0.591415	0.569553
	0.829582	0.533462	0.521165	-0.184666
	0.960696	1.8637	0.360162	-1.91322
	0.846358	0.703658	0.438157	-1.07585
	0.846358	0.703658	0.543821	0.0585799
	0.643704	-1.3524	0.63271	1.01291
	0.905358	1.30226	0.685255	1.57704
	0.907577	1.32477	0.53794	-0.00456375
	0.871807	0.961865	0.468046	-0.754962
	0.799694	0.230224	0.438157	-1.07585
	0.838257	0.621472	0.439087	-1.06587
	0.616035	-1.63312	0.586047	0.511917
	0.63281	-1.46293	0.59694	0.628876
	0.643704	-1.3524	0.688978	1.61701
	0.649585	-1.29273	0.508052	-0.325451
	0.63281	-1.46293	0.66848	1.39694
	0.827363	0.510946	0.532927	-0.0583789
	0.838257	0.621472	0.366973	-1.84009
	0.846358	0.703658	0.613716	0.808979
	0.688148	-0.901481	0.488483	-0.535542
	0.768363	-0.0876536	0.586047	0.511917
	0.943921	1.69351	0.666261	1.37311
	0.793812	0.170553	0.508052	-0.325451
	0.721699	-0.561088	0.430057	-1.16282
	0.916252	1.41278	0.710705	1.85028
	0.732593	-0.450562	0.482602	-0.598686
	0.688148	-0.901481	0.660379	1.30997
	0.755249	-0.220695	0.541602	0.0347538
	0.960696	1.8637	0.421382	-1.25595
	0.838257	0.621472	0.421382	-1.25595
	0.721699	-0.561088	0.674935	1.46624
	1.00958	2.35965	0.535721	-0.0283898
	0.871807	0.961865	0.554715	0.175539
	0.933027	1.58298	0.480382	-0.622512
	0.871807	0.961865	0.602822	0.69202
	0.723918	-0.538572	0.59694	0.628876
	0.63281	-1.46293	0.552496	0.151713
	0.855032	0.791668	0.661309	1.31995
	0.787357	0.105058	0.582384	0.4726
	0.677254	-1.01201	0.555645	0.185522
	0.829582	0.533462	0.454932	-0.895747
	0.782919	0.0600272	0.463607	-0.802615
	0.755249	-0.220695	0.508052	-0.325451
	0.749368	-0.280366	0.554715	0.175539
	0.755249	-0.220695	0.653924	1.24066
	0.810588	0.340749	0.473927	-0.691819
	0.827363	0.510946	0.457726	-0.865758
	0.772025	-0.0504986	0.457726	-0.865758
	0.69403	-0.84181	0.510271	-0.301625
	0.888583	1.13206	0.520591	-0.190829
	0.740693	-0.368376	0.546615	0.0885689
	0.755249	-0.220695	0.446832	-0.982717
	0.721699	-0.561088	0.663529	1.34378
	0.782919	0.0600272	0.541602	0.0347538
	0.933027	1.58298	0.454932	-0.895747
	0.793812	0.170553	0.712924	1.8741
	0.927146	1.52331	0.60726	0.739672
	0.704924	-0.731284	0.524827	-0.145349
	0.810588	0.340749	0.341168	-2.11715
	0.827363	0.510946	0.535147	-0.0345528
	0.704924	-0.731284	0.621816	0.895948
	0.838257	0.621472	0.543821	0.0585799
	0.782919	0.0600272	0.638592	1.07605
	0.766143	-0.110169	0.480382	-0.622512
	0.749368	-0.280366	0.454932	-0.895747
	0.846358	0.703658	0.50217	-0.388595
	0.846358	0.703658	0.657586	1.27998
	0.704924	-0.731284	0.357943	-1.93704
	0.990585	2.16694	0.518371	-0.214655
	0.721699	-0.561088	0.349268	-2.03018
	0.865926	0.902194	0.427263	-1.19281
	0.882701	1.07239	0.794643	2.75144
	0.666361	-1.12253	0.535721	-0.0283898
	0.888583	1.13206	0.516152	-0.238481
	0.799694	0.230224	0.605041	0.715846
	0.666361	-1.12253	0.554715	0.175539
	0.710805	-0.671614	0.513933	-0.262307
	0.696249	-0.819295	0.541602	0.0347538
	0.772025	-0.0504986	0.626255	0.9436
	0.782919	0.0600272	0.696149	1.694
	0.827363	0.510946	0.449051	-0.958891
	0.890802	1.15458	0.647266	1.16918
	0.962916	1.88622	0.586047	0.511917
	0.749368	-0.280366	0.508052	-0.325451
	0.738474	-0.390892	0.518945	-0.208492
	0.588366	-1.91384	0.732493	2.08419
	0.879908	1.04405	0.499377	-0.418584
	0.874027	0.98438	0.562816	0.262508
	0.871807	0.961865	0.465826	-0.778788
	0.704924	-0.731284	0.516152	-0.238481
	0.679474	-0.989491	0.535721	-0.0283898
	0.768363	-0.0876536	0.569271	0.331815
	0.801913	0.252739	0.518945	-0.208492
	0.943921	1.69351	0.425044	-1.21663
	0.829582	0.533462	0.465826	-0.778788
	0.782919	0.0600272	0.508052	-0.325451
	0.857251	0.814184	0.374718	-1.75694
	0.933027	1.58298	0.482602	-0.598686
	0.683136	-0.952336	0.385612	-1.63998
	0.677254	-1.01201	0.474501	-0.685656
	0.696249	-0.819295	0.543821	0.0585799
	0.721699	-0.561088	0.688978	1.61701
	0.738474	-0.390892	0.527046	-0.121523
	0.801913	0.252739	0.449051	-0.958891
	0.766143	-0.110169	0.59916	0.652702
	0.660479	-1.1822	0.674935	1.46624
	0.723918	-0.538572	0.640811	1.09988
	0.677254	-1.01201	0.438157	-1.07585
	1.00514	2.31462	0.513933	-0.262307
	0.721699	-0.561088	0.626255	0.9436
	0.899477	1.24259	0.546041	0.082406
	0.871807	0.961865	0.616865	0.842788
	0.785138	0.0825428	0.330274	-2.23411
	0.69403	-0.84181	0.510271	-0.301625
	0.871807	0.961865	0.510271	-0.301625
	0.677254	-1.01201	0.530708	-0.0822049
	0.857251	0.814184	0.446832	-0.982717
	0.855032	0.791668	0.341168	-2.11715
	0.804706	0.281079	0.438157	-1.07585
	0.933027	1.58298	0.493496	-0.481727
	0.63281	-1.46293	0.499377	-0.418584
	0.755249	-0.220695	0.427263	-1.19281
	0.649585	-1.29273	0.510271	-0.301625
	0.660479	-1.1822	0.510271	-0.301625
	0.857251	0.814184	0.527046	-0.121523
	0.688148	-0.901481	0.60726	0.739672
	0.899477	1.24259	0.374718	-1.75694
	0.799694	0.230224	0.491276	-0.505553
	0.782919	0.0600272	0.590485	0.55957
	0.844138	0.681142	0.471708	-0.715645
	0.838257	0.621472	0.624036	0.919774
	0.749368	-0.280366	0.630491	0.989081
	1.08536	3.12845	0.497158	-0.44241
	1.02414	2.50733	0.577372	0.418785
	0.749368	-0.280366	0.510271	-0.301625
	0.643704	-1.3524	0.59916	0.652702
	0.793812	0.170553	0.465826	-0.778788
	0.740693	-0.368376	0.465826	-0.778788
	0.721699	-0.561088	0.782819	2.6245
	0.855032	0.791668	0.402387	-1.45988
	0.888583	1.13206	0.630491	0.989081
	0.766143	-0.110169	0.463607	-0.802615
	1.15525	3.83757	0.332493	-2.21028
	0.704924	-0.731284	0.541602	0.0347538
	0.69403	-0.84181	0.527046	-0.121523
	0.616035	-1.63312	0.662599	1.33379
	0.766143	-0.110169	0.910627	3.99667
	0.782919	0.0600272	0.641385	1.10604
	0.738474	-0.390892	0.554715	0.175539
	0.63281	-1.46293	0.497158	-0.44241
	0.810588	0.340749	0.510271	-0.301625
	0.704924	-0.731284	0.577372	0.418785
	0.721699	-0.561088	0.505258	-0.35544
	0.749368	-0.280366	0.518945	-0.208492
	0.666361	-1.12253	0.535147	-0.0345528
	0.757469	-0.198179	0.435938	-1.09968
	0.766143	-0.110169	0.671629	1.43075
	0.768363	-0.0876536	0.47672	-0.66183
	0.782919	0.0600272	0.571491	0.355641
	0.855032	0.791668	0.649486	1.19301
	0.649585	-1.29273	0.588266	0.535743
	0.810588	0.340749	0.510271	-0.301625
	0.660479	-1.1822	0.402387	-1.45988
	0.766143	-0.110169	0.546041	0.082406
	0.793812	0.170553	0.660379	1.30997
	0.677254	-1.01201	0.59694	0.628876
	0.774244	-0.027983	0.569271	0.331815
	0.793812	0.170553	0.602822	0.69202
	0.782919	0.0600272	0.647266	1.16918
	0.63281	-1.46293	0.60726	0.739672
	0.738474	-0.390892	0.605041	0.715846
	0.704924	-0.731284	0.562816	0.262508
	0.766143	-0.110169	0.488483	-0.535542
	0.772025	-0.0504986	0.527976	-0.111539
	0.742913	-0.34586	0.385612	-1.63998
	0.768363	-0.0876536	0.543821	0.0585799
	0.660479	-1.1822	0.508052	-0.325451
	0.651804	-1.27021	0.546041	0.082406
	0.785138	0.0825428	0.53794	-0.00456375
	0.729799	-0.478902	0.619597	0.872122
	0.882701	1.07239	0.677155	1.49007
	0.721699	-0.561088	0.746475	2.23431
	0.890802	1.15458	0.543821	0.0585799
	1.02414	2.50733	0.419163	-1.27978
	0.660479	-1.1822	0.446832	-0.982717
	0.738474	-0.390892	0.435938	-1.09968
	0.616035	-1.63312	0.480382	-0.622512
	0.677254	-1.01201	0.463607	-0.802615
	0.757469	-0.198179	0.527046	-0.121523
	0.755249	-0.220695	0.560597	0.238682
	0.738474	-0.390892	0.554715	0.175539
	0.793812	0.170553	0.480382	-0.622512
	0.766143	-0.110169	0.560597	0.238682
	0.677254	-1.01201	0.529265	-0.0976964
	0.660479	-1.1822	0.501596	-0.394758
	0.616035	-1.63312	0.649486	1.19301
	0.723918	-0.538572	0.624036	0.919774
	0.582484	-1.97351	0.518945	-0.208492
	1.0437	2.70587	0.647266	1.16918
	0.63281	-1.46293	0.535721	-0.0283898
	0.757469	-0.198179	0.602822	0.69202
	0.616035	-1.63312	0.630491	0.989081
	0.785138	0.0825428	0.438157	-1.07585
	0.962916	1.88622	0.465826	-0.778788
	0.871807	0.961865	0.3806	-1.6938
	0.757469	-0.198179	0.499377	-0.418584
	1.04313	2.70004	0.374718	-1.75694
	0.766143	-0.110169	0.435938	-1.09968
	0.707143	-0.708769	0.605041	0.715846
	0.916252	1.41278	0.535721	-0.0283898
	0.721699	-0.561088	0.482602	-0.598686
	0.827363	0.510946	0.482602	-0.598686
	0.782919	0.0600272	0.571491	0.355641
	0.749368	-0.280366	0.482602	-0.598686
	0.721699	-0.561088	0.438157	-1.07585
	0.901696	1.2651	0.471708	-0.715645
	0.721699	-0.561088	0.634929	1.03673
	0.810588	0.340749	0.527046	-0.121523
	0.677254	-1.01201	0.357943	-1.93704
	0.649585	-1.29273	0.688049	1.60703
	0.671373	-1.07168	0.537366	-0.0107267
	0.63281	-1.46293	0.569271	0.331815
	0.785138	0.0825428	0.510271	-0.301625
	0.643704	-1.3524	0.60726	0.739672
	0.749368	-0.280366	0.511201	-0.291642
	0.810588	0.340749	0.791494	2.71763
	0.810588	0.340749	0.463607	-0.802615
	0.616035	-1.63312	0.511201	-0.291642
	0.871807	0.961865	0.425044	-1.21663
	0.63281	-1.46293	0.616865	0.842788
	0.849151	0.731998	0.615935	0.832805
	0.838257	0.621472	0.69393	1.67017
	0.827363	0.510946	0.53887	0.00541946
	0.69403	-0.84181	0.607834	0.745835
	0.782919	0.0600272	0.510271	-0.301625
	0.688148	-0.901481	0.56339	0.268671
	0.660479	-1.1822	0.674935	1.46624
	0.677254	-1.01201	0.51249	-0.277799
	0.827363	0.510946	0.57242	0.365624
	0.704924	-0.731284	0.425044	-1.21663
	0.924353	1.49497	0.66941	1.40692
	0.935246	1.6055	0.50217	-0.388595
	0.927146	1.52331	0.511201	-0.291642
	0.810588	0.340749	0.698368	1.71783
	0.704924	-0.731284	0.660379	1.30997
	0.60736	-1.72113	0.691711	1.64635
	0.704924	-0.731284	0.56339	0.268671
	0.755249	-0.220695	0.438157	-1.07585
	0.879908	1.04405	0.624036	0.919774
	0.671373	-1.07168	0.592704	0.583396
	0.704924	-0.731284	0.469489	-0.739471
	0.651804	-1.27021	0.588266	0.535743
	0.766143	-0.110169	0.630491	0.989081
	0.649585	-1.29273	0.497158	-0.44241
	1.02192	2.48482	0.571491	0.355641
	0.860914	0.851339	0.410488	-1.37291
	0.721699	-0.561088	0.643604	1.12987
	0.649585	-1.29273	0.624036	0.919774
	0.738474	-0.390892	0.465826	-0.778788
	0.749368	-0.280366	0.65816	1.28614
	0.846358	0.703658	0.473927	-0.691819
	1.11524	3.43169	0.650415	1.20299
	0.918471	1.4353	0.446832	-0.982717
	0.782919	0.0600272	0.490702	-0.511716
	0.933027	1.58298	0.491276	-0.505553
	0.63281	-1.46293	0.554715	0.175539
	0.949802	1.75318	0.554715	0.175539
	0.916252	1.41278	0.613716	0.808979
	0.766143	-0.110169	0.50217	-0.388595
	0.738474	-0.390892	0.59916	0.652702
	0.818688	0.422936	0.605041	0.715846
	0.677254	-1.01201	0.645823	1.15369
	0.801913	0.252739	0.53794	-0.00456375
	0.677254	-1.01201	0.516152	-0.238481
	0.63281	-1.46293	0.664458	1.35376
	0.683136	-0.952336	0.493496	-0.481727
	0.63281	-1.46293	0.556934	0.199365
	0.766143	-0.110169	0.435938	-1.09968
	0.962916	1.88622	0.454932	-0.895747
	0.871807	0.961865	0.63271	1.01291
	0.801913	0.252739	0.577372	0.418785
	0.838257	0.621472	0.63271	1.01291
	0.855032	0.791668	0.474501	-0.685656
	0.844138	0.681142	0.510271	-0.301625
	0.649585	-1.29273	0.341168	-2.11715
	0.69403	-0.84181	0.705754	1.79711
	0.977472	2.0339	0.480382	-0.622512
	0.838257	0.621472	0.419163	-1.27978
	0.941128	1.66517	0.469489	-0.739471
	0.738474	-0.390892	0.615935	0.832805
	0.777037	0.000356579	0.63271	1.01291
	0.560696	-2.19457	0.491276	-0.505553
	0.857251	0.814184	0.499377	-0.418584
	0.721699	-0.561088	0.482602	-0.598686
	0.688148	-0.901481	0.57371	0.379467
	0.704924	-0.731284	0.376937	-1.73312
	0.704924	-0.731284	0.580165	0.448774
	0.933027	1.58298	0.454932	-0.895747
	0.69403	-0.84181	0.482602	-0.598686
	0.766143	-0.110169	0.465826	-0.778788
	0.855032	0.791668	0.421382	-1.25595
	0.588366	-1.91384	0.501596	-0.394758
	0.793812	0.170553	0.660379	1.30997
	0.732593	-0.450562	0.490702	-0.511716
	0.751587	-0.25785	0.580165	0.448774
	0.766143	-0.110169	0.634929	1.03673
	0.649585	-1.29273	0.497158	-0.44241
	0.677254	-1.01201	0.560597	0.238682
	0.785138	0.0825428	0.374718	-1.75694
	0.651804	-1.27021	0.499377	-0.418584
	0.865926	0.902194	0.410488	-1.37291
	0.937466	1.62801	0.571491	0.355641
	0.704924	-0.731284	0.527046	-0.121523
	0.801913	0.252739	0.569271	0.331815
	0.799694	0.230224	0.541602	0.0347538
	0.696249	-0.819295	0.63271	1.01291
	0.757469	-0.198179	0.513933	-0.262307
	0.666361	-1.12253	0.655367	1.25615
	0.882701	1.07239	0.499377	-0.418584
	0.721699	-0.561088	0.662599	1.33379
	0.69403	-0.84181	0.446832	-0.982717
	0.677254	-1.01201	0.601379	0.676528
	0.793812	0.170553	0.527046	-0.121523
	0.785138	0.0825428	0.513933	-0.262307
	0.810588	0.340749	0.543821	0.0585799
	0.63281	-1.46293	0.421382	-1.25595
	0.799694	0.230224	0.465826	-0.778788
	1.13259	3.60771	0.552496	0.151713
	0.838257	0.621472	0.516152	-0.238481
	0.793812	0.170553	0.527046	-0.121523
	0.810588	0.340749	0.518945	-0.208492
	0.768363	-0.0876536	0.569271	0.331815
	0.855032	0.791668	0.552496	0.151713
	0.704924	-0.731284	0.527046	-0.121523
	0.799694	0.230224	0.454932	-0.895747
	0.768363	-0.0876536	0.613716	0.808979
	0.710805	-0.671614	0.518945	-0.208492
	0.766143	-0.110169	0.782819	2.6245
	0.721699	-0.561088	0.429483	-1.16898
	0.879908	1.04405	0.569271	0.331815
	1.01546	2.41932	0.491276	-0.505553
	0.899477	1.24259	0.465826	-0.778788
	0.732593	-0.450562	0.393713	-1.55301
	0.855032	0.791668	0.57242	0.365624
	0.990585	2.16694	0.643604	1.12987
	0.723918	-0.538572	0.421382	-1.25595
	0.907577	1.32477	0.412707	-1.34908
	0.63281	-1.46293	0.527046	-0.121523
	0.738474	-0.390892	0.59694	0.628876
	0.749368	-0.280366	0.727481	2.03038
	0.916252	1.41278	0.588266	0.535743
	0.766143	-0.110169	0.499377	-0.418584
	0.766143	-0.110169	0.711635	1.86026
	0.774244	-0.027983	0.449051	-0.958891
	0.751587	-0.25785	0.596366	0.622713
	0.977472	2.0339	0.63271	1.01291
	0.677254	-1.01201	0.565609	0.292497
	0.899477	1.24259	0.508052	-0.325451
	0.688148	-0.901481	0.427263	-1.19281
	0.732593	-0.450562	0.501596	-0.394758
	0.738474	-0.390892	0.590485	0.55957
	0.791019	0.142213	0.491276	-0.505553
	0.810588	0.340749	0.510271	-0.301625
	0.738474	-0.390892	0.474501	-0.685656
	0.649585	-1.29273	0.493496	-0.481727
	0.933027	1.58298	0.410488	-1.37291
	0.918471	1.4353	0.499377	-0.418584
	0.63281	-1.46293	0.385038	-1.64615
	0.666361	-1.12253	0.465826	-0.778788
	0.710805	-0.671614	0.59694	0.628876
	0.766143	-0.110169	0.586047	0.511917
	0.749368	-0.280366	0.518371	-0.214655
	1.01825	2.44766	0.590485	0.55957
	0.827363	0.510946	0.491276	-0.505553
	0.63281	-1.46293	0.654498	1.24682
	0.69403	-0.84181	0.649486	1.19301
	0.899477	1.24259	0.499377	-0.418584
	0.666361	-1.12253	0.580165	0.448774
	0.732593	-0.450562	0.482602	-0.598686
	0.740693	-0.368376	0.541602	0.0347538
	0.766143	-0.110169	0.65816	1.28614
	0.979691	2.05641	0.708486	1.82645
	0.874027	0.98438	0.393713	-1.55301
	0.907577	1.32477	0.535721	-0.0283898
	0.810588	0.340749	0.563746	0.272492
	0.935246	1.6055	0.480382	-0.622512
	0.732593	-0.450562	0.465826	-0.778788
	0.827363	0.510946	0.499377	-0.418584
	0.935246	1.6055	0.750198	2.27428
	0.738474	-0.390892	0.663529	1.34378
	0.935246	1.6055	0.368263	-1.82625
	0.740693	-0.368376	0.571491	0.355641
	0.740693	-0.368376	0.543821	0.0585799
	0.855032	0.791668	0.368263	-1.82625
	1.02635	2.52985	0.535721	-0.0283898
	0.69403	-0.84181	0.590485	0.55957
	0.943921	1.69351	0.476146	-0.667993
	0.768363	-0.0876536	0.602822	0.69202
	0.871807	0.961865	0.454932	-0.895747
	0.899477	1.24259	0.491276	-0.505553
	0.882701	1.07239	0.543821	0.0585799
	0.844138	0.681142	0.571491	0.355641
	0.616035	-1.63312	0.661309	1.31995
	0.721699	-0.561088	0.652279	1.223
	0.721699	-0.561088	0.532927	-0.0583789
	1.1108	3.38665	0.613142	0.802816
	0.721699	-0.561088	0.499377	-0.418584
	0.766143	-0.110169	0.529265	-0.0976964
	0.616035	-1.63312	0.552496	0.151713
	0.812807	0.363265	0.563746	0.272492
	0.69403	-0.84181	0.552496	0.151713
	0.69403	-0.84181	0.555645	0.185522
	0.721699	-0.561088	0.465826	-0.778788
	0.782919	0.0600272	0.560597	0.238682
	0.838257	0.621472	0.571491	0.355641
	0.713024	-0.649098	0.490702	-0.511716
	1.00736	2.33714	0.57371	0.379467
	0.732593	-0.450562	0.524827	-0.145349
	0.935246	1.6055	0.430057	-1.16282
	0.838257	0.621472	0.641385	1.10604
	0.94614	1.71602	0.454932	-0.895747
	0.877689	1.02154	0.549703	0.121724
	0.793812	0.170553	0.640811	1.09988
	0.766143	-0.110169	0.605041	0.715846
	0.69403	-0.84181	0.330274	-2.23411
	0.933027	1.58298	0.524827	-0.145349
	0.874027	0.98438	0.527046	-0.121523
	0.846358	0.703658	0.374718	-1.75694
	0.874027	0.98438	0.535721	-0.0283898
	0.677254	-1.01201	0.554141	0.169376
	0.721699	-0.561088	0.499377	-0.418584
	0.766143	-0.110169	0.50217	-0.388595
	0.768363	-0.0876536	0.471708	-0.715645
	0.855032	0.791668	0.399594	-1.48987
	0.768363	-0.0876536	0.661309	1.31995
	0.782919	0.0600272	0.571491	0.355641
	0.57159	-2.08404	0.480382	-0.622512
	0.69403	-0.84181	0.493496	-0.481727
	0.838257	0.621472	0.491276	-0.505553
	0.704924	-0.731284	0.605041	0.715846
	0.785138	0.0825428	0.399594	-1.48987
	0.979691	2.05641	0.402387	-1.45988
	0.713024	-0.649098	0.552496	0.151713
	0.710805	-0.671614	0.374718	-1.75694
	0.827363	0.510946	0.57242	0.365624
	0.777037	0.000356579	0.480382	-0.622512
	0.799694	0.230224	0.541602	0.0347538
	0.63281	-1.46293	0.438157	-1.07585
	0.777037	0.000356579	0.518371	-0.214655
	0.605141	-1.74365	0.615935	0.832805
	0.738474	-0.390892	0.685829	1.5832
	0.962916	1.88622	0.59916	0.652702
	0.793812	0.170553	0.644534	1.13985
	0.890802	1.15458	0.605041	0.715846
	0.749368	-0.280366	0.769193	2.47821
	0.818688	0.422936	0.739304	2.15732
	0.782919	0.0600272	0.56339	0.268671
	0.755249	-0.220695	0.741168	2.17733
	0.952022	1.77569	0.482602	-0.598686
	0.704924	-0.731284	0.662599	1.33379
	0.871807	0.961865	0.626829	0.949763
	0.69403	-0.84181	0.677155	1.49007
	0.793812	0.170553	0.463607	-0.802615
	0.69403	-0.84181	0.662599	1.33379
	0.793812	0.170553	0.59916	0.652702
	0.713024	-0.649098	0.510271	-0.301625
	0.755249	-0.220695	0.518945	-0.208492
	0.649585	-1.29273	0.535721	-0.0283898
	0.94614	1.71602	0.360162	-1.91322
	0.666361	-1.12253	0.508052	-0.325451
	0.766143	-0.110169	0.736155	2.12351
	0.821482	0.451275	0.527046	-0.121523
	0.671373	-1.07168	0.501596	-0.394758
	0.755249	-0.220695	0.465826	-0.778788
	0.740693	-0.368376	0.438157	-1.07585
	0.605141	-1.74365	0.471708	-0.715645
	0.57159	-2.08404	0.449051	-0.958891
	0.855032	0.791668	0.524827	-0.145349
	0.884921	1.09491	0.647266	1.16918
	0.829582	0.533462	0.660379	1.30997
	0.865352	0.89637	0.501596	-0.394758
	0.688148	-0.901481	0.474501	-0.685656
	0.766143	-0.110169	0.376937	-1.73312
	0.516252	-2.64549	0.645823	1.15369
	0.918471	1.4353	0.452713	-0.919573
	0.838257	0.621472	0.401813	-1.46604
	0.782919	0.0600272	0.508052	-0.325451
	0.810588	0.340749	0.660379	1.30997
	0.774244	-0.027983	0.427263	-1.19281
	0.677254	-1.01201	0.454932	-0.895747
	0.766143	-0.110169	0.510271	-0.301625
	0.882701	1.07239	0.541602	0.0347538
	0.755249	-0.220695	0.543821	0.0585799
	0.782919	0.0600272	0.50217	-0.388595
	0.801913	0.252739	0.412707	-1.34908
	0.738474	-0.390892	0.626829	0.949763
	0.677254	-1.01201	0.571491	0.355641
	0.740693	-0.368376	0.482602	-0.598686
	0.749368	-0.280366	0.488483	-0.535542
	0.810588	0.340749	0.588266	0.535743
	0.782919	0.0600272	0.60726	0.739672
	0.849151	0.731998	0.421382	-1.25595
	0.960696	1.8637	0.541602	0.0347538
	0.816469	0.40042	0.59694	0.628876
	0.812807	0.363265	0.541602	0.0347538
	0.666361	-1.12253	0.352062	-2.00019
	0.782919	0.0600272	0.497158	-0.44241
	0.838257	0.621472	0.66848	1.39694
	0.874027	0.98438	0.616865	0.842788
	0.810588	0.340749	0.580165	0.448774
	0.890802	1.15458	0.546041	0.082406
	0.635029	-1.44041	0.402387	-1.45988
	0.810588	0.340749	0.463607	-0.802615
	0.599259	-1.80332	0.527046	-0.121523
	0.768363	-0.0876536	0.59694	0.628876
	0.846358	0.703658	0.527046	-0.121523
	0.882701	1.07239	0.59694	0.628876
	0.621916	-1.57345	0.427263	-1.19281
	0.874027	0.98438	0.63271	1.01291
	0.857251	0.814184	0.602822	0.69202
	0.871807	0.961865	0.554715	0.175539
	0.616035	-1.63312	0.586047	0.511917
	0.679474	-0.989491	0.493496	-0.481727
	0.721699	-0.561088	0.602822	0.69202
	0.660479	-1.1822	0.607834	0.745835
	0.793812	0.170553	0.571491	0.355641
	0.801913	0.252739	0.59916	0.652702
	0.766143	-0.110169	0.535147	-0.0345528
	0.977472	2.0339	0.446832	-0.982717
	0.871807	0.961865	0.510271	-0.301625
	0.85002	0.740813	0.615935	0.832805
	0.660479	-1.1822	0.543821	0.0585799
	0.721699	-0.561088	0.57371	0.379467
	0.952022	1.77569	0.562816	0.262508
	0.704924	-0.731284	0.741168	2.17733
	0.829582	0.533462	0.670699	1.42076
	0.812807	0.363265	0.688978	1.61701
	0.907577	1.32477	0.571491	0.355641
	0.874027	0.98438	0.741524	2.18115
	0.943921	1.69351	0.471708	-0.715645
	0.660479	-1.1822	0.552496	0.151713
	0.812807	0.363265	0.60726	0.739672
	0.740693	-0.368376	0.463607	-0.802615
	0.879908	1.04405	0.60009	0.662685
	0.810588	0.340749	0.493496	-0.481727
	0.848577	0.726174	0.465826	-0.778788
	1.04959	2.76554	0.769193	2.47821
	0.643704	-1.3524	0.554715	0.175539
	0.901696	1.2651	0.529265	-0.0976964
	0.677254	-1.01201	0.681593	1.53772
	0.860914	0.851339	0.621816	0.895948
	0.749368	-0.280366	0.499377	-0.418584
	0.649585	-1.29273	0.402387	-1.45988
	0.757469	-0.198179	0.582384	0.4726
	0.899477	1.24259	0.59694	0.628876
	0.782919	0.0600272	0.524827	-0.145349
	0.749368	-0.280366	0.554141	0.169376
	0.799694	0.230224	0.491276	-0.505553
	0.588366	-1.91384	0.499377	-0.418584
	0.801913	0.252739	0.438157	-1.07585
	0.821482	0.451275	0.421382	-1.25595
	0.766143	-0.110169	0.518371	-0.214655
	0.766143	-0.110169	0.402387	-1.45988
	0.755249	-0.220695	0.590485	0.55957
	0.616035	-1.63312	0.499377	-0.418584
	0.738474	-0.390892	0.510271	-0.301625
	0.812807	0.363265	0.69393	1.67017
	0.688148	-0.901481	0.741524	2.18115
	0.649585	-1.29273	0.465826	-0.778788
	0.766143	-0.110169	0.463607	-0.802615
	0.782919	0.0600272	0.591415	0.569553
	0.715817	-0.620759	0.653924	1.24066
	0.918471	1.4353	0.413281	-1.34292
	0.777037	0.000356579	0.624036	0.919774
	0.988366	2.14442	0.674935	1.46624
	0.812807	0.363265	0.497158	-0.44241
	0.905358	1.30226	0.546041	0.082406
	0.874027	0.98438	0.465826	-0.778788
	0.893021	1.17709	0.65816	1.28614
	0.721699	-0.561088	0.707043	1.81096
	0.916252	1.41278	0.541602	0.0347538
	0.649585	-1.29273	0.518371	-0.214655
	0.801913	0.252739	0.64396	1.13369
	0.782919	0.0600272	0.782819	2.6245
	0.92069	1.45781	0.438157	-1.07585
	0.738474	-0.390892	0.63271	1.01291
	0.882701	1.07239	0.555645	0.185522
	0.812807	0.363265	0.769193	2.47821
	0.749368	-0.280366	0.558377	0.214856
	0.69403	-0.84181	0.641385	1.10604
	0.69403	-0.84181	0.69393	1.67017
	0.755249	-0.220695	0.53794	-0.00456375
	0.793812	0.170553	0.579591	0.442611
	0.890802	1.15458	0.474501	-0.685656
	0.766143	-0.110169	0.59694	0.628876
	0.69403	-0.84181	0.556934	0.199365
	0.738474	-0.390892	0.3806	-1.6938
	0.848577	0.726174	0.552496	0.151713
	0.785138	0.0825428	0.482602	-0.598686
	0.829582	0.533462	0.501596	-0.394758
	0.738474	-0.390892	0.543821	0.0585799
	0.901696	1.2651	0.579591	0.442611
	0.766143	-0.110169	0.543821	0.0585799
	0.749368	-0.280366	0.63271	1.01291
	0.749368	-0.280366	0.510271	-0.301625
	0.810588	0.340749	0.546041	0.082406
	0.793812	0.170553	0.360162	-1.91322
	0.782919	0.0600272	0.454932	-0.895747
	0.855032	0.791668	0.554715	0.175539
	0.810588	0.340749	0.543821	0.0585799
	0.793812	0.170553	0.652279	1.223
	0.588366	-1.91384	0.59916	0.652702
	0.890802	1.15458	0.532927	-0.0583789
	0.660479	-1.1822	0.732493	2.08419
	0.616035	-1.63312	0.58181	0.466437
	0.643704	-1.3524	0.699298	1.72781
	0.855032	0.791668	0.518945	-0.208492
	0.760262	-0.16984	0.516152	-0.238481
	0.766143	-0.110169	0.590485	0.55957
	0.916252	1.41278	0.552496	0.151713
	0.810588	0.340749	0.64303	1.1237
	0.844138	0.681142	0.683036	1.55321
	0.766143	-0.110169	0.393713	-1.55301
	0.738474	-0.390892	0.518945	-0.208492
	0.766143	-0.110169	0.469489	-0.739471
	0.677254	-1.01201	0.510271	-0.301625
	0.721699	-0.561088	0.508052	-0.325451
	0.738474	-0.390892	0.571491	0.355641
	0.732593	-0.450562	0.662599	1.33379
	0.793812	0.170553	0.419163	-1.27978
	0.688148	-0.901481	0.518371	-0.214655
	0.899477	1.24259	0.490702	-0.511716
	0.721699	-0.561088	0.385038	-1.64615
	0.766143	-0.110169	0.484821	-0.57486
	0.801913	0.252739	0.527046	-0.121523
	0.927146	1.52331	0.510271	-0.301625
	0.643704	-1.3524	0.499377	-0.418584
	0.740693	-0.368376	0.482602	-0.598686
	0.871807	0.961865	0.518371	-0.214655
	0.63281	-1.46293	0.491276	-0.505553
	0.649585	-1.29273	0.71938	1.94341
	0.846358	0.703658	0.374718	-1.75694
	0.732593	-0.450562	0.482602	-0.598686
	0.677254	-1.01201	0.465826	-0.778788
	0.827363	0.510946	0.530708	-0.0822049
	0.57159	-2.08404	0.508052	-0.325451
	0.893021	1.17709	0.53794	-0.00456375
	0.766143	-0.110169	0.366044	-1.85007
	0.846358	0.703658	0.438157	-1.07585
	0.838257	0.621472	0.376937	-1.73312
	0.755249	-0.220695	0.435938	-1.09968
	0.785138	0.0825428	0.482602	-0.598686
	0.599259	-1.80332	0.524827	-0.145349
	0.810588	0.340749	0.493496	-0.481727
	0.721699	-0.561088	0.419163	-1.27978
	0.704924	-0.731284	0.483532	-0.588703
	0.766143	-0.110169	0.580165	0.448774
	0.827363	0.510946	0.650415	1.20299
	0.782919	0.0600272	0.624036	0.919774
	0.874027	0.98438	0.465826	-0.778788
	0.721699	-0.561088	0.527046	-0.121523
	0.688148	-0.901481	0.541602	0.0347538
	0.732593	-0.450562	0.532927	-0.0583789
	0.810588	0.340749	0.60726	0.739672
	0.721699	-0.561088	0.615935	0.832805
	0.63281	-1.46293	0.63271	1.01291
	0.677254	-1.01201	0.404607	-1.43605
	0.855032	0.791668	0.393713	-1.55301
	0.749368	-0.280366	0.474501	-0.685656
	0.998685	2.24913	0.454932	-0.895747
	0.721699	-0.561088	0.664458	1.35376
	0.907577	1.32477	0.644534	1.13985
	0.796032	0.193069	0.269054	-2.89137
	0.69403	-0.84181	0.582384	0.4726
	0.723918	-0.538572	0.552496	0.151713
	0.704924	-0.731284	0.782819	2.6245
	0.732593	-0.450562	0.393713	-1.55301
	0.715817	-0.620759	0.490702	-0.511716
	0.677254	-1.01201	0.63271	1.01291
	0.649585	-1.29273	0.510271	-0.301625
	0.660479	-1.1822	0.535721	-0.0283898
	0.599259	-1.80332	0.63271	1.01291
	0.768363	-0.0876536	0.457726	-0.865758
	0.871807	0.961865	0.376937	-1.73312
	0.704924	-0.731284	0.552496	0.151713
	0.890802	1.15458	0.393713	-1.55301
	0.649585	-1.29273	0.501596	-0.394758
	0.704924	-0.731284	0.56339	0.268671
	0.831801	0.555977	0.543821	0.0585799
	0.69403	-0.84181	0.594147	0.598887
	0.821482	0.451275	0.516152	-0.238481
	0.926572	1.51749	0.530195	-0.0877132
	0.688148	-0.901481	0.452713	-0.919573
	0.844138	0.681142	0.649486	1.19301
	0.768363	-0.0876536	0.491276	-0.505553
	0.710805	-0.671614	0.543821	0.0585799
	0.827363	0.510946	0.554715	0.175539
	0.710805	-0.671614	0.419163	-1.27978
	0.899477	1.24259	0.681593	1.53772
	0.933027	1.58298	0.516152	-0.238481
	0.907577	1.32477	0.527046	-0.121523
	0.782919	0.0600272	0.399594	-1.48987
	0.793812	0.170553	0.571491	0.355641
	0.704924	-0.731284	0.562816	0.262508
	0.810588	0.340749	0.393713	-1.55301
	0.782919	0.0600272	0.413281	-1.34292
	0.69403	-0.84181	0.59694	0.628876
	0.766143	-0.110169	0.471708	-0.715645
	0.63281	-1.46293	0.799594	2.8046
	0.844138	0.681142	0.480382	-0.622512
	0.777037	0.000356579	0.674935	1.46624
	0.677254	-1.01201	0.560597	0.238682
	0.901696	1.2651	0.621816	0.895948
	0.649585	-1.29273	0.65816	1.28614
	0.827363	0.510946	0.480382	-0.622512
	0.810588	0.340749	0.518945	-0.208492
	0.588366	-1.91384	0.588266	0.535743
	0.844138	0.681142	0.482602	-0.598686
	0.710805	-0.671614	0.779513	2.589
	0.666361	-1.12253	0.474501	-0.685656
	0.796032	0.193069	0.484821	-0.57486
	0.918471	1.4353	0.421382	-1.25595
	0.643704	-1.3524	0.482602	-0.598686
	0.704924	-0.731284	0.501596	-0.394758
	0.649585	-1.29273	0.661309	1.31995
	0.766143	-0.110169	0.543821	0.0585799
	0.677254	-1.01201	0.425044	-1.21663
	0.721699	-0.561088	0.516152	-0.238481
	0.799694	0.230224	0.588266	0.535743
	0.799694	0.230224	0.499377	-0.418584
	0.621916	-1.57345	0.499377	-0.418584
	0.543921	-2.36476	0.408269	-1.39674
	0.782919	0.0600272	0.588266	0.535743
	0.63281	-1.46293	0.408269	-1.39674
	0.766143	-0.110169	0.615935	0.832805
	0.696249	-0.819295	0.747049	2.24047
	0.749368	-0.280366	0.552496	0.151713
	0.740693	-0.368376	0.497158	-0.44241
	0.704924	-0.731284	0.527046	-0.121523
	0.740693	-0.368376	0.558377	0.214856
	0.688148	-0.901481	0.552496	0.151713
	0.721699	-0.561088	0.740594	2.17116
	0.988366	2.14442	0.391494	-1.57684
	0.666361	-1.12253	0.704824	1.78713
	0.732593	-0.450562	0.588266	0.535743
	0.740693	-0.368376	0.605041	0.715846
	0.801913	0.252739	0.747049	2.24047
	0.793812	0.170553	0.799594	2.8046
	1.01324	2.39681	0.510271	-0.301625
	0.782919	0.0600272	0.535721	-0.0283898
	0.793812	0.170553	0.58181	0.466437
	0.749368	-0.280366	0.562816	0.262508
	0.755249	-0.220695	0.580165	0.448774
	0.677254	-1.01201	0.750198	2.27428
	0.766143	-0.110169	0.499377	-0.418584
	0.810588	0.340749	0.554715	0.175539
	0.768363	-0.0876536	0.518371	-0.214655
	0.721699	-0.561088	0.360162	-1.91322
	0.766143	-0.110169	0.529265	-0.0976964
	0.688148	-0.901481	0.596366	0.622713
	0.755249	-0.220695	0.402387	-1.45988
	0.749368	-0.280366	0.463607	-0.802615
	0.772025	-0.0504986	0.619597	0.872122
	0.721699	-0.561088	0.543821	0.0585799
	0.679474	-0.989491	0.624036	0.919774
	0.827363	0.510946	0.626255	0.9436
	0.7888	0.119698	0.438157	-1.07585
	0.855032	0.791668	0.577372	0.418785
	0.793812	0.170553	0.444039	-1.01271
	0.799694	0.230224	0.402387	-1.45988
	0.677254	-1.01201	0.602822	0.69202
	0.749368	-0.280366	0.501596	-0.394758
	0.766143	-0.110169	0.680304	1.52388
	0.874027	0.98438	0.57371	0.379467
	0.766143	-0.110169	0.412707	-1.34908
	0.782919	0.0600272	0.634929	1.03673
	0.766143	-0.110169	0.605041	0.715846
	0.766143	-0.110169	0.544751	0.0685631
	0.755249	-0.220695	0.516152	-0.238481
	0.755249	-0.220695	0.697079	1.70398
	0.740693	-0.368376	0.490702	-0.511716
	0.844138	0.681142	0.605041	0.715846
	0.738474	-0.390892	0.563746	0.272492
	0.838257	0.621472	0.60819	0.749655
	0.935246	1.6055	0.508052	-0.325451
	0.884921	1.09491	0.463607	-0.802615
	0.69403	-0.84181	0.562816	0.262508
	0.844138	0.681142	0.582384	0.4726
	0.738474	-0.390892	0.541602	0.0347538
	0.768363	-0.0876536	0.58181	0.466437
	0.749368	-0.280366	0.588266	0.535743
	0.799694	0.230224	0.541602	0.0347538
	0.766143	-0.110169	0.493496	-0.481727
	0.816469	0.40042	0.702605	1.76331
	0.927146	1.52331	0.427263	-1.19281
	0.846358	0.703658	0.410488	-1.37291
	0.649585	-1.29273	0.634929	1.03673
	0.810588	0.340749	0.393713	-1.55301
	0.732593	-0.450562	0.480382	-0.622512
	0.871807	0.961865	0.482602	-0.598686
	0.952022	1.77569	0.582384	0.4726
	0.810588	0.340749	0.482602	-0.598686
	0.768363	-0.0876536	0.522034	-0.175338
	0.721699	-0.561088	0.315718	-2.39038
	0.738474	-0.390892	0.357943	-1.93704
	0.810588	0.340749	0.463607	-0.802615
	0.874027	0.98438	0.680817	1.52939
	0.721699	-0.561088	0.552496	0.151713
	0.760262	-0.16984	0.332493	-2.21028
	0.660479	-1.1822	0.590485	0.55957
	0.677254	-1.01201	0.546041	0.082406
	0.782919	0.0600272	0.516152	-0.238481
	0.943921	1.69351	0.596366	0.622713
	0.704924	-0.731284	0.571491	0.355641
	0.755249	-0.220695	0.413281	-1.34292
	0.838257	0.621472	0.605041	0.715846
	1.03869	2.65501	0.615935	0.832805
	0.677254	-1.01201	0.586047	0.511917
	0.749368	-0.280366	0.482602	-0.598686
	0.874027	0.98438	0.543821	0.0585799
	0.907577	1.32477	0.59916	0.652702
	0.721699	-0.561088	0.438157	-1.07585
	0.738474	-0.390892	0.579591	0.442611
	0.846358	0.703658	0.569271	0.331815
	0.916252	1.41278	0.497158	-0.44241
	0.766143	-0.110169	0.660379	1.30997
	0.666361	-1.12253	0.357943	-1.93704
	0.721699	-0.561088	0.44095	-1.04586
	0.605141	-1.74365	0.349268	-2.03018
	0.785138	0.0825428	0.62461	0.925937
	0.827363	0.510946	0.516152	-0.238481
	0.871807	0.961865	0.366044	-1.85007
	0.677254	-1.01201	0.635504	1.0429
	0.696249	-0.819295	0.782819	2.6245
	0.704924	-0.731284	0.610054	0.769661
	0.527146	-2.53496	0.57242	0.365624
	0.838257	0.621472	0.535721	-0.0283898
	0.755249	-0.220695	0.613716	0.808979
	1.04091	2.67753	0.551922	0.14555
	0.865352	0.89637	0.582384	0.4726
	0.793812	0.170553	0.518371	-0.214655
	0.766143	-0.110169	0.457152	-0.871921
	0.935246	1.6055	0.391494	-1.57684
	0.882701	1.07239	0.513933	-0.262307
	0.749368	-0.280366	0.696149	1.694
	0.738474	-0.390892	0.554715	0.175539
	0.782919	0.0600272	0.69393	1.67017
	0.677254	-1.01201	0.474501	-0.685656
	0.69403	-0.84181	0.53794	-0.00456375
	0.846358	0.703658	0.497158	-0.44241
	0.772025	-0.0504986	0.560597	0.238682
	0.721699	-0.561088	0.382819	-1.66997
	0.704924	-0.731284	0.563746	0.272492
	0.962916	1.88622	0.546041	0.082406
	0.960696	1.8637	0.465826	-0.778788
	0.660479	-1.1822	0.490702	-0.511716
	0.704924	-0.731284	0.535721	-0.0283898
	0.962916	1.88622	0.521165	-0.184666
	0.855032	0.791668	0.621816	0.895948
	0.816469	0.40042	0.535147	-0.0345528
	0.857251	0.814184	0.62461	0.925937
	0.916252	1.41278	0.535721	-0.0283898
	0.916252	1.41278	0.3806	-1.6938
	0.801913	0.252739	0.385612	-1.63998
	0.988366	2.14442	0.457152	-0.871921
	1.03281	2.59534	0.452713	-0.919573
	0.827363	0.510946	0.457152	-0.871921
	0.599259	-1.80332	0.56339	0.268671
	0.844138	0.681142	0.683036	1.55321
	0.710805	-0.671614	0.510271	-0.301625
	0.879908	1.04405	0.419163	-1.27978
	0.721699	-0.561088	0.575153	0.394959
	0.69403	-0.84181	0.566539	0.302481
	0.732593	-0.450562	0.560597	0.238682
	0.812807	0.363265	0.480382	-0.622512
	0.677254	-1.01201	0.552496	0.151713
	0.871807	0.961865	0.474501	-0.685656
	0.793812	0.170553	0.543821	0.0585799
	0.588366	-1.91384	0.641385	1.10604
	0.893021	1.17709	0.321599	-2.32724
	0.998685	2.24913	0.279374	-2.78058
	0.846358	0.703658	0.554715	0.175539
	0.935246	1.6055	0.704824	1.78713
	0.63281	-1.46293	0.393713	-1.55301
	0.799694	0.230224	0.50217	-0.388595
	0.63281	-1.46293	0.54826	0.106232
	0.543921	-2.36476	0.712924	1.8741
	0.768363	-0.0876536	0.615935	0.832805
	0.588366	-1.91384	0.655428	1.25681
	0.846358	0.703658	0.558377	0.214856
	0.871807	0.961865	0.713499	1.88026
	0.777037	0.000356579	0.430057	-1.16282
	0.785138	0.0825428	0.493496	-0.481727
	0.827363	0.510946	0.393713	-1.55301
	0.871807	0.961865	0.427263	-1.19281
	0.766143	-0.110169	0.476146	-0.667993
	0.816469	0.40042	0.624036	0.919774
	0.677254	-1.01201	0.413281	-1.34292
	0.63281	-1.46293	0.696149	1.694
	0.588366	-1.91384	0.391494	-1.57684
	0.871807	0.961865	0.677155	1.49007
	0.560696	-2.19457	0.491276	-0.505553
	0.960696	1.8637	0.602822	0.69202
	0.704924	-0.731284	0.368837	-1.82009
	0.855032	0.791668	0.501596	-0.394758
	0.749368	-0.280366	0.473927	-0.691819
	0.888583	1.13206	0.509697	-0.307788
	0.782919	0.0600272	0.524827	-0.145349
	0.821482	0.451275	0.571491	0.355641
	0.772025	-0.0504986	0.482602	-0.598686
	0.777037	0.000356579	0.527046	-0.121523
	0.827363	0.510946	0.427263	-1.19281
	0.69403	-0.84181	0.482602	-0.598686
	0.907577	1.32477	0.554715	0.175539
	0.877689	1.02154	0.552496	0.151713
	0.688148	-0.901481	0.579591	0.442611
	0.888583	1.13206	0.577372	0.418785
	0.643704	-1.3524	0.579591	0.442611
	0.907577	1.32477	0.499377	-0.418584
	0.749368	-0.280366	0.602822	0.69202
	0.962916	1.88622	0.552496	0.151713
	0.860914	0.851339	0.590485	0.55957
	0.844138	0.681142	0.562816	0.262508
	0.801913	0.252739	0.480382	-0.622512
	0.810588	0.340749	0.336155	-2.17096
	0.738474	-0.390892	0.524827	-0.145349
	1.04091	2.67753	0.56339	0.268671
	0.933027	1.58298	0.535721	-0.0283898
	0.829582	0.533462	0.511201	-0.291642
	0.952022	1.77569	0.521165	-0.184666
	0.818688	0.422936	0.674935	1.46624
	0.63281	-1.46293	0.552496	0.151713
	0.638691	-1.40325	0.626829	0.949763
	0.827363	0.510946	0.435938	-1.09968
	0.738474	-0.390892	0.510271	-0.301625
	0.793812	0.170553	0.510271	-0.301625
	0.888583	1.13206	0.480382	-0.622512
	0.905358	1.30226	0.408269	-1.39674
	0.72758	-0.501417	0.580165	0.448774
	0.782919	0.0600272	0.736155	2.12351
	0.744356	-0.331221	0.501596	-0.394758
	0.793812	0.170553	0.562816	0.262508
	0.785138	0.0825428	0.357943	-1.93704
	0.704924	-0.731284	0.463607	-0.802615
	0.777037	0.000356579	0.702605	1.76331
	0.766143	-0.110169	0.546041	0.082406
	0.660479	-1.1822	0.482602	-0.598686
	0.704924	-0.731284	0.554715	0.175539
	0.721699	-0.561088	0.591415	0.569553
	0.871807	0.961865	0.577372	0.418785
	0.827363	0.510946	0.552496	0.151713
	0.677254	-1.01201	0.554715	0.175539
	0.63281	-1.46293	0.615935	0.832805
	0.677254	-1.01201	0.529839	-0.0915335
	0.715817	-0.620759	0.480382	-0.622512
	0.738474	-0.390892	0.410488	-1.37291
	0.72758	-0.501417	0.791494	2.71763
	0.810588	0.340749	0.527046	-0.121523
	0.97159	1.97423	0.590485	0.55957
	0.821482	0.451275	0.592704	0.583396
	0.740693	-0.368376	0.552496	0.151713
	0.732593	-0.450562	0.391494	-1.57684
	0.810588	0.340749	0.532927	-0.0583789
	0.871807	0.961865	0.554715	0.175539
	0.688148	-0.901481	0.524827	-0.145349
	0.884921	1.09491	0.527046	-0.121523
	0.844138	0.681142	0.749268	2.2643
	0.846358	0.703658	0.554141	0.169376
	0.793812	0.170553	0.653924	1.24066
	0.766143	-0.110169	0.60726	0.739672
	0.715817	-0.620759	0.643604	1.12987
	0.899477	1.24259	0.508052	-0.325451
	0.840476	0.643987	0.589196	0.545727
	0.588366	-1.91384	0.518371	-0.214655
	0.927146	1.52331	0.527046	-0.121523
	0.782919	0.0600272	0.529265	-0.0976964
	0.810588	0.340749	0.543821	0.0585799
	0.766143	-0.110169	0.385038	-1.64615
	0.766143	-0.110169	0.551922	0.14555
	0.740693	-0.368376	0.65816	1.28614
	0.679474	-0.989491	0.476146	-0.667993
	0.796032	0.193069	0.671629	1.43075
	0.782919	0.0600272	0.75608	2.33742
	0.871807	0.961865	0.60009	0.662685
	0.907577	1.32477	0.508052	-0.325451
	0.677254	-1.01201	0.463607	-0.802615
	0.793812	0.170553	0.615935	0.832805
	0.738474	-0.390892	0.558377	0.214856
	0.838257	0.621472	0.552496	0.151713
	0.827363	0.510946	0.529265	-0.0976964
	0.755249	-0.220695	0.410488	-1.37291
	0.69403	-0.84181	0.588266	0.535743
	0.855032	0.791668	0.546041	0.082406
	0.888583	1.13206	0.63271	1.01291
	0.905358	1.30226	0.419163	-1.27978
	0.69403	-0.84181	0.385038	-1.64615
	0.616035	-1.63312	0.391494	-1.57684
	0.782919	0.0600272	0.527046	-0.121523
	0.599259	-1.80332	0.452713	-0.919573
	0.846358	0.703658	0.63271	1.01291
	0.827363	0.510946	0.571491	0.355641
	0.69403	-0.84181	0.332493	-2.21028
	0.616035	-1.63312	0.613716	0.808979
	0.943921	1.69351	0.454932	-0.895747
	0.710805	-0.671614	0.516152	-0.238481
	0.616035	-1.63312	0.554715	0.175539
	0.766143	-0.110169	0.432276	-1.13899
	0.679474	-0.989491	0.419163	-1.27978
	0.740693	-0.368376	0.59694	0.628876
	0.766143	-0.110169	0.591415	0.569553
	0.977472	2.0339	0.56339	0.268671
	0.63281	-1.46293	0.535721	-0.0283898
	0.818688	0.422936	0.499377	-0.418584
	0.799694	0.230224	0.473927	-0.691819
	0.704924	-0.731284	0.571491	0.355641
	0.671373	-1.07168	0.463607	-0.802615
	0.755249	-0.220695	0.687475	1.60087
	0.833244	0.570617	0.537366	-0.0107267
	0.962916	1.88622	0.482602	-0.598686
	0.924353	1.49497	0.649486	1.19301
	0.827363	0.510946	0.683036	1.55321
	0.943921	1.69351	0.786481	2.66382
	0.740693	-0.368376	0.637149	1.06056
	0.69403	-0.84181	0.543821	0.0585799
	0.871807	0.961865	0.69393	1.67017
	0.855032	0.791668	0.605041	0.715846
	0.910371	1.35311	0.421382	-1.25595
	0.799694	0.230224	0.438157	-1.07585
	0.732593	-0.450562	0.62461	0.925937
	0.710805	-0.671614	0.452713	-0.919573
	0.799694	0.230224	0.560597	0.238682
	1.02414	2.50733	0.499377	-0.418584
	0.774244	-0.027983	0.482602	-0.598686
	0.616035	-1.63312	0.739304	2.15732
	0.757469	-0.198179	0.491276	-0.505553
	0.810588	0.340749	0.634929	1.03673
	0.721699	-0.561088	0.59694	0.628876
	0.827363	0.510946	0.621816	0.895948
	0.649585	-1.29273	0.571491	0.355641
	0.888583	1.13206	0.421382	-1.25595
	0.793812	0.170553	0.558377	0.214856
	0.69403	-0.84181	0.438157	-1.07585
	0.818688	0.422936	0.499377	-0.418584
	0.871807	0.961865	0.712924	1.8741
	0.704924	-0.731284	0.499377	-0.418584
	0.749368	-0.280366	0.723818	1.99106
	0.844138	0.681142	0.385612	-1.63998
	0.666361	-1.12253	0.524827	-0.145349
	0.810588	0.340749	0.649486	1.19301
	0.766143	-0.110169	0.641385	1.10604
	0.801913	0.252739	0.499377	-0.418584
	0.677254	-1.01201	0.64303	1.1237
	0.660479	-1.1822	0.499377	-0.418584
	0.757469	-0.198179	0.56339	0.268671
	0.721699	-0.561088	0.357943	-1.93704
	0.857251	0.814184	0.435938	-1.09968
	0.871807	0.961865	0.579591	0.442611
	0.721699	-0.561088	0.554715	0.175539
	0.755249	-0.220695	0.446832	-0.982717
	0.821482	0.451275	0.723818	1.99106
	0.721699	-0.561088	0.490702	-0.511716
	0.766143	-0.110169	0.544751	0.0685631
	0.772025	-0.0504986	0.357369	-1.94321
	0.888583	1.13206	0.465826	-0.778788
	0.732593	-0.450562	0.615935	0.832805
	0.804706	0.281079	0.738374	2.14734
	0.757469	-0.198179	0.510271	-0.301625
	0.799694	0.230224	0.643604	1.12987
	0.643704	-1.3524	0.651705	1.21684
	0.671373	-1.07168	0.463607	-0.802615
	0.688148	-0.901481	0.552496	0.151713
	0.721699	-0.561088	0.630491	0.989081
	0.829582	0.533462	0.860814	3.46187
	0.962916	1.88622	0.497158	-0.44241
	0.666361	-1.12253	0.535721	-0.0283898
	0.774244	-0.027983	0.454932	-0.895747
	0.774244	-0.027983	0.63271	1.01291
	0.482701	-2.98588	0.446832	-0.982717
	0.865926	0.902194	0.64303	1.1237
	0.890802	1.15458	0.427263	-1.19281
	0.799694	0.230224	0.419163	-1.27978
	0.721699	-0.561088	0.541602	0.0347538
	0.721699	-0.561088	0.621816	0.895948
	0.785138	0.0825428	0.524827	-0.145349
	0.704924	-0.731284	0.474501	-0.685656
	0.918471	1.4353	0.465826	-0.778788
	0.671373	-1.07168	0.541602	0.0347538
	0.799694	0.230224	0.402387	-1.45988
	0.899477	1.24259	0.788187	2.68214
	0.749368	-0.280366	0.615935	0.832805
	0.890802	1.15458	0.546041	0.082406
	0.704924	-0.731284	0.508052	-0.325451
	0.57159	-2.08404	0.527046	-0.121523
	0.660479	-1.1822	0.66941	1.40692
	0.907577	1.32477	0.482602	-0.598686
	0.749368	-0.280366	0.669054	1.4031
	1.02507	2.51677	0.651705	1.21684
	0.816469	0.40042	0.524827	-0.145349
	0.715817	-0.620759	0.771925	2.50754
	0.766143	-0.110169	0.463607	-0.802615
	0.688148	-0.901481	0.438157	-1.07585
	1.08757	3.15096	0.796862	2.77527
	0.901696	1.2651	0.518371	-0.214655
	0.677254	-1.01201	0.554715	0.175539
	0.846358	0.703658	0.497158	-0.44241
	0.874027	0.98438	0.560597	0.238682
	0.721699	-0.561088	0.552496	0.151713
	0.838257	0.621472	0.527046	-0.121523
	0.643704	-1.3524	0.518945	-0.208492
	0.738474	-0.390892	0.60726	0.739672
	0.721699	-0.561088	0.527046	-0.121523
	0.749368	-0.280366	0.507478	-0.331614
	0.844138	0.681142	0.789117	2.69212
	0.677254	-1.01201	0.562816	0.262508
	0.616035	-1.63312	0.387831	-1.61616
	0.69403	-0.84181	0.454932	-0.895747
	0.810588	0.340749	0.421382	-1.25595
	0.738474	-0.390892	0.65816	1.28614
	0.707143	-0.708769	0.763824	2.42057
	0.766143	-0.110169	0.643604	1.12987
	0.649585	-1.29273	0.473927	-0.691819
	0.660479	-1.1822	0.438157	-1.07585
	0.855032	0.791668	0.66941	1.40692
	0.846358	0.703658	0.588266	0.535743
	0.810588	0.340749	0.529265	-0.0976964
	0.793812	0.170553	0.688978	1.61701
	0.69403	-0.84181	0.546041	0.082406
	0.757469	-0.198179	0.529265	-0.0976964
	0.772025	-0.0504986	0.725261	2.00655
	0.793812	0.170553	0.634929	1.03673
	0.69403	-0.84181	0.465826	-0.778788
	0.704924	-0.731284	0.691711	1.64635
	0.821482	0.451275	0.474501	-0.685656
	0.901696	1.2651	0.63271	1.01291
	0.766143	-0.110169	0.69393	1.67017
	0.738474	-0.390892	0.402387	-1.45988
	0.755249	-0.220695	0.710705	1.85028
	0.863133	0.873854	0.474501	-0.685656
	0.890802	1.15458	0.543821	0.0585799
	0.66858	-1.10002	0.571491	0.355641
	0.801913	0.252739	0.546041	0.082406
	0.871807	0.961865	0.419163	-1.27978
	0.829582	0.533462	0.57371	0.379467
	0.72758	-0.501417	0.562816	0.262508
	0.810588	0.340749	0.51249	-0.277799
	0.916252	1.41278	0.543821	0.0585799
	0.893021	1.17709	0.508052	-0.325451
	0.63281	-1.46293	0.589196	0.545727
	0.810588	0.340749	0.579591	0.442611
	0.827363	0.510946	0.490702	-0.511716
	0.760262	-0.16984	0.619597	0.872122
	0.740693	-0.368376	0.543821	0.0585799
	0.649585	-1.29273	0.615935	0.832805
	0.751587	-0.25785	0.598586	0.646539
	0.874027	0.98438	0.482602	-0.598686
	0.749368	-0.280366	0.541602	0.0347538
	0.749368	-0.280366	0.510271	-0.301625
	0.677254	-1.01201	0.435938	-1.09968
	0.871807	0.961865	0.527046	-0.121523
	0.688148	-0.901481	0.554715	0.175539
	0.766143	-0.110169	0.404607	-1.43605
	0.588366	-1.91384	0.577372	0.418785
	0.785138	0.0825428	0.586047	0.511917
	0.721699	-0.561088	0.527046	-0.121523
	0.935246	1.6055	0.449051	-0.958891
	0.751587	-0.25785	0.408269	-1.39674
	0.801913	0.252739	0.449051	-0.958891
	0.588366	-1.91384	0.551922	0.14555
	0.677254	-1.01201	0.402387	-1.45988
	0.69403	-0.84181	0.421382	-1.25595
	1.02414	2.50733	0.643604	1.12987
	0.785138	0.0825428	0.510271	-0.301625
	0.605141	-1.74365	0.54826	0.106232
	0.704924	-0.731284	0.543821	0.0585799
	0.810588	0.340749	0.649486	1.19301
	0.738474	-0.390892	0.558377	0.214856
	0.901696	1.2651	0.410488	-1.37291
	0.757469	-0.198179	0.457152	-0.871921
	0.772025	-0.0504986	0.546041	0.082406
	0.799694	0.230224	0.577372	0.418785
	0.874027	0.98438	0.482602	-0.598686
	0.63281	-1.46293	0.569271	0.331815
	0.782919	0.0600272	0.662599	1.33379
	0.899477	1.24259	0.393713	-1.55301
	0.785138	0.0825428	0.552496	0.151713
	0.865926	0.902194	0.566539	0.302481
	0.72758	-0.501417	0.393713	-1.55301
	0.707143	-0.708769	0.731919	2.07803
	0.721699	-0.561088	0.62461	0.925937
	0.863133	0.873854	0.660379	1.30997
	0.677254	-1.01201	0.501596	-0.394758
	0.707143	-0.708769	0.510271	-0.301625
	0.69403	-0.84181	0.691711	1.64635
	0.827363	0.510946	0.649486	1.19301
	0.721699	-0.561088	0.518371	-0.214655
	0.799694	0.230224	0.376937	-1.73312
	0.757469	-0.198179	0.469489	-0.739471
	0.855032	0.791668	0.618154	0.856631
	0.696249	-0.819295	0.60726	0.739672
	0.888583	1.13206	0.527046	-0.121523
	0.660479	-1.1822	0.635859	1.04672
	0.749368	-0.280366	0.391494	-1.57684
	0.721699	-0.561088	0.562816	0.262508
	0.616035	-1.63312	0.423601	-1.23213
	0.827363	0.510946	0.474501	-0.685656
	0.527146	-2.53496	0.516152	-0.238481
	0.860914	0.851339	0.57242	0.365624
	0.643704	-1.3524	0.56339	0.268671
	0.688148	-0.901481	0.562816	0.262508
	0.766143	-0.110169	0.493496	-0.481727
	0.755249	-0.220695	0.473927	-0.691819
	0.63281	-1.46293	0.647266	1.16918
	0.671373	-1.07168	0.382819	-1.66997
	0.785138	0.0825428	0.419163	-1.27978
	0.874027	0.98438	0.651705	1.21684
	0.696249	-0.819295	0.607834	0.745835
	0.890802	1.15458	0.627759	0.959747
	0.829582	0.533462	0.419163	-1.27978
	0.738474	-0.390892	0.524827	-0.145349
	0.766143	-0.110169	0.563746	0.272492
	0.749368	-0.280366	0.499377	-0.418584
	0.715817	-0.620759	0.691711	1.64635
	0.899477	1.24259	0.435938	-1.09968
	0.616035	-1.63312	0.613716	0.808979
	0.749368	-0.280366	0.430057	-1.16282
	0.793812	0.170553	0.385612	-1.63998
	0.660479	-1.1822	0.499377	-0.418584
	0.677254	-1.01201	0.438157	-1.07585
	0.599259	-1.80332	0.524827	-0.145349
	0.882701	1.07239	0.621816	0.895948
	0.649585	-1.29273	0.59916	0.652702
	0.874027	0.98438	0.568697	0.325652
	0.649585	-1.29273	0.349268	-2.03018
	0.882127	1.06657	0.444039	-1.01271
	0.871807	0.961865	0.571491	0.355641
	0.766143	-0.110169	0.554715	0.175539
	0.749368	-0.280366	0.492921	-0.48789
	0.666361	-1.12253	0.641385	1.10604
	0.874027	0.98438	0.446832	-0.982717
	0.799694	0.230224	0.50217	-0.388595
	0.679474	-0.989491	0.558377	0.214856
	0.616035	-1.63312	0.830925	3.14098
	0.772025	-0.0504986	0.482602	-0.598686
	0.855032	0.791668	0.615935	0.832805
	0.766143	-0.110169	0.554715	0.175539
	0.721699	-0.561088	0.594147	0.598887
	0.838257	0.621472	0.615935	0.832805
	0.888583	1.13206	0.677155	1.49007
	0.782919	0.0600272	0.590485	0.55957
	0.766143	-0.110169	0.454932	-0.895747
	0.810588	0.340749	0.510271	-0.301625
	0.651804	-1.27021	0.516152	-0.238481
	0.704924	-0.731284	0.605041	0.715846
	0.882701	1.07239	0.510271	-0.301625
	0.827363	0.510946	0.543821	0.0585799
	0.996466	2.22661	0.497158	-0.44241
	0.777037	0.000356579	0.516152	-0.238481
	0.704924	-0.731284	0.527046	-0.121523
	0.827363	0.510946	0.535721	-0.0283898
	0.782919	0.0600272	0.543821	0.0585799
	0.827363	0.510946	0.577372	0.418785
	0.660479	-1.1822	0.643604	1.12987
	0.994247	2.2041	0.466756	-0.768805
	0.715817	-0.620759	0.601379	0.676528
	0.772025	-0.0504986	0.463607	-0.802615
	0.677254	-1.01201	0.551922	0.14555
	0.949802	1.75318	0.435938	-1.09968
	0.827363	0.510946	0.615935	0.832805
	0.749368	-0.280366	0.425044	-1.21663
	0.899477	1.24259	0.560597	0.238682
	1.04091	2.67753	0.527046	-0.121523
	0.732593	-0.450562	0.501596	-0.394758
	0.677254	-1.01201	0.402387	-1.45988
	0.902626	1.27454	0.698368	1.71783
	0.768363	-0.0876536	0.543821	0.0585799
	0.952022	1.77569	0.480382	-0.622512
	0.818688	0.422936	0.589196	0.545727
	1.03869	2.65501	0.480382	-0.622512
	0.766143	-0.110169	0.589196	0.545727
	0.72758	-0.501417	0.366044	-1.85007
	0.827363	0.510946	0.560597	0.238682
	0.766143	-0.110169	0.473927	-0.691819
	0.94614	1.71602	0.518371	-0.214655
	0.810588	0.340749	0.465826	-0.778788
	0.72758	-0.501417	0.588266	0.535743
	0.855032	0.791668	0.497158	-0.44241
	0.721699	-0.561088	0.627759	0.959747
	0.818688	0.422936	0.446832	-0.982717
	0.688148	-0.901481	0.454932	-0.895747
	0.818688	0.422936	0.590485	0.55957
	0.801913	0.252739	0.421382	-1.25595
	0.738474	-0.390892	0.452713	-0.919573
	0.721699	-0.561088	0.738374	2.14734
	0.827363	0.510946	0.616865	0.842788
	0.755249	-0.220695	0.53794	-0.00456375
	0.710805	-0.671614	0.430057	-1.16282
	0.821482	0.451275	0.518371	-0.214655
	0.660479	-1.1822	0.532927	-0.0583789
	0.782919	0.0600272	0.543821	0.0585799
	0.855032	0.791668	0.454932	-0.895747
	0.772025	-0.0504986	0.569271	0.331815
	0.704924	-0.731284	0.516152	-0.238481
	0.916252	1.41278	0.680304	1.52388
	0.749368	-0.280366	0.430057	-1.16282
	0.844138	0.681142	0.402387	-1.45988
	0.785138	0.0825428	0.543821	0.0585799
	0.721699	-0.561088	0.598586	0.646539
	1.04959	2.76554	0.454932	-0.895747
	0.810588	0.340749	0.285829	-2.71127
	0.829582	0.533462	0.508052	-0.325451
	0.799694	0.230224	0.60948	0.763498
	0.69403	-0.84181	0.499377	-0.418584
	0.671373	-1.07168	0.674935	1.46624
	0.977472	2.0339	0.438157	-1.07585
	0.704924	-0.731284	0.622746	0.905931
	0.816469	0.40042	0.452713	-0.919573
	0.871807	0.961865	0.605041	0.715846
	0.785138	0.0825428	0.410488	-1.37291
	0.810588	0.340749	0.59694	0.628876
	0.599259	-1.80332	0.471708	-0.715645
	0.755249	-0.220695	0.738374	2.14734
	0.838257	0.621472	0.527046	-0.121523
	0.63281	-1.46293	0.63364	1.02289
	0.793812	0.170553	0.347049	-2.054
	0.888583	1.13206	0.727481	2.03038
	0.782919	0.0600272	0.527976	-0.111539
	0.804132	0.275255	0.524827	-0.145349
	0.710805	-0.671614	0.739304	2.15732
	0.827363	0.510946	0.438157	-1.07585
	0.774244	-0.027983	0.543821	0.0585799
	0.785138	0.0825428	0.474501	-0.685656
	0.768363	-0.0876536	0.613716	0.808979
	0.710805	-0.671614	0.569271	0.331815
	0.660479	-1.1822	0.569271	0.331815
	0.97159	1.97423	0.613716	0.808979
	0.835464	0.593132	0.482602	-0.598686
	0.649585	-1.29273	0.488483	-0.535542
	0.69403	-0.84181	0.554715	0.175539
	0.979691	2.05641	0.508052	-0.325451
	0.796032	0.193069	0.366044	-1.85007
	0.677254	-1.01201	0.421382	-1.25595
	0.677254	-1.01201	0.598586	0.646539
	0.960696	1.8637	0.57242	0.365624
	0.721699	-0.561088	0.491276	-0.505553
	0.874027	0.98438	0.469489	-0.739471
	0.801913	0.252739	0.664042	1.34929
	0.821482	0.451275	0.535721	-0.0283898
	0.688148	-0.901481	0.412707	-1.34908
	0.616035	-1.63312	0.482602	-0.598686
	0.766143	-0.110169	0.463607	-0.802615
	0.916252	1.41278	0.624036	0.919774
	0.871807	0.961865	0.463607	-0.802615
	0.616035	-1.63312	0.537366	-0.0107267
	0.810588	0.340749	0.543821	0.0585799
	0.616035	-1.63312	0.641385	1.10604
	0.723918	-0.538572	0.605041	0.715846
	0.840476	0.643987	0.404607	-1.43605
	0.827363	0.510946	0.586047	0.511917
	0.977472	2.0339	0.449051	-0.958891
	0.810588	0.340749	0.374718	-1.75694
	0.766143	-0.110169	0.430057	-1.16282
	0.749368	-0.280366	0.518371	-0.214655
	0.860914	0.851339	0.482602	-0.598686
	0.782919	0.0600272	0.501596	-0.394758
	0.766143	-0.110169	0.511201	-0.291642
	0.766143	-0.110169	0.499377	-0.418584
	0.844138	0.681142	0.419163	-1.27978
	0.94614	1.71602	0.741524	2.18115
	0.69403	-0.84181	0.374718	-1.75694
	0.677254	-1.01201	0.577372	0.418785
	0.774244	-0.027983	0.615935	0.832805
	0.816469	0.40042	0.549703	0.121724
	0.916252	1.41278	0.471708	-0.715645
	0.829582	0.533462	0.586047	0.511917
	0.766143	-0.110169	0.510271	-0.301625
	0.738474	-0.390892	0.393713	-1.55301
	0.774244	-0.027983	0.696149	1.694
	0.757469	-0.198179	0.62461	0.925937
	0.677254	-1.01201	0.429483	-1.16898
	0.782919	0.0600272	0.621816	0.895948
	0.660479	-1.1822	0.549703	0.121724
	1.01603	2.42515	0.615935	0.832805
	0.818688	0.422936	0.482602	-0.598686
	0.635029	-1.44041	0.59916	0.652702
	0.738474	-0.390892	0.527046	-0.121523
	0.738474	-0.390892	0.637149	1.06056
	0.605141	-1.74365	0.510271	-0.301625
	0.63281	-1.46293	0.529265	-0.0976964
	0.738474	-0.390892	0.395932	-1.52919
	0.69403	-0.84181	0.543821	0.0585799
	0.801913	0.252739	0.605971	0.725829
	0.810588	0.340749	0.50217	-0.388595
	0.677254	-1.01201	0.399594	-1.48987
	0.777037	0.000356579	0.586047	0.511917
	0.801913	0.252739	0.501596	-0.394758
	0.69403	-0.84181	0.435938	-1.09968
	0.749368	-0.280366	0.457152	-0.871921
	0.749368	-0.280366	0.393713	-1.55301
	0.63281	-1.46293	0.63271	1.01291
	0.729799	-0.478902	0.419163	-1.27978
	0.616035	-1.63312	0.465826	-0.778788
	0.616035	-1.63312	0.513933	-0.262307
	0.721699	-0.561088	0.541602	0.0347538
	0.874027	0.98438	0.518371	-0.214655
	0.844138	0.681142	0.491276	-0.505553
	0.816469	0.40042	0.63271	1.01291
	0.721699	-0.561088	0.463607	-0.802615
	0.677254	-1.01201	0.571491	0.355641
	0.755249	-0.220695	0.537366	-0.0107267
	0.643704	-1.3524	0.474501	-0.685656
	0.874027	0.98438	0.3806	-1.6938
	0.793812	0.170553	0.704824	1.78713
	0.662698	-1.15969	0.524827	-0.145349
	0.738474	-0.390892	0.463607	-0.802615
	0.69403	-0.84181	0.285829	-2.71127
	0.677254	-1.01201	0.641385	1.10604
	0.782919	0.0600272	0.474501	-0.685656
	0.69403	-0.84181	0.482602	-0.598686
	0.605141	-1.74365	0.516152	-0.238481
	1.07668	3.04044	0.677155	1.49007
	0.738474	-0.390892	0.493496	-0.481727
	0.838257	0.621472	0.497158	-0.44241
	0.793812	0.170553	0.647266	1.16918
	0.777037	0.000356579	0.646753	1.16368
	0.69403	-0.84181	0.543821	0.0585799
	0.796032	0.193069	0.621816	0.895948
	0.916252	1.41278	0.641385	1.10604
	0.782919	0.0600272	0.484821	-0.57486
	0.721699	-0.561088	0.465826	-0.778788
	0.732593	-0.450562	0.527046	-0.121523
	0.738474	-0.390892	0.672203	1.43691
	0.713024	-0.649098	0.558377	0.214856
	0.738474	-0.390892	0.697079	1.70398
	0.871807	0.961865	0.688978	1.61701
	0.829582	0.533462	0.554715	0.175539
	0.738474	-0.390892	0.491276	-0.505553
	0.793812	0.170553	0.546041	0.082406
	0.721699	-0.561088	0.438157	-1.07585
	0.810588	0.340749	0.634929	1.03673
	0.935246	1.6055	0.446832	-0.982717
	0.801913	0.252739	0.501596	-0.394758
	0.649585	-1.29273	0.474501	-0.685656
	0.69403	-0.84181	0.65816	1.28614
	0.782919	0.0600272	0.425044	-1.21663
	0.918471	1.4353	0.449051	-0.958891
	0.688148	-0.901481	0.56339	0.268671
	0.63281	-1.46293	0.452713	-0.919573
	0.738474	-0.390892	0.482602	-0.598686
	0.704924	-0.731284	0.630491	0.989081
	0.643704	-1.3524	0.524827	-0.145349
	0.799694	0.230224	0.393713	-1.55301
	0.766143	-0.110169	0.543821	0.0585799
	0.660479	-1.1822	0.586047	0.511917
	0.801913	0.252739	0.62461	0.925937
	0.704924	-0.731284	0.66848	1.39694
	0.871807	0.961865	0.662599	1.33379
	0.755249	-0.220695	0.516152	-0.238481
	0.710805	-0.671614	0.562816	0.262508
	0.829582	0.533462	0.59694	0.628876
	0.772025	-0.0504986	0.449051	-0.958891
	0.677254	-1.01201	0.529265	-0.0976964
	0.738474	-0.390892	0.54697	0.0923892
	0.827363	0.510946	0.571491	0.355641
	0.766143	-0.110169	0.446832	-0.982717
	0.72758	-0.501417	0.679374	1.5139
	0.677254	-1.01201	0.410488	-1.37291
	0.933027	1.58298	0.704824	1.78713
	0.882127	1.06657	0.586047	0.511917
	0.69403	-0.84181	0.677155	1.49007
	0.72758	-0.501417	0.491276	-0.505553
	0.777037	0.000356579	0.454932	-0.895747
	1.00736	2.33714	0.588266	0.535743
	0.677254	-1.01201	0.484821	-0.57486
	0.846358	0.703658	0.518945	-0.208492
	0.916252	1.41278	0.473927	-0.691819
	0.738474	-0.390892	0.499377	-0.418584
	0.660479	-1.1822	0.374718	-1.75694
	0.827363	0.510946	0.613716	0.808979
	0.857251	0.814184	0.679374	1.5139
	0.782919	0.0600272	0.562816	0.262508
	0.918471	1.4353	0.618154	0.856631
	0.677254	-1.01201	0.613716	0.808979
	0.916252	1.41278	0.541602	0.0347538
	0.827363	0.510946	0.588266	0.535743
	0.710805	-0.671614	0.59694	0.628876
	0.966578	1.92337	0.543821	0.0585799
	0.801913	0.252739	0.484821	-0.57486
	0.738474	-0.390892	0.482602	-0.598686
	0.740693	-0.368376	0.649486	1.19301
	0.766143	-0.110169	0.649486	1.19301
	0.772025	-0.0504986	0.543821	0.0585799
	0.990585	2.16694	0.571491	0.355641
	0.643704	-1.3524	0.535147	-0.0345528
	0.899477	1.24259	0.410488	-1.37291
	0.924353	1.49497	0.605041	0.715846
	0.738474	-0.390892	0.529839	-0.0915335
	1.03503	2.61786	0.560597	0.238682
	0.977472	2.0339	0.510271	-0.301625
	0.755249	-0.220695	0.677155	1.49007
	0.688148	-0.901481	0.499377	-0.418584
	0.818688	0.422936	0.421382	-1.25595
	0.766143	-0.110169	0.454932	-0.895747
	0.679474	-0.989491	0.680817	1.52939
	0.810588	0.340749	0.499377	-0.418584
	0.707143	-0.708769	0.527046	-0.121523
	0.749368	-0.280366	0.626829	0.949763
	0.713024	-0.649098	0.490702	-0.511716
	0.905358	1.30226	0.488483	-0.535542
	0.888583	1.13206	0.374718	-1.75694
	1.06636	2.93574	0.482602	-0.598686
	0.799694	0.230224	0.449051	-0.958891
	0.69403	-0.84181	0.368837	-1.82009
	0.69403	-0.84181	0.650415	1.20299
	0.838257	0.621472	0.535147	-0.0345528
	0.766143	-0.110169	0.57242	0.365624
	0.777037	0.000356579	0.508052	-0.325451
	0.988366	2.14442	0.510271	-0.301625
	0.799694	0.230224	0.588266	0.535743
	0.760262	-0.16984	0.499377	-0.418584
	0.777037	0.000356579	0.491276	-0.505553
	0.777037	0.000356579	0.697079	1.70398
	0.660479	-1.1822	0.510271	-0.301625
	1.04091	2.67753	0.571491	0.355641
	0.849151	0.731998	0.716648	1.91407
	0.782919	0.0600272	0.50217	-0.388595
	0.782919	0.0600272	0.60726	0.739672
	0.935246	1.6055	0.571491	0.355641
	0.777037	0.000356579	0.649486	1.19301
	0.844138	0.681142	0.569271	0.331815
	0.855032	0.791668	0.605041	0.715846
	0.949802	1.75318	0.516152	-0.238481
	0.704924	-0.731284	0.569271	0.331815
	0.820908	0.445451	0.63364	1.02289
	0.757469	-0.198179	0.56339	0.268671
	0.588366	-1.91384	0.513933	-0.262307
	0.996466	2.22661	0.610983	0.779644
	0.782919	0.0600272	0.493496	-0.481727
	0.679474	-0.989491	0.619084	0.866614
	0.679474	-0.989491	0.643604	1.12987
	0.738474	-0.390892	0.463607	-0.802615
	0.846358	0.703658	0.449051	-0.958891
	0.704924	-0.731284	0.465826	-0.778788
	0.721699	-0.561088	0.653924	1.24066
	0.713024	-0.649098	0.551922	0.14555
	0.810588	0.340749	0.499377	-0.418584
	0.69403	-0.84181	0.422312	-1.24597
	0.677254	-1.01201	0.624036	0.919774
[truncated: 8,002 more rows]

## Sheet: Figure 4g
Control Group
Number of new Spines 5h	Number of new Spines 0h	Number of new Spines 7d
4	2	2
4	5	4
5	3	7
7	2	3
5	6	7
1	3	3
3	6	3
2	2	3
1	2	5
5	2	6
2	3	4
3	0	3
3	0	2
4	1	4
5	0	1
4	1	2
2	1	2
5	0	3
4	2	5
3	1	1
2	0	2
7	1	3
4	2	1
5	2	5
3	1	0
1	1	4
4	1	3
4	2	0
2	0	2
4	1	2
4	1	7
4	0	3
4	1	3
3	1	0
5	1	0
1	0	2
1	0	2
2	2	4
3	4	6
9	3	7
4	11	9
2	5	1

## Sheet: Figure 4h
	HC5h	HC5h Zscored	HC7d	HC7d Zscored
	0.660182	0.12996	0.671854	0.228988
	0.481378	-1.64918	0.519702	-1.31619
	0.675228	0.279672	0.66256	0.1346
	0.614941	-0.3202	0.644586	-0.0479312
	0.626613	-0.204061	0.82339	1.76792
	0.749118	1.0149	0.626613	-0.230462
	0.66256	0.15362	0.614941	-0.348998
	0.549348	-0.972861	0.788439	1.41298
	0.606261	-0.406561	0.63391	-0.156349
	0.698507	0.5113	0.66256	0.1346
	0.564944	-0.817679	0.519702	-1.31619
	0.567321	-0.79402	0.719473	0.712586
	0.511023	-1.3542	0.671854	0.228988
	0.663556	0.163533	0.585295	-0.650065
	0.678155	0.308801	0.531374	-1.19766
	0.588288	-0.585401	0.635907	-0.136074
	0.519702	-1.26784	0.650888	0.0160639
	0.481378	-1.64918	0.567321	-0.832596
	0.844357	1.96254	0.764099	1.16579
	0.883678	2.35379	0.776767	1.29444
	0.737446	0.89876	0.642208	-0.0720786
	0.710179	0.627439	0.703877	0.554203
	0.814711	1.66756	0.737446	0.895117
	0.919625	2.71147	0.540669	-1.10327
	0.739824	0.922419	0.54697	-1.03927
	0.93898	2.90406	0.549348	-1.01513
	0.719473	0.719919	0.614941	-0.348998
	0.642208	-0.04888	0.558642	-0.920739
	0.632914	-0.14136	0.511023	-1.40434
	0.424464	-2.21548	0.66256	0.1346
	0.65388	0.0672592	0.624235	-0.25461
	0.775771	1.2801	0.626613	-0.230462
	0.644586	-0.0252208	0.65388	0.0464573
	0.742202	0.946078	0.614941	-0.348998
	0.773393	1.25644	0.73053	0.824876
	0.701499	0.541079	0.853036	2.06899
	0.832685	1.8464	0.501729	-1.49873
	0.45411	-1.9205	0.540669	-1.10327
	0.594589	-0.5227	0.757798	1.1018
	0.770466	1.22731	0.805417	1.58539
	0.578994	-0.677881	0.519702	-1.31619
	0.773393	1.25644	0.725774	0.776581
	0.739824	0.922419	0.653265	0.0402112
	0.585295	-0.61518	0.794741	1.47698
	0.693201	0.458512	0.594589	-0.555677
	0.682911	0.356119	0.585295	-0.650065
	0.564944	-0.817679	0.836059	1.89658
	0.719473	0.719919	0.576616	-0.738208
	0.617318	-0.296541	0.499351	-1.52287
	0.54697	-0.99652	0.671854	0.228988
	0.517325	-1.2915	0.854032	2.07911
	0.671854	0.2461	0.642208	-0.0720786
	0.778764	1.30988	0.760175	1.12594
	0.537676	-1.089	0.692205	0.435667
	0.785065	1.37258	0.805417	1.58539
	0.844357	1.96254	0.528997	-1.22181
	0.74082	0.932332	0.696129	0.475514
	0.757798	1.10126	0.635907	-0.136074
	0.671854	0.2461	0.549348	-1.01513
	0.567321	-0.79402	0.627609	-0.220344
	0.689827	0.42494	0.642208	-0.0720786
	0.603269	-0.43634	0.692205	0.435667
	0.642208	-0.04888	0.731145	0.831122
	0.642208	-0.04888	0.758794	1.11191
	0.594589	-0.5227	0.596967	-0.531529
	0.75542	1.0776	0.612563	-0.373146
	0.594589	-0.5227	0.739824	0.919265
	0.746126	0.98512	0.746126	0.98326
	0.517325	-1.2915	0.517325	-1.34034
	0.578994	-0.677881	0.52208	-1.29205
	0.549348	-0.972861	0.664937	0.158747
	0.596967	-0.499041	0.578994	-0.71406
	0.748503	1.00878	0.645582	-0.0378134
	0.66256	0.15362	0.588288	-0.619672
	0.624235	-0.22772	0.710179	0.618198
	0.725774	0.782621	0.632914	-0.166467
	0.710179	0.627439	0.517325	-1.34034
	0.511023	-1.3542	0.540669	-1.10327
	0.787443	1.39624	0.626613	-0.230462
	0.701499	0.541079	0.642208	-0.0720786
	0.770466	1.22731	0.725774	0.776581
	0.635907	-0.111581	0.74082	0.929383
	0.549348	-0.972861	0.689827	0.411519
	0.746126	0.98512	0.678155	0.292983
	0.789821	1.4199	0.627609	-0.220344
	0.594589	-0.5227	0.614941	-0.348998
	0.576616	-0.70154	0.811718	1.64939
	0.540669	-1.05922	0.767092	1.19618
	0.594589	-0.5227	0.614941	-0.348998
	0.564944	-0.817679	0.612563	-0.373146
	0.803039	1.55142	0.689827	0.411519
	0.644586	-0.0252208	0.65388	0.0464573
	0.644586	-0.0252208	0.728152	0.800729
	0.746126	0.98512	0.767092	1.19618
	0.665552	0.183398	0.567321	-0.832596
	0.576616	-0.70154	0.624235	-0.25461
	0.594589	-0.5227	0.578994	-0.71406
	0.689827	0.42494	0.564944	-0.856744
	0.74082	0.932332	0.642208	-0.0720786
	0.630536	-0.165019	0.683526	0.347524
	0.54697	-0.99652	0.603269	-0.467534
	0.850658	2.02524	0.66256	0.1346
	0.635907	-0.111581	0.606261	-0.437141
	0.588288	-0.585401	0.778764	1.31472
	0.660182	0.12996	0.773393	1.26018
	0.537676	-1.089	0.650888	0.0160639
	0.710179	0.627439	0.692205	0.435667
	0.45411	-1.9205	0.632914	-0.166467
	0.588288	-0.585401	0.854032	2.07911
	0.597963	-0.489127	0.728152	0.800729
	0.576616	-0.70154	0.671854	0.228988
	0.612563	-0.343859	0.692205	0.435667
	0.630536	-0.165019	0.632914	-0.166467
	0.531374	-1.1517	0.696129	0.475514
	0.558642	-0.880381	0.712556	0.642345
	0.499351	-1.47034	0.558642	-0.920739
	0.828146	1.80124	0.904029	2.58685
	0.624235	-0.22772	0.576616	-0.738208
	0.614941	-0.3202	0.481378	-1.7054
	0.701499	0.541079	0.540669	-1.10327
	0.606261	-0.406561	0.624235	-0.25461
	0.689827	0.42494	0.65388	0.0464573
	0.712556	0.651099	0.594589	-0.555677
	0.612563	-0.343859	0.76947	1.22033
	0.712556	0.651099	0.710179	0.618198
	0.531374	-1.1517	0.614941	-0.348998
	0.612563	-0.343859	0.749118	1.01365
	0.787443	1.39624	0.698507	0.499662
	0.578994	-0.677881	0.75542	1.07765
	0.739824	0.922419	0.511023	-1.40434
	0.626613	-0.204061	0.713171	0.648591
	0.671854	0.2461	0.757798	1.1018
	0.737446	0.89876	0.564944	-0.856744
	0.664937	0.177279	0.75542	1.07765
	0.674232	0.269759	0.66256	0.1346
	0.528997	-1.17536	0.567321	-0.832596
	0.692205	0.448599	0.900655	2.55259
	0.680533	0.33246	0.692205	0.435667
	0.689827	0.42494	0.578994	-0.71406
	0.656258	0.0909183	0.433759	-2.189
	0.614941	-0.3202	0.692205	0.435667
	0.725774	0.782621	0.612563	-0.373146
	0.775771	1.2801	0.790817	1.43713
	0.73053	0.829939	0.728152	0.800729
	0.49305	-1.53304	0.558642	-0.920739
	0.675228	0.279672	0.692205	0.435667
	0.549348	-0.972861	0.642208	-0.0720786
	0.728152	0.80628	0.567321	-0.832596
	0.700884	0.534959	0.451732	-2.00647
	0.404113	-2.41798	0.535298	-1.15781
	0.608639	-0.382902	0.660182	0.110452
	0.463404	-1.82802	0.719473	0.712586
	0.632914	-0.14136	0.731145	0.831122
	0.776767	1.29001	0.719473	0.712586
	0.558642	-0.880381	0.692205	0.435667
	0.472083	-1.74166	0.614941	-0.348998
	0.594589	-0.5227	0.66256	0.1346
	0.788439	1.40615	0.692205	0.435667
	0.528997	-1.17536	0.865704	2.19765
	0.558642	-0.880381	0.642208	-0.0720786
	0.671854	0.2461	0.787443	1.40286
	0.528997	-1.17536	0.499351	-1.52287
	0.775771	1.2801	0.704873	0.56432
	0.803039	1.55142	0.746126	0.98326
	0.549348	-0.972861	0.728152	0.800729
	0.612563	-0.343859	0.594589	-0.555677
	0.576616	-0.70154	0.606261	-0.437141
	0.722847	0.753492	0.594589	-0.555677
	0.642208	-0.04888	0.698507	0.499662
	0.707801	0.60378	0.778149	1.30847
	0.513401	-1.33054	0.483755	-1.68126
	0.612563	-0.343859	0.692205	0.435667
	0.578994	-0.677881	0.65388	0.0464573
	0.663556	0.163533	0.558642	-0.920739
	0.729148	0.816193	0.483755	-1.68126
	0.49305	-1.53304	0.671854	0.228988
	0.694583	0.472258	0.757798	1.1018
	0.564944	-0.817679	0.739824	0.919265
	0.528997	-1.17536	0.707801	0.59405
	0.481378	-1.64918	0.775771	1.28433
	0.54697	-0.99652	0.624235	-0.25461
	0.807794	1.59874	0.650888	0.0160639
	0.674232	0.269759	0.56102	-0.896591
	0.567321	-0.79402	0.660182	0.110452
	0.578994	-0.677881	0.775771	1.28433
	0.578994	-0.677881	0.737446	0.895117
	0.596967	-0.499041	0.644586	-0.0479312
	0.957568	3.08902	0.606261	-0.437141
	0.689827	0.42494	0.678155	0.292983
	0.606261	-0.406561	0.737446	0.895117
	0.787443	1.39624	0.861715	2.15713
	0.624235	-0.22772	0.692205	0.435667
	0.757798	1.10126	0.537676	-1.13366
	0.650888	0.0374803	0.594589	-0.555677
	0.678155	0.308801	0.558642	-0.920739
	0.388517	-2.57316	0.608639	-0.412993
	0.624235	-0.22772	0.66256	0.1346
	0.796737	1.48872	0.767092	1.19618
	0.75542	1.0776	0.576616	-0.738208
	0.692205	0.448599	0.76947	1.22033
	0.614941	-0.3202	0.814096	1.67354
	0.785065	1.37258	0.585295	-0.650065
	0.785065	1.37258	0.76947	1.22033
	0.803039	1.55142	0.596967	-0.531529
	0.585295	-0.61518	0.632914	-0.166467
	0.570314	-0.764241	0.511023	-1.40434
	0.82339	1.75392	0.739824	0.919265
	0.451732	-1.94416	0.642208	-0.0720786
	0.689827	0.42494	0.682911	0.341278
	0.635907	-0.111581	0.567321	-0.832596
	0.692205	0.448599	0.660182	0.110452
	0.710179	0.627439	0.689827	0.411519
	0.606261	-0.406561	0.66256	0.1346
	0.614941	-0.3202	0.719473	0.712586
	0.642208	-0.04888	0.824387	1.77804
	0.796737	1.48872	0.519702	-1.31619
	0.615937	-0.310287	0.535298	-1.15781
	0.805417	1.57508	0.56102	-0.896591
	0.758794	1.11117	0.678155	0.292983
	0.75542	1.0776	0.535298	-1.15781
	0.73053	0.829939	0.499351	-1.52287
	0.65388	0.0672592	0.712556	0.642345
	0.511023	-1.3542	0.558642	-0.920739
	0.719473	0.719919	0.596967	-0.531529
	0.606261	-0.406561	0.66256	0.1346
	0.689827	0.42494	0.632914	-0.166467
	0.775771	1.2801	0.626613	-0.230462
	0.585295	-0.61518	0.576616	-0.738208
	0.660182	0.12996	0.663556	0.144718
	0.674232	0.269759	0.588288	-0.619672
	0.511023	-1.3542	0.650888	0.0160639
	0.66256	0.15362	0.549348	-1.01513
	0.578994	-0.677881	0.594589	-0.555677
	0.418163	-2.27818	0.624235	-0.25461
	0.660182	0.12996	0.578994	-0.71406
	0.66256	0.15362	0.880304	2.34591
	0.596967	-0.499041	0.66256	0.1346
	0.653265	0.0611395	0.680533	0.317131
	0.451732	-1.94416	0.787443	1.40286
	0.558642	-0.880381	0.576616	-0.738208
	0.570314	-0.764241	0.71648	0.682193
	0.758794	1.11117	0.650888	0.0160639
	0.606261	-0.406561	0.692205	0.435667
	0.549348	-0.972861	0.576616	-0.738208
	0.644586	-0.0252208	0.7985	1.51515
	0.596967	-0.499041	0.739824	0.919265
	0.75542	1.0776	0.710179	0.618198
	0.698507	0.5113	0.537676	-1.13366
	0.680533	0.33246	0.596967	-0.531529
	0.689827	0.42494	0.528997	-1.22181
	0.463404	-1.82802	0.719473	0.712586
	0.540669	-1.05922	0.644586	-0.0479312
	0.692205	0.448599	0.594589	-0.555677
	0.585295	-0.61518	0.859337	2.13299
	0.549348	-0.972861	0.54697	-1.03927
	0.54697	-0.99652	0.558642	-0.920739
	0.859337	2.1116	0.674232	0.253136
	0.803039	1.55142	0.775771	1.28433
	0.680533	0.33246	0.606261	-0.437141
	0.644586	-0.0252208	0.472083	-1.79979
	0.682911	0.356119	0.644586	-0.0479312
	0.472083	-1.74166	0.703877	0.554203
	0.778149	1.30376	0.501729	-1.49873
	0.644586	-0.0252208	0.843741	1.9746
	0.66256	0.15362	0.692205	0.435667
	0.74082	0.932332	0.614941	-0.348998
	0.737446	0.89876	0.632914	-0.166467
	0.499351	-1.47034	0.564944	-0.856744
	0.519702	-1.26784	0.594589	-0.555677
	0.737446	0.89876	0.603269	-0.467534
	0.594589	-0.5227	0.737446	0.895117
	0.739824	0.922419	0.564944	-0.856744
	0.465782	-1.80436	0.778149	1.30847
	0.564944	-0.817679	0.481378	-1.7054
	0.535298	-1.11266	0.710179	0.618198
	0.519702	-1.26784	0.742202	0.943412
	0.612563	-0.343859	0.576616	-0.738208
	0.54697	-0.99652	0.698507	0.499662
	0.588288	-0.585401	0.693201	0.445785
	0.612563	-0.343859	0.757798	1.1018
	0.558642	-0.880381	0.760175	1.12594
	0.606261	-0.406561	0.775771	1.28433
	0.624235	-0.22772	0.576616	-0.738208
	0.624235	-0.22772	0.630536	-0.190615
	0.594589	-0.5227	0.785065	1.37872
	0.596967	-0.499041	0.531374	-1.19766
	0.728152	0.80628	0.656258	0.0706047
	0.57999	-0.667968	0.760175	1.12594
	0.576616	-0.70154	0.606261	-0.437141
	0.608639	-0.382902	0.642208	-0.0720786
	0.596967	-0.499041	0.725774	0.776581
	0.805417	1.57508	0.660182	0.110452
	0.665934	0.187192	0.778149	1.30847
	0.519702	-1.26784	0.54697	-1.03927
	0.668861	0.216321	0.912327	2.67113
	0.481378	-1.64918	0.537676	-1.13366
	0.674232	0.269759	0.75542	1.07765
	0.674232	0.269759	0.564944	-0.856744
	0.576616	-0.70154	0.481378	-1.7054
	0.612563	-0.343859	0.635907	-0.136074
	0.711175	0.637353	0.712556	0.642345
	0.660182	0.12996	0.75542	1.07765
	0.749118	1.0149	0.596967	-0.531529
	0.528997	-1.17536	0.558642	-0.920739
	0.65388	0.0672592	0.66256	0.1346
	0.45411	-1.9205	0.585295	-0.650065
	0.707801	0.60378	0.567321	-0.832596
	0.511023	-1.3542	0.785065	1.37872
	0.74082	0.932332	0.644586	-0.0479312
	0.65388	0.0672592	0.66256	0.1346
	0.694583	0.472258	0.737446	0.895117
	0.519702	-1.26784	0.737446	0.895117
	0.614941	-0.3202	0.567321	-0.832596
	0.594589	-0.5227	0.54697	-1.03927
	0.553272	-0.933819	0.760175	1.12594
	0.746126	0.98512	0.680533	0.317131
	0.564944	-0.817679	0.680533	0.317131
	0.748503	1.00878	0.594589	-0.555677
	0.66256	0.15362	0.528997	-1.22181
	0.624235	-0.22772	0.614941	-0.348998
	0.680533	0.33246	0.576616	-0.738208
	0.627609	-0.194148	0.650888	0.0160639
	0.585295	-0.61518	0.614941	-0.348998
	0.463404	-1.82802	0.519702	-1.31619
	0.594589	-0.5227	0.519702	-1.31619
	0.644586	-0.0252208	0.785065	1.37872
	0.549348	-0.972861	0.948274	3.03619
	0.680533	0.33246	0.549348	-1.01513
	0.698507	0.5113	0.558642	-0.920739
	0.644586	-0.0252208	0.596967	-0.531529
	0.764099	1.16396	0.624235	-0.25461
	0.499351	-1.47034	0.698507	0.499662
	0.757798	1.10126	0.689827	0.411519
	0.528997	-1.17536	0.65388	0.0464573
	0.624235	-0.22772	0.671854	0.228988
	0.614941	-0.3202	0.632914	-0.166467
	0.618864	-0.281158	0.644586	-0.0479312
	0.749118	1.0149	0.517325	-1.34034
	0.710179	0.627439	0.671854	0.228988
	0.764099	1.16396	0.603269	-0.467534
	0.596967	-0.499041	0.585295	-0.650065
	0.770466	1.22731	0.678155	0.292983
	0.671854	0.2461	0.864093	2.18128
	0.66256	0.15362	0.617318	-0.324851
	0.632914	-0.14136	0.701499	0.530055
	0.558642	-0.880381	0.644586	-0.0479312
	0.614941	-0.3202	0.624235	-0.25461
	0.624235	-0.22772	0.707801	0.59405
	0.630536	-0.165019	0.805417	1.58539
	0.71648	0.690141	0.596967	-0.531529
	0.564944	-0.817679	0.712556	0.642345
	0.501729	-1.44668	0.773393	1.26018
	0.835062	1.87006	0.596967	-0.531529
	0.562016	-0.846808	0.660182	0.110452
	0.817089	1.69122	0.696129	0.475514
	0.588288	-0.585401	0.721851	0.736734
	0.481378	-1.64918	0.689827	0.411519
	0.739824	0.922419	0.578994	-0.71406
	0.821012	1.73026	0.644586	-0.0479312
	0.635907	-0.111581	0.650888	0.0160639
	0.757798	1.10126	0.558642	-0.920739
	0.680533	0.33246	0.585295	-0.650065
	0.612563	-0.343859	0.853036	2.06899
	0.644586	-0.0252208	0.682911	0.341278
	0.737446	0.89876	0.630536	-0.190615
	0.680533	0.33246	0.653265	0.0402112
	0.528997	-1.17536	0.853036	2.06899
	0.549348	-0.972861	0.814711	1.67978
	0.689827	0.42494	0.499351	-1.52287
	0.612563	-0.343859	0.481378	-1.7054
	0.743748	0.961461	0.588288	-0.619672
	0.66256	0.15362	0.624235	-0.25461
	0.650888	0.0374803	0.689827	0.411519
	0.737446	0.89876	0.671854	0.228988
	0.612563	-0.343859	0.737446	0.895117
	0.558027	-0.8865	0.612563	-0.373146
	0.624235	-0.22772	0.701499	0.530055
	0.748503	1.00878	0.517325	-1.34034
	0.710179	0.627439	0.585295	-0.650065
	0.594589	-0.5227	0.671854	0.228988
	0.433759	-2.123	0.689827	0.411519
	0.757798	1.10126	0.805417	1.58539
	0.606261	-0.406561	0.825768	1.79207
	0.773393	1.25644	0.796737	1.49725
	0.678155	0.308801	0.985217	3.41137
	0.780527	1.32742	0.624235	-0.25461
	0.778764	1.30988	0.710179	0.618198
	0.725774	0.782621	0.746126	0.98326
	0.564944	-0.817679	0.719473	0.712586
	0.722847	0.753492	0.75542	1.07765
	0.624235	-0.22772	0.707801	0.59405
	0.721851	0.743579	0.663556	0.144718
	0.594589	-0.5227	0.56102	-0.896591
	0.436136	-2.09934	0.576616	-0.738208
	0.775771	1.2801	0.513401	-1.38019
	0.644586	-0.0252208	0.785065	1.37872
	0.635907	-0.111581	0.511023	-1.40434
	0.681529	0.342373	0.760175	1.12594
	0.689827	0.42494	0.537676	-1.13366
	0.824387	1.76383	0.803039	1.56125
	0.700884	0.534959	0.719473	0.712586
	0.624235	-0.22772	0.82339	1.76792
	0.535298	-1.11266	0.75542	1.07765
	0.773393	1.25644	0.567321	-0.832596
	0.594589	-0.5227	0.689827	0.411519
	0.624235	-0.22772	0.594589	-0.555677
	0.681529	0.342373	0.850658	2.04484
	0.519702	-1.26784	0.665552	0.164993
	0.909949	2.6152	0.624235	-0.25461
	0.594589	-0.5227	0.567321	-0.832596
	0.511023	-1.3542	0.728152	0.800729
	0.701499	0.541079	0.742202	0.943412
	0.689827	0.42494	0.596967	-0.531529
	0.671854	0.2461	0.451732	-2.00647
	0.519702	-1.26784	0.644586	-0.0479312
	0.835062	1.87006	0.660182	0.110452
	0.54697	-0.99652	0.642208	-0.0720786
	0.606261	-0.406561	0.567321	-0.832596
	0.511023	-1.3542	0.671854	0.228988
	0.674232	0.269759	0.594589	-0.555677
	0.650888	0.0374803	0.66256	0.1346
	0.415785	-2.30184	0.612563	-0.373146
	0.689827	0.42494	0.696129	0.475514
	0.519702	-1.26784	0.612563	-0.373146
	0.644586	-0.0252208	0.578994	-0.71406
	0.93898	2.90406	0.710179	0.618198
	0.549348	-0.972861	0.576616	-0.738208
	0.54697	-0.99652	0.793745	1.46686
	0.918628	2.70156	0.463404	-1.88793
	0.746126	0.98512	0.415785	-2.37153
	0.739824	0.922419	0.701499	0.530055
	0.612563	-0.343859	0.728152	0.800729
	0.644586	-0.0252208	0.805417	1.58539
	0.692205	0.448599	0.528997	-1.22181
	0.596967	-0.499041	0.624235	-0.25461
	0.737446	0.89876	0.594589	-0.555677
	0.576616	-0.70154	0.725774	0.776581
	0.612563	-0.343859	0.481378	-1.7054
	0.624235	-0.22772	0.710179	0.618198
	0.596967	-0.499041	0.578994	-0.71406
	0.75542	1.0776	0.749118	1.01365
	0.614941	-0.3202	0.596967	-0.531529
	0.791367	1.43528	0.594589	-0.555677
	0.660182	0.12996	0.739824	0.919265
	0.821012	1.73026	0.719473	0.712586
	0.612563	-0.343859	0.693201	0.445785
	0.671854	0.2461	0.549348	-1.01513
	0.558642	-0.880381	0.535298	-1.15781
	0.594589	-0.5227	0.481378	-1.7054
	0.612563	-0.343859	0.707801	0.59405
	0.680533	0.33246	0.626613	-0.230462
	0.674232	0.269759	0.728152	0.800729
	0.678155	0.308801	0.671854	0.228988
	0.587673	-0.591521	0.788439	1.41298
	0.86233	2.14138	0.588288	-0.619672
	0.600891	-0.459999	0.531374	-1.19766
	0.775771	1.2801	0.642208	-0.0720786
	0.517325	-1.2915	0.728152	0.800729
	0.626613	-0.204061	0.606261	-0.437141
	0.528997	-1.17536	0.463404	-1.88793
	0.882681	2.34388	0.678155	0.292983
	0.701499	0.541079	0.540669	-1.10327
	0.936602	2.8804	0.499351	-1.52287
	0.451732	-1.94416	0.594589	-0.555677
	0.576616	-0.70154	0.701499	0.530055
	0.499351	-1.47034	0.660182	0.110452
	0.678155	0.308801	0.630536	-0.190615
	0.721851	0.743579	0.576616	-0.738208
	0.54697	-0.99652	0.632914	-0.166467
	0.83744	1.89372	0.719473	0.712586
	0.674232	0.269759	0.66256	0.1346
	0.743748	0.961461	0.576616	-0.738208
	0.626613	-0.204061	0.549348	-1.01513
	0.624235	-0.22772	0.606261	-0.437141
	0.650888	0.0374803	0.632914	-0.166467
	0.749118	1.0149	0.835062	1.88646
	0.80841	1.60486	0.614941	-0.348998
	0.594589	-0.5227	0.528997	-1.22181
	0.517325	-1.2915	0.576616	-0.738208
	0.698507	0.5113	0.701499	0.530055
	0.66256	0.15362	0.725774	0.776581
	0.630536	-0.165019	0.596967	-0.531529
	0.617933	-0.290421	0.75542	1.07765
	0.499351	-1.47034	0.739824	0.919265
	0.853036	2.0489	0.660182	0.110452
	0.567321	-0.79402	0.596967	-0.531529
	0.404113	-2.41798	0.644586	-0.0479312
	0.775771	1.2801	0.711175	0.628316
	0.519702	-1.26784	0.689827	0.411519
	0.642208	-0.04888	0.626613	-0.230462
	0.678155	0.308801	0.567321	-0.832596
	0.758794	1.11117	0.606261	-0.437141
	0.749118	1.0149	0.499351	-1.52287
	0.66256	0.15362	0.603269	-0.467534
	0.54697	-0.99652	0.528997	-1.22181
	0.751496	1.03856	0.796737	1.49725
	0.660182	0.12996	0.66256	0.1346
	0.707801	0.60378	0.719473	0.712586
	0.626613	-0.204061	0.642208	-0.0720786
	0.66256	0.15362	0.927923	2.82951
	0.785065	1.37258	0.54697	-1.03927
	0.635907	-0.111581	0.576616	-0.738208
	0.481378	-1.64918	0.564944	-0.856744
	0.596967	-0.499041	0.642208	-0.0720786
	0.707801	0.60378	0.540669	-1.10327
	0.66256	0.15362	0.707801	0.59405
	0.757798	1.10126	0.531374	-1.19766
	0.728152	0.80628	0.499351	-1.52287
	0.519702	-1.26784	0.65388	0.0464573
	0.66256	0.15362	0.739824	0.919265
	0.424464	-2.21548	0.696129	0.475514
	0.594589	-0.5227	0.594589	-0.555677
	0.594589	-0.5227	0.567321	-0.832596
	0.725774	0.782621	0.624235	-0.25461
	0.614941	-0.3202	0.680533	0.317131
	0.606261	-0.406561	0.49305	-1.58687
	0.537676	-1.089	0.519702	-1.31619
	0.803039	1.55142	0.624235	-0.25461
	0.785065	1.37258	0.594589	-0.555677
	0.558642	-0.880381	0.501729	-1.49873
	0.576616	-0.70154	0.594589	-0.555677
	0.826383	1.7837	0.644586	-0.0479312
	0.483755	-1.62552	0.65388	0.0464573
	0.767092	1.19374	0.588288	-0.619672
	0.564944	-0.817679	0.612563	-0.373146
	0.606261	-0.406561	0.692205	0.435667
	0.671854	0.2461	0.778149	1.30847
	0.57999	-0.667968	0.642208	-0.0720786
	0.558642	-0.880381	0.678155	0.292983
	0.511023	-1.3542	0.710179	0.618198
	0.54697	-0.99652	0.66256	0.1346
	0.549348	-0.972861	0.721851	0.736734
	0.626613	-0.204061	0.445431	-2.07047
	0.576616	-0.70154	0.576616	-0.738208
	0.664937	0.177279	0.642208	-0.0720786
	0.642208	-0.04888	0.778149	1.30847
	0.671854	0.2461	0.66256	0.1346
	0.594589	-0.5227	0.660182	0.110452
	0.707801	0.60378	0.570314	-0.802203
	0.855414	2.07256	0.680533	0.317131
	0.632914	-0.14136	0.540669	-1.10327
	0.891976	2.43636	0.596967	-0.531529
	0.594589	-0.5227	0.722847	0.746852
	0.481378	-1.64918	0.644586	-0.0479312
	0.54697	-0.99652	0.739824	0.919265
	0.564944	-0.817679	0.606261	-0.437141
	0.513401	-1.33054	0.719473	0.712586
	0.635907	-0.111581	0.624235	-0.25461
	0.882681	2.34388	0.85696	2.10884
	0.582917	-0.638839	0.632914	-0.166467
	0.45411	-1.9205	0.689827	0.411519
	0.760175	1.12492	0.614941	-0.348998
	0.635907	-0.111581	0.582917	-0.674213
	0.700884	0.534959	0.594589	-0.555677
	0.558642	-0.880381	0.73053	0.824876
	0.558642	-0.880381	0.597963	-0.521411
	0.689827	0.42494	0.692205	0.435667
	0.632914	-0.14136	0.451732	-2.00647
	0.528997	-1.17536	0.66256	0.1346
	0.614941	-0.3202	0.606261	-0.437141
	0.918628	2.70156	0.739824	0.919265
	0.614941	-0.3202	0.64851	-0.00808349
	0.517325	-1.2915	0.721851	0.736734
	0.585295	-0.61518	0.728152	0.800729
	0.746126	0.98512	0.775771	1.28433
	0.645582	-0.0153076	0.594589	-0.555677
	0.954575	3.05924	0.614941	-0.348998
	0.728152	0.80628	0.517325	-1.34034
	0.65388	0.0672592	0.853036	2.06899
	0.624235	-0.22772	0.746126	0.98326
	0.519702	-1.26784	0.588288	-0.619672
	0.550344	-0.962947	0.719473	0.712586
	0.826383	1.7837	0.576616	-0.738208
	0.767092	1.19374	0.665552	0.164993
	0.612563	-0.343859	0.433759	-2.189
	0.499351	-1.47034	0.558642	-0.920739
	0.701499	0.541079	0.674232	0.253136
	0.614941	-0.3202	0.787443	1.40286
	0.770466	1.22731	0.594589	-0.555677
	0.746126	0.98512	0.606261	-0.437141
	0.680533	0.33246	0.805417	1.58539
	0.463404	-1.82802	0.696129	0.475514
	0.594589	-0.5227	0.689827	0.411519
	0.703877	0.564738	0.499351	-1.52287
	0.787443	1.39624	0.594589	-0.555677
	0.54697	-0.99652	0.737446	0.895117
	0.642208	-0.04888	0.606261	-0.437141
	0.531374	-1.1517	0.626613	-0.230462
	0.779145	1.31367	0.900655	2.55259
	0.767092	1.19374	0.614941	-0.348998
	0.817089	1.69122	0.76947	1.22033
	0.773393	1.25644	0.739824	0.919265
	0.644586	-0.0252208	0.612563	-0.373146
	0.892357	2.44015	0.692205	0.435667
	0.549348	-0.972861	0.644586	-0.0479312
	0.537676	-1.089	0.596967	-0.531529
	0.531374	-1.1517	0.757798	1.1018
	0.671854	0.2461	0.642208	-0.0720786
	0.692205	0.448599	0.606261	-0.437141
	0.671854	0.2461	0.501729	-1.49873
	0.588288	-0.585401	0.75542	1.07765
	0.603269	-0.43634	0.683526	0.347524
	0.719473	0.719919	0.663556	0.144718
	0.600891	-0.459999	0.65388	0.0464573
	0.588288	-0.585401	0.594589	-0.555677
	0.558642	-0.880381	0.825768	1.79207
	0.725774	0.782621	0.725774	0.776581
	0.576616	-0.70154	0.588288	-0.619672
	0.481378	-1.64918	0.624235	-0.25461
	0.511023	-1.3542	0.511023	-1.40434
	0.767092	1.19374	0.596967	-0.531529
	0.614941	-0.3202	0.778149	1.30847
	0.612563	-0.343859	0.606261	-0.437141
	0.703877	0.564738	0.981843	3.3771
	0.644586	-0.0252208	0.558642	-0.920739
	0.850658	2.02524	0.778149	1.30847
	0.535298	-1.11266	0.751496	1.0378
	0.528997	-1.17536	0.785065	1.37872
	0.660182	0.12996	0.624235	-0.25461
	0.674232	0.269759	0.644586	-0.0479312
	0.522695	-1.23806	0.700884	0.523809
	0.45411	-1.9205	0.528997	-1.22181
	0.737446	0.89876	0.66256	0.1346
	0.700884	0.534959	0.54697	-1.03927
	0.624235	-0.22772	0.582917	-0.674213
	0.588288	-0.585401	0.517325	-1.34034
	0.871009	2.22774	0.624235	-0.25461
	0.711175	0.637353	0.499351	-1.52287
	0.680533	0.33246	0.707801	0.59405
	0.463404	-1.82802	0.596967	-0.531529
	0.49305	-1.53304	0.644586	-0.0479312
	0.517325	-1.2915	0.588288	-0.619672
	0.76947	1.2174	0.481378	-1.7054
	0.805417	1.57508	0.66256	0.1346
	0.576616	-0.70154	0.701499	0.530055
	0.844357	1.96254	0.56102	-0.896591
	0.728152	0.80628	0.671854	0.228988
	0.642208	-0.04888	0.463404	-1.88793
	0.45411	-1.9205	0.511023	-1.40434
	0.675228	0.279672	0.75542	1.07765
	0.805417	1.57508	0.773393	1.26018
	0.531374	-1.1517	0.632914	-0.166467
	0.614941	-0.3202	0.64851	-0.00808349
	0.585295	-0.61518	0.74082	0.929383
	0.82339	1.75392	0.596967	-0.531529
	0.528997	-1.17536	0.65388	0.0464573
	0.880304	2.32022	0.701499	0.530055
	0.596967	-0.499041	0.632914	-0.166467
	0.606261	-0.406561	0.528997	-1.22181
	0.501729	-1.44668	0.850658	2.04484
	0.632914	-0.14136	0.76947	1.22033
	0.65388	0.0672592	0.549348	-1.01513
	0.64851	0.0138212	0.701499	0.530055
	0.614941	-0.3202	0.698507	0.499662
	0.540669	-1.05922	0.594589	-0.555677
	0.748503	1.00878	0.624235	-0.25461
	0.511023	-1.3542	0.549348	-1.01513
	0.558642	-0.880381	0.832685	1.86231
	0.671854	0.2461	0.82339	1.76792
	0.671854	0.2461	0.760175	1.12594
	0.415785	-2.30184	0.65388	0.0464573
	0.680533	0.33246	0.660182	0.110452
	0.739824	0.922419	0.614941	-0.348998
	0.614941	-0.3202	0.624235	-0.25461
	0.671854	0.2461	0.737446	0.895117
	0.719473	0.719919	0.739824	0.919265
	0.567321	-0.79402	0.632914	-0.166467
	0.728152	0.80628	0.531374	-1.19766
	0.692205	0.448599	0.75542	1.07765
	0.757798	1.10126	0.624235	-0.25461
	0.728152	0.80628	0.576616	-0.738208
	0.678155	0.308801	0.901651	2.56271
	0.614941	-0.3202	0.624235	-0.25461
	0.624235	-0.22772	0.54697	-1.03927
	0.626613	-0.204061	0.614941	-0.348998
	0.891976	2.43636	0.689827	0.411519
	0.66256	0.15362	0.787443	1.40286
	0.671854	0.2461	0.75542	1.07765
	0.645582	-0.0153076	0.606261	-0.437141
	0.650888	0.0374803	0.76947	1.22033
	0.45411	-1.9205	0.57999	-0.703942
	0.594589	-0.5227	0.76947	1.22033
	0.642208	-0.04888	0.642208	-0.0720786
	0.463404	-1.82802	0.671854	0.228988
	0.785065	1.37258	0.689827	0.411519
	0.689827	0.42494	0.642208	-0.0720786
	0.576616	-0.70154	0.630536	-0.190615
	0.570314	-0.764241	0.570314	-0.802203
	0.642208	-0.04888	0.594589	-0.555677
	0.614941	-0.3202	0.692205	0.435667
	0.511023	-1.3542	0.632914	-0.166467
	0.594589	-0.5227	0.626613	-0.230462
	0.549348	-0.972861	0.683526	0.347524
	0.82339	1.75392	0.65388	0.0464573
	0.632914	-0.14136	0.674232	0.253136
	0.511023	-1.3542	0.632914	-0.166467
	0.585295	-0.61518	0.855414	2.09314
	0.805417	1.57508	0.737446	0.895117
	0.65388	0.0672592	0.594589	-0.555677
	0.528997	-1.17536	0.588288	-0.619672
	0.612563	-0.343859	0.567321	-0.832596
	0.671854	0.2461	0.66256	0.1346
	0.614941	-0.3202	0.531374	-1.19766
	0.689827	0.42494	0.701499	0.530055
	0.805417	1.57508	0.678155	0.292983
	0.606261	-0.406561	0.689827	0.411519
	0.689827	0.42494	0.678155	0.292983
	0.567321	-0.79402	0.737446	0.895117
	0.596967	-0.499041	0.511023	-1.40434
	0.75542	1.0776	0.739824	0.919265
	0.796737	1.48872	0.660182	0.110452
	0.778149	1.30376	0.871009	2.25152
	0.678155	0.308801	0.594589	-0.555677
	0.599345	-0.475382	0.704873	0.56432
	0.710179	0.627439	0.689827	0.411519
	0.624235	-0.22772	0.642208	-0.0720786
	0.683526	0.362239	0.576616	-0.738208
	0.689827	0.42494	0.528997	-1.22181
	0.65388	0.0672592	0.606261	-0.437141
	0.743748	0.961461	0.671854	0.228988
	0.517325	-1.2915	0.675228	0.263254
	0.612563	-0.343859	0.678155	0.292983
	0.603269	-0.43634	0.698507	0.499662
	0.511023	-1.3542	0.680533	0.317131
	0.535298	-1.11266	0.624235	-0.25461
	0.728152	0.80628	0.660182	0.110452
	0.540669	-1.05922	0.582917	-0.674213
	0.674232	0.269759	0.624235	-0.25461
	0.614941	-0.3202	0.671854	0.228988
	0.767092	1.19374	0.719473	0.712586
	0.585295	-0.61518	0.594589	-0.555677
	0.814711	1.66756	0.578994	-0.71406
	0.54697	-0.99652	0.700884	0.523809
	0.549348	-0.972861	0.558642	-0.920739
	0.796737	1.48872	0.671854	0.228988
	0.796737	1.48872	0.746126	0.98326
	0.644586	-0.0252208	0.445431	-2.07047
	0.683526	0.362239	0.773393	1.26018
	0.54697	-0.99652	0.499351	-1.52287
	0.528997	-1.17536	0.49305	-1.58687
	0.778764	1.30988	0.66256	0.1346
	0.721851	0.743579	0.680533	0.317131
	0.594589	-0.5227	0.742202	0.943412
	0.540669	-1.05922	0.635907	-0.136074
	0.624235	-0.22772	0.612563	-0.373146
	0.54697	-0.99652	0.644586	-0.0479312
	0.606261	-0.406561	0.680533	0.317131
	0.588288	-0.585401	0.614941	-0.348998
	0.511023	-1.3542	0.558642	-0.920739
	0.900655	2.52272	0.603269	-0.467534
	0.680533	0.33246	0.614941	-0.348998
	0.564944	-0.817679	0.606261	-0.437141
	0.803039	1.55142	0.481378	-1.7054
	0.671854	0.2461	0.630536	-0.190615
	0.898277	2.49906	0.680533	0.317131
	0.645582	-0.0153076	0.880304	2.34591
	0.617318	-0.296541	0.531374	-1.19766
	0.612563	-0.343859	0.54697	-1.03927
	0.680533	0.33246	0.528997	-1.22181
	0.746126	0.98512	0.748503	1.00741
	0.528997	-1.17536	0.725774	0.776581
	0.871009	2.22774	0.710179	0.618198
	0.796737	1.48872	0.682911	0.341278
	0.660182	0.12996	0.761172	1.13606
	0.54697	-0.99652	0.680533	0.317131
	0.832685	1.8464	0.674232	0.253136
	0.75542	1.0776	0.576616	-0.738208
	0.844357	1.96254	0.499351	-1.52287
	0.660182	0.12996	0.787443	1.40286
	0.576616	-0.70154	0.75542	1.07765
	0.865704	2.17495	0.712556	0.642345
	0.660182	0.12996	0.739824	0.919265
	0.635907	-0.111581	0.578994	-0.71406
	0.614941	-0.3202	0.644586	-0.0479312
	0.729148	0.816193	0.576616	-0.738208
	0.749118	1.0149	0.757798	1.1018
	0.73053	0.829939	0.906956	2.61658
	0.567321	-0.79402	0.606261	-0.437141
	0.885059	2.36754	0.594589	-0.555677
	0.835062	1.87006	0.578994	-0.71406
	0.721851	0.743579	0.821012	1.74378
	0.585295	-0.61518	0.594589	-0.555677
	0.54697	-0.99652	0.578994	-0.71406
	0.603269	-0.43634	0.817089	1.70393
	0.793745	1.45894	0.596967	-0.531529
	0.806413	1.58499	0.585295	-0.650065
	0.956953	3.0829	0.626613	-0.230462
	0.707801	0.60378	0.642208	-0.0720786
	0.567321	-0.79402	0.576616	-0.738208
	0.614941	-0.3202	0.588288	-0.619672
	0.767092	1.19374	0.660182	0.110452
	0.731145	0.836059	0.558642	-0.920739
	0.65388	0.0672592	0.576616	-0.738208
	0.624235	-0.22772	0.75542	1.07765
	0.594589	-0.5227	0.707801	0.59405
	0.630536	-0.165019	0.660182	0.110452
	0.578994	-0.677881	0.624235	-0.25461
	0.707801	0.60378	0.624235	-0.25461
	0.624235	-0.22772	0.511023	-1.40434
	0.66256	0.15362	0.644586	-0.0479312
	0.737446	0.89876	0.805417	1.58539
	0.674232	0.269759	0.614941	-0.348998
	0.689827	0.42494	0.594589	-0.555677
	0.674232	0.269759	0.624235	-0.25461
	0.501729	-1.44668	0.624235	-0.25461
	0.596967	-0.499041	0.511023	-1.40434
	0.576616	-0.70154	0.671854	0.228988
	0.519702	-1.26784	0.701499	0.530055
	0.603269	-0.43634	0.701499	0.530055
	0.644586	-0.0252208	0.796122	1.49101
	0.713171	0.657218	0.787443	1.40286
	0.787443	1.39624	0.606261	-0.437141
	0.689827	0.42494	0.635907	-0.136074
	0.660182	0.12996	0.680533	0.317131
	0.596967	-0.499041	0.587673	-0.625918
	0.614941	-0.3202	0.576616	-0.738208
	0.626613	-0.204061	0.594589	-0.555677
	0.594589	-0.5227	0.644586	-0.0479312
	0.585295	-0.61518	0.624235	-0.25461
	0.576616	-0.70154	0.612563	-0.373146
	0.612563	-0.343859	0.585295	-0.650065
	0.54697	-0.99652	0.499351	-1.52287
	0.596967	-0.499041	0.680533	0.317131
	0.642208	-0.04888	0.54697	-1.03927
	0.585295	-0.61518	0.585295	-0.650065
	0.711175	0.637353	0.517325	-1.34034
	0.650888	0.0374803	0.844357	1.98085
	0.785065	1.37258	0.585295	-0.650065
	0.54697	-0.99652	0.689827	0.411519
	0.603269	-0.43634	0.624235	-0.25461
	0.630536	-0.165019	0.630536	-0.190615
	0.844738	1.96633	0.757798	1.1018
	0.701499	0.541079	0.596967	-0.531529
	0.760175	1.12492	0.603269	-0.467534
	0.775771	1.2801	0.614941	-0.348998
	0.65388	0.0672592	0.499351	-1.52287
	0.680533	0.33246	0.692205	0.435667
	0.66256	0.15362	0.578994	-0.71406
	0.806413	1.58499	0.612563	-0.373146
	0.644586	-0.0252208	0.519702	-1.31619
	0.671854	0.2461	0.558642	-0.920739
	0.692205	0.448599	0.775771	1.28433
	0.728152	0.80628	0.788439	1.41298
	0.451732	-1.94416	0.614941	-0.348998
	0.44006	-2.0603	0.660182	0.110452
	0.594589	-0.5227	0.549348	-1.01513
	0.612563	-0.343859	0.689827	0.411519
	0.540669	-1.05922	0.642208	-0.0720786
	0.66256	0.15362	0.66256	0.1346
	0.614941	-0.3202	0.635292	-0.14232
	0.596967	-0.499041	0.632914	-0.166467
	0.499351	-1.47034	0.458034	-1.94248
	0.680533	0.33246	0.558642	-0.920739
	0.711175	0.637353	0.743748	0.959112
	0.680533	0.33246	0.564944	-0.856744
	0.578994	-0.677881	0.528997	-1.22181
	0.721851	0.743579	0.54697	-1.03927
	0.692205	0.448599	0.739824	0.919265
	0.45411	-1.9205	0.630536	-0.190615
	0.624235	-0.22772	0.635907	-0.136074
	0.671854	0.2461	0.674232	0.253136
	0.626613	-0.204061	0.528997	-1.22181
	0.767092	1.19374	0.650888	0.0160639
	0.82339	1.75392	0.796122	1.49101
	0.674232	0.269759	0.650888	0.0160639
	0.805417	1.57508	0.585295	-0.650065
	0.576616	-0.70154	0.624235	-0.25461
	0.594589	-0.5227	0.75542	1.07765
	0.778149	1.30376	0.567321	-0.832596
	0.698507	0.5113	0.671854	0.228988
	0.585295	-0.61518	0.757798	1.1018
	0.782073	1.3428	0.644586	-0.0479312
	0.612563	-0.343859	0.612563	-0.373146
	0.487679	-1.58648	0.635907	-0.136074
	0.680533	0.33246	0.710179	0.618198
	0.596967	-0.499041	0.624235	-0.25461
	0.757798	1.10126	0.614941	-0.348998
	0.711175	0.637353	0.728152	0.800729
	0.594589	-0.5227	0.596967	-0.531529
	0.555649	-0.910159	0.540669	-1.10327
	0.711175	0.637353	0.671854	0.228988
	0.775771	1.2801	0.540669	-1.10327
	0.719473	0.719919	0.630536	-0.190615
	0.739824	0.922419	0.65388	0.0464573
	0.578994	-0.677881	0.558642	-0.920739
	0.66256	0.15362	0.680533	0.317131
	0.596967	-0.499041	0.469706	-1.82394
	0.576616	-0.70154	0.729148	0.810847
	0.660182	0.12996	0.719473	0.712586
	0.689827	0.42494	0.749118	1.01365
	0.63391	-0.131447	0.693201	0.445785
	0.919625	2.71147	0.501729	-1.49873
	0.528997	-1.17536	0.66256	0.1346
	0.689827	0.42494	0.588288	-0.619672
	0.578994	-0.677881	0.511023	-1.40434
	0.594589	-0.5227	0.576616	-0.738208
	0.517325	-1.2915	0.642208	-0.0720786
	0.537676	-1.089	0.778764	1.31472
	0.728152	0.80628	0.427457	-2.253
	0.567321	-0.79402	0.531374	-1.19766
	0.519702	-1.26784	0.737446	0.895117
	0.660182	0.12996	0.612563	-0.373146
	0.451732	-1.94416	0.578994	-0.71406
	0.612563	-0.343859	0.606261	-0.437141
	0.567321	-0.79402	0.692205	0.435667
	0.54697	-0.99652	0.825768	1.79207
	0.785065	1.37258	0.612563	-0.373146
	0.624235	-0.22772	0.635907	-0.136074
	0.54697	-0.99652	0.519702	-1.31619
	0.606261	-0.406561	0.624235	-0.25461
	0.576616	-0.70154	0.835062	1.88646
	0.594589	-0.5227	0.594589	-0.555677
	0.624235	-0.22772	0.635292	-0.14232
	0.645582	-0.0153076	0.632914	-0.166467
	0.728152	0.80628	0.692205	0.435667
	0.588288	-0.585401	0.635292	-0.14232
	0.671854	0.2461	0.585295	-0.650065
	0.54697	-0.99652	0.624235	-0.25461
	0.606261	-0.406561	0.66256	0.1346
	0.773393	1.25644	0.624235	-0.25461
	0.722847	0.753492	0.642208	-0.0720786
	0.682911	0.356119	0.519702	-1.31619
	0.692205	0.448599	0.624235	-0.25461
	0.75542	1.0776	0.678155	0.292983
	0.825768	1.77758	0.528997	-1.22181
	0.692205	0.448599	0.778764	1.31472
	0.564944	-0.817679	0.737446	0.895117
	0.596967	-0.499041	0.767092	1.19618
	0.678155	0.308801	0.710179	0.618198
	0.692205	0.448599	0.721851	0.736734
	0.576616	-0.70154	0.585295	-0.650065
	0.728152	0.80628	0.803039	1.56125
	0.701499	0.541079	0.760175	1.12594
	0.719473	0.719919	0.519702	-1.31619
	0.793745	1.45894	0.626613	-0.230462
	0.663556	0.163533	0.644586	-0.0479312
	0.682911	0.356119	0.871009	2.25152
	0.606261	-0.406561	0.576616	-0.738208
	0.624235	-0.22772	0.689827	0.411519
	0.743748	0.961461	0.632914	-0.166467
	0.594589	-0.5227	0.578994	-0.71406
	0.585295	-0.61518	0.698507	0.499662
	0.65388	0.0672592	0.678155	0.292983
	0.549348	-0.972861	0.481378	-1.7054
	0.719473	0.719919	0.749118	1.01365
	0.630536	-0.165019	0.843741	1.9746
	0.531374	-1.1517	0.728152	0.800729
	0.576616	-0.70154	0.65388	0.0464573
	0.657254	0.100832	0.558642	-0.920739
	0.511023	-1.3542	0.472083	-1.79979
	0.594589	-0.5227	0.499351	-1.52287
	0.535298	-1.11266	0.767092	1.19618
	0.624235	-0.22772	0.576616	-0.738208
	0.642208	-0.04888	0.832685	1.86231
	0.66256	0.15362	0.596967	-0.531529
	0.710179	0.627439	0.596967	-0.531529
	0.728152	0.80628	0.689827	0.411519
	0.632914	-0.14136	0.585295	-0.650065
	0.835062	1.87006	0.606261	-0.437141
	0.537676	-1.089	0.627609	-0.220344
	0.728152	0.80628	0.719473	0.712586
	0.642208	-0.04888	0.632914	-0.166467
	0.703877	0.564738	0.710179	0.618198
	0.692205	0.448599	0.707801	0.59405
	0.594589	-0.5227	0.632914	-0.166467
	0.576616	-0.70154	0.751496	1.0378
	0.719473	0.719919	0.49305	-1.58687
	0.689827	0.42494	0.624235	-0.25461
	0.564944	-0.817679	0.66256	0.1346
	0.567321	-0.79402	0.775771	1.28433
	0.576616	-0.70154	0.671854	0.228988
	0.644586	-0.0252208	0.853036	2.06899
	0.499351	-1.47034	0.692205	0.435667
	0.818085	1.70113	0.594589	-0.555677
	0.757798	1.10126	0.588288	-0.619672
	0.549348	-0.972861	0.650888	0.0160639
	0.576616	-0.70154	0.785065	1.37872
	0.483755	-1.62552	0.701499	0.530055
	0.65388	0.0672592	0.550344	-1.00501
	0.54697	-0.99652	0.635907	-0.136074
	0.627609	-0.194148	0.692205	0.435667
	0.519702	-1.26784	0.517325	-1.34034
	0.642208	-0.04888	0.624235	-0.25461
	0.75542	1.0776	0.564944	-0.856744
	0.710179	0.627439	0.721851	0.736734
	0.567321	-0.79402	0.719473	0.712586
	0.528997	-1.17536	0.630536	-0.190615
	0.803039	1.55142	0.65388	0.0464573
	0.612563	-0.343859	0.74082	0.929383
	0.558642	-0.880381	0.644586	-0.0479312
	0.66256	0.15362	0.731145	0.831122
	0.728152	0.80628	0.725774	0.776581
	0.614941	-0.3202	0.567321	-0.832596
	0.75542	1.0776	0.624235	-0.25461
	0.513401	-1.33054	0.564944	-0.856744
	0.576616	-0.70154	0.630536	-0.190615
	0.82339	1.75392	0.644586	-0.0479312
	0.594589	-0.5227	0.660182	0.110452
	0.689827	0.42494	0.517325	-1.34034
	0.644586	-0.0252208	0.692205	0.435667
	0.671854	0.2461	0.511023	-1.40434
	0.585295	-0.61518	0.700884	0.523809
	0.594589	-0.5227	0.612563	-0.373146
	0.891361	2.43024	0.519702	-1.31619
	0.710179	0.627439	0.767092	1.19618
	0.582917	-0.638839	0.624235	-0.25461
	0.757798	1.10126	0.644586	-0.0479312
	0.644586	-0.0252208	0.642208	-0.0720786
	0.671854	0.2461	0.696129	0.475514
	0.594589	-0.5227	0.627609	-0.220344
	0.642208	-0.04888	0.567321	-0.832596
	0.645582	-0.0153076	0.758794	1.11191
	0.888983	2.40658	0.635292	-0.14232
	0.75542	1.0776	0.624235	-0.25461
	0.635292	-0.117701	0.66256	0.1346
	0.624235	-0.22772	0.671854	0.228988
	0.671854	0.2461	0.721851	0.736734
	0.54697	-0.99652	0.519702	-1.31619
	0.519702	-1.26784	0.712556	0.642345
	0.757798	1.10126	0.463404	-1.88793
	0.624235	-0.22772	0.596967	-0.531529
	0.785065	1.37258	0.707801	0.59405
	0.806413	1.58499	0.558642	-0.920739
	0.49305	-1.53304	0.519702	-1.31619
	0.624235	-0.22772	0.612563	-0.373146
	0.76947	1.2174	0.75542	1.07765
	0.757798	1.10126	0.630536	-0.190615
	0.722847	0.753492	0.585295	-0.650065
	0.671854	0.2461	0.65388	0.0464573
	0.825768	1.77758	0.614941	-0.348998
	0.65388	0.0672592	0.680533	0.317131
	0.785065	1.37258	0.596967	-0.531529
	0.585295	-0.61518	0.821012	1.74378
	0.632914	-0.14136	0.660182	0.110452
	0.558642	-0.880381	0.531374	-1.19766
	0.719473	0.719919	0.787443	1.40286
	0.600891	-0.459999	0.567321	-0.832596
	0.698507	0.5113	0.582917	-0.674213
	0.612563	-0.343859	0.739824	0.919265
	0.528997	-1.17536	0.814711	1.67978
	0.612563	-0.343859	0.540669	-1.10327
	0.680533	0.33246	0.850658	2.04484
	0.596967	-0.499041	0.671854	0.228988
	0.751496	1.03856	0.739824	0.919265
	0.692205	0.448599	0.775771	1.28433
	0.642208	-0.04888	0.746126	0.98326
	0.75542	1.0776	0.701499	0.530055
	0.73053	0.829939	0.576616	-0.738208
	0.578994	-0.677881	0.644586	-0.0479312
	0.614941	-0.3202	0.614941	-0.348998
	0.841364	1.93276	0.719473	0.712586
	0.683526	0.362239	0.626613	-0.230462
	0.528997	-1.17536	0.612563	-0.373146
	0.626613	-0.204061	0.660182	0.110452
	0.680533	0.33246	0.748503	1.00741
	0.656258	0.0909183	0.635907	-0.136074
	0.614941	-0.3202	0.660182	0.110452
	0.642208	-0.04888	0.739824	0.919265
	0.472083	-1.74166	0.564944	-0.856744
	0.719473	0.719919	0.721851	0.736734
	0.54697	-0.99652	0.596967	-0.531529
	0.934224	2.85674	0.564944	-0.856744
	0.564944	-0.817679	0.564944	-0.856744
	0.578994	-0.677881	0.76947	1.22033
	0.528997	-1.17536	0.528997	-1.22181
	0.671854	0.2461	0.535298	-1.15781
	0.576616	-0.70154	0.624235	-0.25461
	0.707801	0.60378	0.644586	-0.0479312
	0.689827	0.42494	0.612563	-0.373146
	0.614941	-0.3202	0.578994	-0.71406
	0.761721	1.1403	0.635907	-0.136074
	0.737446	0.89876	0.587673	-0.625918
	0.660182	0.12996	0.757798	1.1018
	0.680533	0.33246	0.54697	-1.03927
	0.537676	-1.089	0.481378	-1.7054
	0.54697	-0.99652	0.594589	-0.555677
	0.927923	2.79404	0.594589	-0.555677
	0.660182	0.12996	0.712556	0.642345
	0.66256	0.15362	0.689827	0.411519
	0.671854	0.2461	0.624235	-0.25461
	0.612563	-0.343859	0.728152	0.800729
	0.549348	-0.972861	0.567321	-0.832596
	0.501729	-1.44668	0.644586	-0.0479312
	0.578994	-0.677881	0.567321	-0.832596
	0.481378	-1.64918	0.74082	0.929383
	0.585295	-0.61518	0.56102	-0.896591
	0.624235	-0.22772	0.540669	-1.10327
	0.632914	-0.14136	0.54697	-1.03927
	0.582917	-0.638839	0.692205	0.435667
	0.388517	-2.57316	0.549348	-1.01513
	0.758794	1.11117	0.728152	0.800729
	0.624235	-0.22772	0.683526	0.347524
	0.511023	-1.3542	0.585295	-0.650065
	0.635292	-0.117701	0.803039	1.56125
	0.701499	0.541079	0.710179	0.618198
	0.871009	2.22774	0.66256	0.1346
	0.501729	-1.44668	0.45411	-1.98232
	0.608639	-0.382902	0.481378	-1.7054
	0.752492	1.04847	0.807794	1.60954
	0.671854	0.2461	0.836059	1.89658
	0.501729	-1.44668	0.689827	0.411519
	0.624235	-0.22772	0.683526	0.347524
	0.758794	1.11117	0.549348	-1.01513
	0.501729	-1.44668	0.660182	0.110452
	0.707801	0.60378	0.594589	-0.555677
	0.606261	-0.406561	0.501729	-1.49873
	0.66256	0.15362	0.537676	-1.13366
	0.671854	0.2461	0.45411	-1.98232
	0.671854	0.2461	0.624235	-0.25461
	0.483755	-1.62552	0.578994	-0.71406
	0.660182	0.12996	0.642208	-0.0720786
	0.585295	-0.61518	0.803039	1.56125
	0.451732	-1.94416	0.549348	-1.01513
	0.692205	0.448599	0.54697	-1.03927
	0.632914	-0.14136	0.576616	-0.738208
	0.612563	-0.343859	0.66256	0.1346
	0.707801	0.60378	0.576616	-0.738208
	0.644586	-0.0252208	0.54697	-1.03927
	0.66256	0.15362	0.576616	-0.738208
	0.528997	-1.17536	0.739824	0.919265
	0.612563	-0.343859	0.567321	-0.832596
	0.624235	-0.22772	0.728152	0.800729
	0.873387	2.2514	0.660182	0.110452
	0.689827	0.42494	0.719473	0.712586
	0.558642	-0.880381	0.767092	1.19618
	0.594589	-0.5227	0.576616	-0.738208
	0.558642	-0.880381	0.624235	-0.25461
	0.671854	0.2461	0.406491	-2.46592
	0.739824	0.922419	0.653265	0.0402112
	0.737446	0.89876	0.693201	0.445785
	0.66256	0.15362	0.600891	-0.491681
	0.843741	1.95642	0.674232	0.253136
	0.499351	-1.47034	0.722847	0.746852
	0.614941	-0.3202	0.528997	-1.22181
	0.490057	-1.56282	0.805417	1.58539
	0.642208	-0.04888	0.671854	0.228988
	0.630536	-0.165019	0.606261	-0.437141
	0.660182	0.12996	0.660182	0.110452
	0.850658	2.02524	0.692205	0.435667
	0.65388	0.0672592	0.499351	-1.52287
	0.689827	0.42494	0.674232	0.253136
	0.807794	1.59874	0.78445	1.37247
	0.680533	0.33246	0.594589	-0.555677
	0.537676	-1.089	0.632914	-0.166467
	0.775771	1.2801	0.567321	-0.832596
	0.642208	-0.04888	0.921006	2.75927
	0.632914	-0.14136	0.764099	1.16579
	0.632914	-0.14136	0.712556	0.642345
	0.576616	-0.70154	0.49305	-1.58687
	0.66256	0.15362	0.642208	-0.0720786
	0.606261	-0.406561	0.612563	-0.373146
	0.749118	1.0149	0.75542	1.07765
	0.66256	0.15362	0.707801	0.59405
	0.748503	1.00878	0.689827	0.411519
	0.80841	1.60486	0.582917	-0.674213
	0.624235	-0.22772	0.517325	-1.34034
	0.594589	-0.5227	0.576616	-0.738208
	0.451732	-1.94416	0.700884	0.523809
	0.635292	-0.117701	0.517325	-1.34034
	0.567321	-0.79402	0.65388	0.0464573
	0.832685	1.8464	0.701499	0.530055
	0.682911	0.356119	0.499351	-1.52287
	0.594589	-0.5227	0.707801	0.59405
	0.739824	0.922419	0.682911	0.341278
	0.901651	2.53263	0.853036	2.06899
	0.576616	-0.70154	0.596967	-0.531529
	0.644586	-0.0252208	0.65388	0.0464573
	0.66256	0.15362	0.564944	-0.856744
	0.864093	2.15892	0.644586	-0.0479312
	0.737446	0.89876	0.880304	2.34591
	0.626613	-0.204061	0.415785	-2.37153
	0.901651	2.53263	0.614941	-0.348998
	0.576616	-0.70154	0.671854	0.228988
	0.614941	-0.3202	0.606261	-0.437141
	0.739824	0.922419	0.612563	-0.373146
	0.594589	-0.5227	0.65388	0.0464573
	0.511023	-1.3542	0.700884	0.523809
	0.785065	1.37258	0.576616	-0.738208
	0.578994	-0.677881	0.692205	0.435667
	0.472083	-1.74166	0.66256	0.1346
	0.549348	-0.972861	0.719473	0.712586
	0.836059	1.87997	0.642208	-0.0720786
	0.707801	0.60378	0.835062	1.88646
	0.776767	1.29001	0.540669	-1.10327
	0.567321	-0.79402	0.788439	1.41298
	0.75542	1.0776	0.859337	2.13299
	0.564944	-0.817679	0.540669	-1.10327
	0.594589	-0.5227	0.689827	0.411519
	0.710179	0.627439	0.415785	-2.37153
	0.594589	-0.5227	0.692205	0.435667
	0.803039	1.55142	0.86233	2.16338
	0.803039	1.55142	0.701499	0.530055
	0.644586	-0.0252208	0.499351	-1.52287
	0.660182	0.12996	0.791367	1.44271
	0.481378	-1.64918	0.630536	-0.190615
	0.76079	1.13104	0.576616	-0.738208
	0.624235	-0.22772	0.721851	0.736734
	0.796122	1.4826	0.56102	-0.896591
	0.558642	-0.880381	0.481378	-1.7054
	0.630536	-0.165019	0.66256	0.1346
	0.582917	-0.638839	0.719473	0.712586
	0.528997	-1.17536	0.606261	-0.437141
	0.511023	-1.3542	0.811718	1.64939
	0.767092	1.19374	0.644586	-0.0479312
	0.558642	-0.880381	0.785065	1.37872
	0.803039	1.55142	0.576616	-0.738208
	0.511023	-1.3542	0.660182	0.110452
	0.597963	-0.489127	0.644586	-0.0479312
	0.674232	0.269759	0.714102	0.658046
	0.729148	0.816193	0.707801	0.59405
	0.612563	-0.343859	0.463404	-1.88793
	0.576616	-0.70154	0.564944	-0.856744
	0.644586	-0.0252208	0.880304	2.34591
	0.725774	0.782621	0.576616	-0.738208
	0.65388	0.0672592	0.844357	1.98085
	0.746126	0.98512	0.624235	-0.25461
	0.689827	0.42494	0.483755	-1.68126
	0.719473	0.719919	0.660182	0.110452
	0.861715	2.13526	0.635907	-0.136074
	0.721851	0.743579	0.445431	-2.07047
	0.692205	0.448599	0.73053	0.824876
	0.841364	1.93276	0.757798	1.1018
	0.624235	-0.22772	0.632914	-0.166467
	0.757798	1.10126	0.612563	-0.373146
	0.696129	0.487641	0.853036	2.06899
	0.564944	-0.817679	0.758794	1.11191
	0.74082	0.932332	0.746126	0.98326
	0.596967	-0.499041	0.635907	-0.136074
	0.499351	-1.47034	0.558642	-0.920739
	0.874933	2.26678	0.642208	-0.0720786
	0.54697	-0.99652	0.689827	0.411519
	0.635292	-0.117701	0.680533	0.317131
	0.594589	-0.5227	0.645582	-0.0378134
	0.606261	-0.406561	0.54697	-1.03927
	0.680533	0.33246	0.558642	-0.920739
	0.624235	-0.22772	0.737446	0.895117
	0.671854	0.2461	0.710179	0.618198
	0.642208	-0.04888	0.728152	0.800729
	0.528997	-1.17536	0.549348	-1.01513
	0.66256	0.15362	0.594589	-0.555677
	0.606261	-0.406561	0.671854	0.228988
	0.64851	0.0138212	0.703877	0.554203
	0.632914	-0.14136	0.481378	-1.7054
	0.499351	-1.47034	0.89535	2.49871
	0.710179	0.627439	0.567321	-0.832596
	0.528997	-1.17536	0.683526	0.347524
	0.588288	-0.585401	0.642208	-0.0720786
	0.671854	0.2461	0.567321	-0.832596
	0.644586	-0.0252208	0.692205	0.435667
	0.596967	-0.499041	0.671854	0.228988
	0.624235	-0.22772	0.888983	2.43405
	0.576616	-0.70154	0.540669	-1.10327
	0.626613	-0.204061	0.707801	0.59405
	0.588288	-0.585401	0.596967	-0.531529
	0.626613	-0.204061	0.701499	0.530055
	0.644586	-0.0252208	0.588288	-0.619672
	0.66256	0.15362	0.75542	1.07765
	0.710179	0.627439	0.585295	-0.650065
	0.644586	-0.0252208	0.689827	0.411519
	0.576616	-0.70154	0.835062	1.88646
	0.632914	-0.14136	0.642208	-0.0720786
	0.711175	0.637353	0.528997	-1.22181
	0.632914	-0.14136	0.451732	-2.00647
	0.624235	-0.22772	0.71648	0.682193
	0.775771	1.2801	0.75542	1.07765
	0.511023	-1.3542	0.748503	1.00741
	0.725774	0.782621	0.721851	0.736734
	0.65388	0.0672592	0.660182	0.110452
	0.64851	0.0138212	0.671854	0.228988
	0.767092	1.19374	0.511023	-1.40434
	0.558642	-0.880381	0.678155	0.292983
	0.570314	-0.764241	0.517325	-1.34034
	0.787443	1.39624	0.594589	-0.555677
	0.567321	-0.79402	0.570314	-0.802203
	0.564944	-0.817679	0.549348	-1.01513
	0.650888	0.0374803	0.728152	0.800729
	0.594589	-0.5227	0.635292	-0.14232
	0.642208	-0.04888	0.689827	0.411519
	0.678155	0.308801	0.537676	-1.13366
	0.567321	-0.79402	0.594589	-0.555677
	0.569699	-0.770361	0.594589	-0.555677
	0.558642	-0.880381	0.612563	-0.373146
	0.519702	-1.26784	0.594589	-0.555677
	0.632914	-0.14136	0.710179	0.618198
	0.757798	1.10126	0.487679	-1.64141
	0.75542	1.0776	0.499351	-1.52287
	0.632914	-0.14136	0.731145	0.831122
	0.594589	-0.5227	0.481378	-1.7054
	0.54697	-0.99652	0.626613	-0.230462
	0.927923	2.79404	0.642208	-0.0720786
	0.764099	1.16396	0.644586	-0.0479312
	0.680533	0.33246	0.540669	-1.10327
	0.739824	0.922419	0.65388	0.0464573
	0.576616	-0.70154	0.721851	0.736734
	0.710179	0.627439	0.596967	-0.531529
	0.728152	0.80628	0.689827	0.411519
	0.635907	-0.111581	0.749118	1.01365
	0.578994	-0.677881	0.528997	-1.22181
	0.701499	0.541079	0.578994	-0.71406
	0.787443	1.39624	0.626613	-0.230462
	0.680533	0.33246	0.660182	0.110452
	0.737446	0.89876	0.594589	-0.555677
	0.680533	0.33246	0.680533	0.317131
	0.711175	0.637353	0.537676	-1.13366
	0.66256	0.15362	0.850658	2.04484
	0.630536	-0.165019	0.71648	0.682193
	0.721851	0.743579	0.739824	0.919265
	0.606261	-0.406561	0.614941	-0.348998
	0.65388	0.0672592	0.501729	-1.49873
	0.567321	-0.79402	0.692205	0.435667
	0.501729	-1.44668	0.576616	-0.738208
	0.664937	0.177279	0.582917	-0.674213
	0.54697	-0.99652	0.596967	-0.531529
	0.737446	0.89876	0.481378	-1.7054
	0.549348	-0.972861	0.701499	0.530055
	0.737446	0.89876	0.805417	1.58539
	0.692205	0.448599	0.66256	0.1346
	0.770466	1.22731	0.775771	1.28433
	0.594589	-0.5227	0.721851	0.736734
	0.803039	1.55142	0.528997	-1.22181
	0.644586	-0.0252208	0.660182	0.110452
	0.674232	0.269759	0.731145	0.831122
	0.663556	0.163533	0.692205	0.435667
	0.642208	-0.04888	0.696129	0.475514
	0.576616	-0.70154	0.564944	-0.856744
	0.644586	-0.0252208	0.642208	-0.0720786
	0.576616	-0.70154	0.791367	1.44271
	0.644586	-0.0252208	0.864708	2.18753
	0.689827	0.42494	0.578994	-0.71406
	0.585295	-0.61518	0.660182	0.110452
	0.710179	0.627439	0.630536	-0.190615
	0.463404	-1.82802	0.642208	-0.0720786
	0.537676	-1.089	0.850658	2.04484
	0.49305	-1.53304	0.644586	-0.0479312
	0.588288	-0.585401	0.66256	0.1346
	0.522695	-1.23806	0.698507	0.499662
	0.549348	-0.972861	0.549348	-1.01513
	0.901651	2.53263	0.558642	-0.920739
	0.689827	0.42494	0.721851	0.736734
	0.528997	-1.17536	0.644586	-0.0479312
	0.796737	1.48872	0.612563	-0.373146
	0.632914	-0.14136	0.606261	-0.437141
	0.671854	0.2461	0.76947	1.22033
	0.664937	0.177279	0.668861	0.198595
	0.739824	0.922419	0.627609	-0.220344
	0.888983	2.40658	0.82339	1.76792
	0.624235	-0.22772	0.775771	1.28433
	0.576616	-0.70154	0.838986	1.92631
	0.793745	1.45894	0.737446	0.895117
	0.578994	-0.677881	0.710179	0.618198
	0.576616	-0.70154	0.612563	-0.373146
	0.689827	0.42494	0.814711	1.67978
	0.936602	2.8804	0.644586	-0.0479312
	0.578994	-0.677881	0.644586	-0.0479312
	0.66256	0.15362	0.642208	-0.0720786
	0.537676	-1.089	0.436136	-2.16485
	0.757798	1.10126	0.519702	-1.31619
	0.821012	1.73026	0.612563	-0.373146
	0.624235	-0.22772	0.632914	-0.166467
	0.614941	-0.3202	0.692205	0.435667
	0.737446	0.89876	0.511023	-1.40434
	0.481378	-1.64918	0.76947	1.22033
	0.576616	-0.70154	0.692205	0.435667
	0.796737	1.48872	0.682911	0.341278
	0.612563	-0.343859	0.656258	0.0706047
	0.608639	-0.382902	0.707801	0.59405
	0.757798	1.10126	0.787443	1.40286
	0.635907	-0.111581	0.805417	1.58539
	0.642208	-0.04888	0.501729	-1.49873
	0.737446	0.89876	0.678155	0.292983
	0.596967	-0.499041	0.517325	-1.34034
	0.54697	-0.99652	0.683526	0.347524
	0.626613	-0.204061	0.644586	-0.0479312
	0.612563	-0.343859	0.612563	-0.373146
	0.689827	0.42494	0.700884	0.523809
	0.513401	-1.33054	0.451732	-2.00647
	1.04451	3.95409	0.606261	-0.437141
	0.531374	-1.1517	0.793745	1.46686
	0.674232	0.269759	0.680533	0.317131
	0.642208	-0.04888	0.564944	-0.856744
	0.624235	-0.22772	0.644586	-0.0479312
	0.642208	-0.04888	0.832069	1.85607
	0.642208	-0.04888	0.817089	1.70393
	0.617318	-0.296541	0.511023	-1.40434
	0.549348	-0.972861	0.630536	-0.190615
	0.624235	-0.22772	0.567321	-0.832596
	0.594589	-0.5227	0.689827	0.411519
	0.594589	-0.5227	0.549348	-1.01513
	0.773393	1.25644	0.773393	1.26018
	0.596967	-0.499041	0.54697	-1.03927
	0.582917	-0.638839	0.567321	-0.832596
	0.757798	1.10126	0.630536	-0.190615
	0.701499	0.541079	0.537676	-1.13366
	0.594589	-0.5227	0.683526	0.347524
	0.701499	0.541079	0.481378	-1.7054
	0.597963	-0.489127	0.680533	0.317131
	0.54697	-0.99652	0.606261	-0.437141
	0.750881	1.03244	0.626613	-0.230462
	0.585295	-0.61518	0.682911	0.341278
	0.805417	1.57508	0.722847	0.746852
	0.588288	-0.585401	0.787443	1.40286
	0.596967	-0.499041	0.728152	0.800729
	0.614941	-0.3202	0.463404	-1.88793
	0.75542	1.0776	0.692205	0.435667
	0.567321	-0.79402	0.642208	-0.0720786
	0.549348	-0.972861	0.682911	0.341278
	0.666483	0.192662	0.630536	-0.190615
	0.76947	1.2174	0.567321	-0.832596
	0.578994	-0.677881	0.66256	0.1346
	0.564944	-0.817679	0.719473	0.712586
	0.663556	0.163533	0.501729	-1.49873
	0.689827	0.42494	0.832685	1.86231
	0.588288	-0.585401	0.66256	0.1346
	0.596967	-0.499041	0.499351	-1.52287
	0.594589	-0.5227	0.644586	-0.0479312
	0.54697	-0.99652	0.805417	1.58539
	0.642208	-0.04888	0.749118	1.01365
	0.558642	-0.880381	0.576616	-0.738208
	0.75542	1.0776	0.54697	-1.03927
	0.642208	-0.04888	0.660182	0.110452
	0.886605	2.38292	0.54697	-1.03927
	0.614941	-0.3202	0.710179	0.618198
	0.682911	0.356119	0.644586	-0.0479312
	0.665552	0.183398	0.567321	-0.832596
	0.603269	-0.43634	0.463404	-1.88793
	0.549348	-0.972861	0.825768	1.79207
	0.778149	1.30376	0.835062	1.88646
	0.660182	0.12996	0.660182	0.110452
	0.731145	0.836059	0.540669	-1.10327
	0.436136	-2.09934	0.585295	-0.650065
	0.38614	-2.59682	0.614941	-0.348998
	0.701499	0.541079	0.608639	-0.412993
	0.660182	0.12996	0.678155	0.292983
	0.499351	-1.47034	0.594589	-0.555677
	0.766477	1.18762	0.692205	0.435667
	0.614941	-0.3202	0.612563	-0.373146
	0.650888	0.0374803	0.725774	0.776581
	0.66256	0.15362	0.397812	-2.55406
	0.644586	-0.0252208	0.821012	1.74378
	0.576616	-0.70154	0.644586	-0.0479312
	0.751496	1.03856	0.682911	0.341278
	0.596967	-0.499041	0.668861	0.198595
	0.585295	-0.61518	0.760175	1.12594
	0.596967	-0.499041	0.635292	-0.14232
	0.513401	-1.33054	0.660182	0.110452
	0.612563	-0.343859	0.483755	-1.68126
	0.614941	-0.3202	0.642208	-0.0720786
	0.511023	-1.3542	0.644586	-0.0479312
	0.606261	-0.406561	0.49305	-1.58687
	0.719473	0.719919	0.614941	-0.348998
	0.66256	0.15362	0.671854	0.228988
	0.549348	-0.972861	0.606261	-0.437141
	1.01149	3.62554	0.614941	-0.348998
	0.624235	-0.22772	0.719473	0.712586
	0.585295	-0.61518	0.909334	2.64073
	0.624235	-0.22772	0.642208	-0.0720786
	0.519702	-1.26784	0.632914	-0.166467
	0.683526	0.362239	0.678155	0.292983
	0.710179	0.627439	0.689827	0.411519
	0.742202	0.946078	0.680533	0.317131
	0.746126	0.98512	0.463404	-1.88793
	0.728152	0.80628	0.707801	0.59405
	0.624235	-0.22772	0.692205	0.435667
	0.596967	-0.499041	0.660182	0.110452
	0.624235	-0.22772	0.564944	-0.856744
	0.588288	-0.585401	0.660182	0.110452
	0.660182	0.12996	0.76947	1.22033
	0.803039	1.55142	0.606261	-0.437141
	0.596967	-0.499041	0.671854	0.228988
	0.608639	-0.382902	0.499351	-1.52287
	0.603269	-0.43634	0.728152	0.800729
	0.683526	0.362239	0.671854	0.228988
	0.642208	-0.04888	0.719473	0.712586
	0.743748	0.961461	0.427457	-2.253
	0.680533	0.33246	0.624235	-0.25461
	0.594589	-0.5227	0.600891	-0.491681
	0.956953	3.0829	0.576616	-0.738208
	0.614941	-0.3202	0.66256	0.1346
	0.746126	0.98512	0.76079	1.13219
	0.814711	1.66756	0.594589	-0.555677
	0.617933	-0.290421	0.472083	-1.79979
	0.674232	0.269759	0.582917	-0.674213
	0.665552	0.183398	0.701499	0.530055
	0.660182	0.12996	0.511023	-1.40434
	0.692205	0.448599	0.689827	0.411519
	0.582917	-0.638839	0.585295	-0.650065
	0.689827	0.42494	0.588288	-0.619672
	0.739824	0.922419	0.576616	-0.738208
	0.693201	0.458512	0.594589	-0.555677
	0.689827	0.42494	0.678155	0.292983
	0.472083	-1.74166	0.624235	-0.25461
	0.903033	2.54638	0.758794	1.11191
	0.463404	-1.82802	0.644586	-0.0479312
	0.778149	1.30376	0.558642	-0.920739
	0.746126	0.98512	0.481378	-1.7054
	0.463404	-1.82802	0.680533	0.317131
	0.576616	-0.70154	0.472083	-1.79979
	0.528997	-1.17536	0.463404	-1.88793
	0.537676	-1.089	0.674232	0.253136
	0.614941	-0.3202	0.821012	1.74378
	0.701499	0.541079	0.888983	2.43405
	0.859337	2.1116	0.714102	0.658046
	0.483755	-1.62552	0.739824	0.919265
	0.664937	0.177279	0.585295	-0.650065
	0.606261	-0.406561	0.635907	-0.136074
	0.596967	-0.499041	0.671854	0.228988
	0.558642	-0.880381	0.807794	1.60954
	0.66256	0.15362	0.642208	-0.0720786
	0.775771	1.2801	0.612563	-0.373146
	0.757798	1.10126	0.436136	-2.16485
	0.683526	0.362239	0.499351	-1.52287
	0.54697	-0.99652	0.737446	0.895117
	0.767092	1.19374	0.517325	-1.34034
	0.594589	-0.5227	0.74082	0.929383
	0.843741	1.95642	0.680533	0.317131
	0.746126	0.98512	0.701499	0.530055
	0.596967	-0.499041	0.614941	-0.348998
	0.746126	0.98512	0.660182	0.110452
	0.796737	1.48872	0.642208	-0.0720786
	0.624235	-0.22772	0.564944	-0.856744
	0.614941	-0.3202	0.711175	0.628316
	0.531374	-1.1517	0.760175	1.12594
	0.682911	0.356119	0.728152	0.800729
	0.578994	-0.677881	0.712556	0.642345
	0.701499	0.541079	0.635907	-0.136074
	0.632914	-0.14136	0.594589	-0.555677
	0.576616	-0.70154	0.693201	0.445785
	0.54697	-0.99652	0.540669	-1.10327
	0.49305	-1.53304	0.608639	-0.412993
	0.606261	-0.406561	0.567321	-0.832596
	0.787443	1.39624	0.787443	1.40286
	0.767092	1.19374	0.66256	0.1346
	0.871009	2.22774	0.596967	-0.531529
	0.65388	0.0672592	0.921621	2.76551
	0.528997	-1.17536	0.549348	-1.01513
	0.671854	0.2461	0.683526	0.347524
	0.614941	-0.3202	0.737446	0.895117
	0.739824	0.922419	0.630536	-0.190615
	0.612563	-0.343859	0.436136	-2.16485
	0.671854	0.2461	0.614941	-0.348998
	0.531374	-1.1517	0.868632	2.22738
	0.737446	0.89876	0.642208	-0.0720786
	0.558642	-0.880381	0.481378	-1.7054
	0.56102	-0.856721	0.660182	0.110452
	0.519702	-1.26784	0.576616	-0.738208
	0.594589	-0.5227	0.626613	-0.230462
	0.712556	0.651099	0.811718	1.64939
	0.517325	-1.2915	0.578994	-0.71406
	0.785065	1.37258	0.835062	1.88646
	0.499351	-1.47034	0.841364	1.95046
	0.692205	0.448599	0.689827	0.411519
	0.606261	-0.406561	0.519702	-1.31619
	0.612563	-0.343859	0.66256	0.1346
	0.624235	-0.22772	0.692205	0.435667
	0.511023	-1.3542	0.463404	-1.88793
	0.576616	-0.70154	0.689827	0.411519
	0.719473	0.719919	0.558642	-0.920739
	0.74082	0.932332	0.624235	-0.25461
	0.612563	-0.343859	0.909949	2.64698
	0.788439	1.40615	0.627609	-0.220344
	0.719473	0.719919	0.632914	-0.166467
	0.721851	0.743579	0.775771	1.28433
	0.578994	-0.677881	0.632914	-0.166467
	0.719473	0.719919	0.767092	1.19618
	0.653265	0.0611395	0.606261	-0.437141
	0.785065	1.37258	0.728152	0.800729
	0.883678	2.35379	0.576616	-0.738208
	0.671854	0.2461	0.564944	-0.856744
	0.847731	1.99611	0.528997	-1.22181
	0.54697	-0.99652	0.75542	1.07765
	0.689827	0.42494	0.692205	0.435667
	0.66256	0.15362	0.632914	-0.166467
	0.757798	1.10126	0.594589	-0.555677
	0.511023	-1.3542	0.825768	1.79207
	0.668861	0.216321	0.578994	-0.71406
	0.558642	-0.880381	0.614941	-0.348998
	0.54697	-0.99652	0.511023	-1.40434
	0.758794	1.11117	0.719473	0.712586
	0.757798	1.10126	0.725774	0.776581
	0.721851	0.743579	0.82339	1.76792
	0.469706	-1.76532	0.576616	-0.738208
	0.728152	0.80628	0.567321	-0.832596
	0.463404	-1.82802	0.707801	0.59405
	0.680533	0.33246	0.642208	-0.0720786
	0.710179	0.627439	0.644586	-0.0479312
	0.517325	-1.2915	0.692205	0.435667
	0.671854	0.2461	0.826764	1.80219
	0.445431	-2.00686	0.674232	0.253136
	0.511023	-1.3542	0.54697	-1.03927
	0.594589	-0.5227	0.642208	-0.0720786
	0.701499	0.541079	0.689827	0.411519
	0.682911	0.356119	0.564944	-0.856744
	0.528997	-1.17536	0.660182	0.110452
	0.75542	1.0776	0.596967	-0.531529
	0.644586	-0.0252208	0.576616	-0.738208
	0.76947	1.2174	0.621242	-0.285003
	0.660182	0.12996	0.701499	0.530055
	0.612563	-0.343859	0.433759	-2.189
	0.54697	-0.99652	0.54697	-1.03927
	0.75542	1.0776	0.585295	-0.650065
	0.671854	0.2461	0.519702	-1.31619
	0.517325	-1.2915	0.737446	0.895117
	0.757798	1.10126	0.531374	-1.19766
	0.660182	0.12996	0.682911	0.341278
	0.549348	-0.972861	0.596967	-0.531529
	0.469706	-1.76532	0.519702	-1.31619
	0.540669	-1.05922	0.642208	-0.0720786
	0.76947	1.2174	0.749118	1.01365
	0.540669	-1.05922	0.614941	-0.348998
	0.549348	-0.972861	0.614941	-0.348998
	0.791367	1.43528	0.472083	-1.79979
	0.576616	-0.70154	0.728152	0.800729
	0.725774	0.782621	0.835062	1.88646
	0.710179	0.627439	0.725774	0.776581
	0.680533	0.33246	0.528997	-1.22181
	0.721851	0.743579	0.54697	-1.03927
	0.642208	-0.04888	0.576616	-0.738208
	0.680533	0.33246	0.75542	1.07765
	0.540669	-1.05922	0.66256	0.1346
	0.674232	0.269759	0.576616	-0.738208
	0.588288	-0.585401	0.674232	0.253136
	0.701499	0.541079	0.689827	0.411519
	0.614941	-0.3202	0.624235	-0.25461
	0.710179	0.627439	0.748503	1.00741
	0.644586	-0.0252208	0.451732	-2.00647
	0.54697	-0.99652	0.576616	-0.738208
	0.415785	-2.30184	0.678155	0.292983
	0.760175	1.12492	0.698507	0.499662
	0.433759	-2.123	0.614941	-0.348998
	0.558642	-0.880381	0.678155	0.292983
	0.596967	-0.499041	0.660182	0.110452
	0.785065	1.37258	0.531374	-1.19766
	0.678155	0.308801	0.576616	-0.738208
	0.597963	-0.489127	0.578994	-0.71406
	0.882681	2.34388	0.692205	0.435667
	0.624235	-0.22772	0.737446	0.895117
	0.803039	1.55142	0.612563	-0.373146
	0.564944	-0.817679	0.612563	-0.373146
	0.519702	-1.26784	0.680533	0.317131
	0.558642	-0.880381	0.558642	-0.920739
	0.537676	-1.089	0.624235	-0.25461
	0.92438	2.75879	0.844357	1.98085
	0.549348	-0.972861	0.721851	0.736734
	0.540669	-1.05922	0.739824	0.919265
	0.596967	-0.499041	0.481378	-1.7054
	0.775771	1.2801	0.624235	-0.25461
	0.606261	-0.406561	0.671854	0.228988
	0.567321	-0.79402	0.594589	-0.555677
	0.576616	-0.70154	0.54697	-1.03927
	0.594589	-0.5227	0.433759	-2.189
	0.558642	-0.880381	0.642208	-0.0720786
	0.663556	0.163533	0.693201	0.445785
	0.567321	-0.79402	0.707801	0.59405
	0.650888	0.0374803	0.594589	-0.555677
	0.832685	1.8464	0.576616	-0.738208
	0.660182	0.12996	0.737446	0.895117
	0.528997	-1.17536	0.624235	-0.25461
	0.968625	3.19904	0.576616	-0.738208
	0.600891	-0.459999	0.817089	1.70393
	0.66256	0.15362	0.75542	1.07765
	0.692205	0.448599	0.606261	-0.437141
	0.73053	0.829939	0.767092	1.19618
	0.906956	2.58542	0.821012	1.74378
	0.596967	-0.499041	0.54697	-1.03927
	0.692205	0.448599	0.71648	0.682193
	0.689827	0.42494	0.844357	1.98085
	0.710179	0.627439	0.698507	0.499662
	0.481378	-1.64918	0.728152	0.800729
	0.66256	0.15362	0.66256	0.1346
	0.674232	0.269759	0.606261	-0.437141
	0.594589	-0.5227	0.642208	-0.0720786
	0.65388	0.0672592	0.75542	1.07765
	0.775771	1.2801	0.522695	-1.2858
	0.642208	-0.04888	0.671854	0.228988
	0.757798	1.10126	0.612563	-0.373146
	0.635907	-0.111581	0.75542	1.07765
	0.578994	-0.677881	0.612563	-0.373146
	0.600891	-0.459999	0.594589	-0.555677
	0.644586	-0.0252208	0.671854	0.228988
	0.642208	-0.04888	0.644586	-0.0479312
	0.564944	-0.817679	0.576616	-0.738208
	0.644586	-0.0252208	0.644586	-0.0479312
	0.49305	-1.53304	0.624235	-0.25461
	0.75542	1.0776	0.558642	-0.920739
	0.805417	1.57508	0.472083	-1.79979
	0.728152	0.80628	0.614941	-0.348998
	0.737446	0.89876	0.576616	-0.738208
	0.624235	-0.22772	0.540669	-1.10327
	0.710179	0.627439	0.725774	0.776581
	0.660182	0.12996	0.703877	0.554203
	0.642208	-0.04888	0.499351	-1.52287
	0.891976	2.43636	0.721851	0.736734
	0.710179	0.627439	0.576616	-0.738208
	0.576616	-0.70154	0.719473	0.712586
	0.585295	-0.61518	0.54697	-1.03927
	0.528997	-1.17536	0.540669	-1.10327
	0.626613	-0.204061	0.65388	0.0464573
	0.463404	-1.82802	0.612563	-0.373146
	0.660182	0.12996	0.576616	-0.738208
	0.796122	1.4826	0.712556	0.642345
	0.799115	1.51238	0.701499	0.530055
	0.624235	-0.22772	0.606261	-0.437141
	0.689827	0.42494	0.624235	-0.25461
	0.587673	-0.591521	0.678155	0.292983
	0.737446	0.89876	0.689827	0.411519
	0.773393	1.25644	0.635907	-0.136074
	0.567321	-0.79402	0.671854	0.228988
	0.587673	-0.591521	0.578994	-0.71406
	0.71648	0.690141	0.841364	1.95046
	0.644586	-0.0252208	0.698507	0.499662
	0.54697	-0.99652	0.644586	-0.0479312
	0.54697	-0.99652	0.680533	0.317131
	0.642208	-0.04888	0.698507	0.499662
	0.642208	-0.04888	0.680533	0.317131
	0.75542	1.0776	0.594589	-0.555677
	0.644586	-0.0252208	0.671854	0.228988
	0.54697	-0.99652	0.576616	-0.738208
	0.594589	-0.5227	0.710179	0.618198
	0.632914	-0.14136	0.698507	0.499662
	0.576616	-0.70154	0.54697	-1.03927
	0.624235	-0.22772	0.776767	1.29444
	0.606261	-0.406561	0.66256	0.1346
	0.600891	-0.459999	0.606261	-0.437141
	0.594589	-0.5227	0.785065	1.37872
	0.582917	-0.638839	0.865704	2.19765
	0.832685	1.8464	0.692205	0.435667
	0.656258	0.0909183	0.594589	-0.555677
	0.635907	-0.111581	0.517325	-1.34034
	0.775771	1.2801	0.775771	1.28433
	0.537676	-1.089	0.567321	-0.832596
	0.692205	0.448599	0.7985	1.51515
	0.54697	-0.99652	0.558642	-0.920739
	0.532371	-1.14179	0.644586	-0.0479312
	0.56102	-0.856721	0.624235	-0.25461
	0.689827	0.42494	0.746126	0.98326
	0.606261	-0.406561	0.603269	-0.467534
	0.66256	0.15362	0.719473	0.712586
	0.501729	-1.44668	0.737446	0.895117
	0.606261	-0.406561	0.76947	1.22033
	0.82339	1.75392	0.596967	-0.531529
	0.576616	-0.70154	0.671854	0.228988
	0.748503	1.00878	0.632914	-0.166467
	0.671854	0.2461	0.599345	-0.507382
	0.660182	0.12996	0.594589	-0.555677
	0.617318	-0.296541	0.624235	-0.25461
	0.767092	1.19374	0.511023	-1.40434
	0.642208	-0.04888	0.517325	-1.34034
	0.65388	0.0672592	0.558642	-0.920739
	0.511023	-1.3542	0.564944	-0.856744
	0.576616	-0.70154	0.75542	1.07765
	0.632914	-0.14136	0.660182	0.110452
	0.671854	0.2461	0.632914	-0.166467
	0.680533	0.33246	0.612563	-0.373146
	0.558642	-0.880381	0.499351	-1.52287
	0.787443	1.39624	0.564944	-0.856744
	0.711175	0.637353	0.624235	-0.25461
	0.499351	-1.47034	0.671854	0.228988
	0.644586	-0.0252208	0.692205	0.435667
	0.585295	-0.61518	0.617318	-0.324851
	0.499351	-1.47034	0.635907	-0.136074
	0.900655	2.52272	0.711175	0.628316
	0.558642	-0.880381	0.787443	1.40286
	0.614941	-0.3202	0.692205	0.435667
	0.528997	-1.17536	0.481378	-1.7054
	0.596967	-0.499041	0.612563	-0.373146
	0.674232	0.269759	0.576616	-0.738208
	0.737446	0.89876	0.689827	0.411519
	0.644586	-0.0252208	0.644586	-0.0479312
	0.785065	1.37258	0.66256	0.1346
	0.578994	-0.677881	0.746126	0.98326
	0.481378	-1.64918	0.739824	0.919265
	0.578994	-0.677881	0.711175	0.628316
	0.612563	-0.343859	0.600891	-0.491681
	0.725774	0.782621	0.576616	-0.738208
	0.731145	0.836059	0.719473	0.712586
	0.578994	-0.677881	0.864708	2.18753
	0.535298	-1.11266	0.710179	0.618198
	0.671854	0.2461	0.627609	-0.220344
	0.535298	-1.11266	0.511023	-1.40434
	0.606261	-0.406561	0.680533	0.317131
	0.576616	-0.70154	0.66256	0.1346
	0.725774	0.782621	0.594589	-0.555677
	0.564944	-0.817679	0.73053	0.824876
	0.660182	0.12996	0.483755	-1.68126
	0.433759	-2.123	0.606261	-0.437141
	0.836059	1.87997	0.739824	0.919265
	0.481378	-1.64918	0.758794	1.11191
	0.481378	-1.64918	0.594589	-0.555677
	0.793745	1.45894	0.528997	-1.22181
	0.82339	1.75392	0.624235	-0.25461
	0.793745	1.45894	0.632914	-0.166467
	0.624235	-0.22772	0.644586	-0.0479312
	0.549348	-0.972861	0.528997	-1.22181
	0.707801	0.60378	0.701499	0.530055
	0.66256	0.15362	0.73053	0.824876
	0.707801	0.60378	0.612563	-0.373146
	0.767092	1.19374	0.707801	0.59405
	0.683526	0.362239	0.859337	2.13299
	0.540669	-1.05922	0.796737	1.49725
	0.757798	1.10126	0.65388	0.0464573
	0.692205	0.448599	0.606261	-0.437141
	0.65388	0.0672592	0.827314	1.80777
	0.596967	-0.499041	0.644586	-0.0479312
	0.680533	0.33246	0.707801	0.59405
	0.549348	-0.972861	0.75542	1.07765
	0.469706	-1.76532	0.588288	-0.619672
	0.603269	-0.43634	0.650888	0.0160639
	0.698507	0.5113	0.788439	1.41298
	0.519702	-1.26784	0.626613	-0.230462
	0.594589	-0.5227	0.531374	-1.19766
	0.549348	-0.972861	0.463404	-1.88793
	0.564944	-0.817679	0.549348	-1.01513
	0.64796	0.00835154	0.564944	-0.856744
	0.644586	-0.0252208	0.719473	0.712586
	0.664937	0.177279	0.517325	-1.34034
	0.678155	0.308801	0.712556	0.642345
	0.511023	-1.3542	0.644586	-0.0479312
	0.596967	-0.499041	0.626613	-0.230462
	0.710179	0.627439	0.775771	1.28433
	0.465782	-1.80436	0.594589	-0.555677
	0.54697	-0.99652	0.796737	1.49725
	0.624235	-0.22772	0.626613	-0.230462
	0.501729	-1.44668	0.760175	1.12594
	0.65388	0.0672592	0.540669	-1.10327
	0.855414	2.07256	0.594589	-0.555677
	0.614941	-0.3202	0.999267	3.55405
	0.519702	-1.26784	0.606261	-0.437141
	0.576616	-0.70154	0.663556	0.144718
	0.65388	0.0672592	0.739824	0.919265
	0.632914	-0.14136	0.796122	1.49101
	0.626613	-0.204061	0.832069	1.85607
	0.642208	-0.04888	0.54697	-1.03927
	0.65388	0.0672592	0.818085	1.71405
	0.678155	0.308801	0.528997	-1.22181
	0.54697	-0.99652	0.680533	0.317131
	0.787443	1.39624	0.678155	0.292983
	0.749118	1.0149	0.66256	0.1346
	0.501729	-1.44668	0.576616	-0.738208
	0.558642	-0.880381	0.806413	1.59551
	0.757798	1.10126	0.773393	1.26018
	0.630536	-0.165019	0.737446	0.895117
	0.558642	-0.880381	0.549348	-1.01513
	0.54697	-0.99652	0.614941	-0.348998
	0.642208	-0.04888	0.650888	0.0160639
	0.692205	0.448599	0.796737	1.49725
	0.66256	0.15362	0.732908	0.849024
	0.528997	-1.17536	0.65388	0.0464573
	0.588288	-0.585401	0.785065	1.37872
	0.9303	2.8177	0.660182	0.110452
	0.511023	-1.3542	0.531374	-1.19766
	0.701499	0.541079	0.707801	0.59405
	0.588288	-0.585401	0.737446	0.895117
	0.710179	0.627439	0.594589	-0.555677
	0.594589	-0.5227	0.775771	1.28433
	0.433759	-2.123	0.582917	-0.674213
	0.674232	0.269759	0.855414	2.09314
	0.54697	-0.99652	0.728152	0.800729
	0.635907	-0.111581	0.528997	-1.22181
	0.630536	-0.165019	0.710179	0.618198
	0.517325	-1.2915	0.596967	-0.531529
	0.722847	0.753492	0.803039	1.56125
	0.698507	0.5113	0.689827	0.411519
	0.576616	-0.70154	0.624235	-0.25461
	0.650888	0.0374803	0.558642	-0.920739
	0.564944	-0.817679	0.689827	0.411519
	0.841364	1.93276	0.757798	1.1018
	0.645582	-0.0153076	0.570314	-0.802203
	0.626613	-0.204061	0.725774	0.776581
	0.635292	-0.117701	0.642208	-0.0720786
	0.642208	-0.04888	0.692205	0.435667
	0.836059	1.87997	0.743748	0.959112
	0.806413	1.58499	0.642208	-0.0720786
	0.757798	1.10126	0.86233	2.16338
	0.707801	0.60378	0.644586	-0.0479312
	0.778764	1.30988	0.728152	0.800729
	0.660182	0.12996	0.558642	-0.920739
	0.898277	2.49906	0.707801	0.59405
	0.576616	-0.70154	0.528997	-1.22181
	0.689827	0.42494	0.600891	-0.491681
	0.576616	-0.70154	0.469706	-1.82394
	0.701499	0.541079	0.671854	0.228988
	0.642208	-0.04888	0.635907	-0.136074
	0.642208	-0.04888	0.689827	0.411519
	0.883678	2.35379	0.664937	0.158747
	0.540669	-1.05922	0.700884	0.523809
	0.713553	0.661012	0.671854	0.228988
	0.540669	-1.05922	0.596967	-0.531529
	0.606261	-0.406561	0.469706	-1.82394
	0.642208	-0.04888	0.731145	0.831122
	0.576616	-0.70154	0.415785	-2.37153
	0.692205	0.448599	0.767092	1.19618
	0.737446	0.89876	0.528997	-1.22181
	0.707801	0.60378	0.710179	0.618198
	0.707801	0.60378	0.66256	0.1346
	0.805417	1.57508	0.624235	-0.25461
	0.596967	-0.499041	0.82339	1.76792
	0.65388	0.0672592	0.700884	0.523809
	0.707801	0.60378	0.614941	-0.348998
	0.588288	-0.585401	0.644586	-0.0479312
	0.680533	0.33246	0.397812	-2.55406
	0.540669	-1.05922	0.567321	-0.832596
	0.698507	0.5113	0.66256	0.1346
	0.642208	-0.04888	0.469706	-1.82394
	0.624235	-0.22772	0.729148	0.810847
	0.469706	-1.76532	0.696129	0.475514
	0.537676	-1.089	0.624235	-0.25461
	0.624235	-0.22772	0.635907	-0.136074
	0.680533	0.33246	0.680533	0.317131
	0.653265	0.0611395	0.517325	-1.34034
	0.850658	2.02524	0.558642	-0.920739
	0.499351	-1.47034	0.743748	0.959112
	0.719473	0.719919	0.689827	0.411519
	0.660182	0.12996	0.671854	0.228988
	0.588288	-0.585401	0.630536	-0.190615
	0.650888	0.0374803	0.635907	-0.136074
	0.775771	1.2801	0.644586	-0.0479312
	0.689827	0.42494	0.501729	-1.49873
	0.596967	-0.499041	0.433759	-2.189
	0.433759	-2.123	0.689827	0.411519
	0.624235	-0.22772	0.511023	-1.40434
	0.576616	-0.70154	0.710179	0.618198
	0.671854	0.2461	0.519702	-1.31619
	0.549348	-0.972861	0.767092	1.19618
	0.606261	-0.406561	0.66256	0.1346
	0.65388	0.0672592	0.75542	1.07765
	0.846119	1.98008	0.635907	-0.136074
	0.511023	-1.3542	0.528997	-1.22181
	0.696129	0.487641	0.528997	-1.22181
	0.757798	1.10126	0.588288	-0.619672
	0.757798	1.10126	0.642208	-0.0720786
	0.630536	-0.165019	0.710179	0.618198
	0.743748	0.961461	0.537676	-1.13366
	0.612563	-0.343859	0.540669	-1.10327
	0.472083	-1.74166	0.75542	1.07765
	0.644586	-0.0252208	0.642208	-0.0720786
	0.739824	0.922419	0.612563	-0.373146
	0.787443	1.39624	0.608639	-0.412993
	0.642208	-0.04888	0.787443	1.40286
	0.54697	-0.99652	0.678155	0.292983
	0.594589	-0.5227	0.644586	-0.0479312
	0.558642	-0.880381	0.642208	-0.0720786
	0.642208	-0.04888	0.433759	-2.189
	0.725774	0.782621	0.721851	0.736734
	0.737446	0.89876	0.624235	-0.25461
	0.644586	-0.0252208	0.660182	0.110452
	0.511023	-1.3542	0.564944	-0.856744
	0.582917	-0.638839	0.609635	-0.402875
	0.663556	0.163533	0.558642	-0.920739
	0.775771	1.2801	0.578994	-0.71406
	0.728152	0.80628	0.773393	1.26018
	0.65388	0.0672592	0.693201	0.445785
	0.671854	0.2461	0.576616	-0.738208
	0.644586	-0.0252208	0.549348	-1.01513
	0.711175	0.637353	0.66256	0.1346
	0.596967	-0.499041	0.663556	0.144718
	0.564944	-0.817679	0.710179	0.618198
	0.499351	-1.47034	0.671854	0.228988
	0.719473	0.719919	0.698507	0.499662
	0.66256	0.15362	0.65388	0.0464573
	0.644586	-0.0252208	0.624235	-0.25461
	0.680533	0.33246	0.873387	2.27567
	0.701499	0.541079	0.65388	0.0464573
	0.499351	-1.47034	0.54697	-1.03927
	0.739824	0.922419	0.600891	-0.491681
	0.689827	0.42494	0.689827	0.411519
	0.680533	0.33246	0.519702	-1.31619
	0.433759	-2.123	0.624235	-0.25461
	0.596967	-0.499041	0.678155	0.292983
	0.528997	-1.17536	0.642208	-0.0720786
	0.472083	-1.74166	0.528997	-1.22181
	0.680533	0.33246	0.660182	0.110452
	0.596967	-0.499041	0.66256	0.1346
	0.56102	-0.856721	0.680533	0.317131
	0.707801	0.60378	0.630536	-0.190615
	0.698507	0.5113	0.54697	-1.03927
	0.54697	-0.99652	0.528997	-1.22181
	0.624235	-0.22772	0.578994	-0.71406
	0.692205	0.448599	0.549348	-1.01513
	0.614941	-0.3202	0.576616	-0.738208
	0.594589	-0.5227	0.612563	-0.373146
	0.644586	-0.0252208	0.627609	-0.220344
	0.499351	-1.47034	0.757798	1.1018
	0.825768	1.77758	0.844738	1.98472
	0.683526	0.362239	0.578994	-0.71406
	0.66256	0.15362	0.606261	-0.437141
	0.739824	0.922419	0.624235	-0.25461
	0.805417	1.57508	0.531374	-1.19766
	0.397812	-2.48068	0.660182	0.110452
	0.528997	-1.17536	0.558642	-0.920739
	0.757798	1.10126	0.567321	-0.832596
	0.531374	-1.1517	0.710179	0.618198
	0.789821	1.4199	0.817089	1.70393
	0.725774	0.782621	0.612563	-0.373146
	0.588288	-0.585401	0.511023	-1.40434
	0.82339	1.75392	0.749118	1.01365
	0.549348	-0.972861	0.825768	1.79207
	0.680533	0.33246	0.739824	0.919265
	0.549348	-0.972861	0.558642	-0.920739
	0.558642	-0.880381	0.642208	-0.0720786
[truncated: 8,002 more rows]
