# Supplementary material for: Compartmentalized dendritic plasticity in the mouse retrosplenial cortex links contextual memories formed close in time
Source: Nat Neurosci. 2025 Feb 17;28(3):602–15. doi: 10.1038/s41593-025-01876-8 (PMC11893454; doi:10.1038/s41593-025-01876-8)
Supplement: Supplementary file 8 — Statistical source data. [file 41593_2025_1876_MOESM8_ESM.xlsx]

## Sheet: Figure 5a
	Segment length	5h (# of Clustered Spine)	5h (# of New Spine)	0h (# of Clustered Spine)	0h (# of New Spine)	7d (# of Clustered Spine)	7d (# of New Spine)
1	68.4311	7	8	0	4	0	1
2	106.401	9	12	0	1	0	5
3	54.1604	2	6	0	2	2	3
4	47.3615	4	4	0	0	0	0
5	61.7596	2	4	2	2	4	4
6	28.0507	2	3	0	2	0	2
7	67.7781	7	9	4	5	0	1
8	55.0541	9	10	2	4	0	1
9	67.453	11	12	5	6	4	8
10	46.9878	4	6	2	2	2	3
11	59.5087	2	4	0	1	2	3
12	55.2879	4	5	0	1	0	2
13	41.631	3	6	0	2	0	1
14	58.469	3	6	0	2	2	3
15	42.5517	0	3	0	0	0	2
16	62.0381	0	2	0	1	0	3
17	53.4859	0	3	0	0	2	2
18	60.1142	2	3	2	4	0	1
19	59.341	0	4	0	0	0	2
20	56.0918	3	5	2	3	0	1
21	57.281	0	1	0	1	5	8
22	62.1638	2	4	0	3	4	5
23	54.3626	5	6	0	1	0	2
24	59.7075	2	5	0	2	3	4
25	59.09	0	0	0	0	0	3
26	62.2457	2	5	0	1	0	2
27	48.2265	4	4	0	0	0	1
28	38.9834	0	1	0	1	2	4
29	59.0148	0	3	2	2	0	2
30	54.7598	0	1	0	0	4	5
31	54.126	0	0	0	1	0	1
32	52.3359	0	0	0	2	3	3
33	35.1467	0	0	0	2	0	2
34	56.4815	0	3	0	2	0	1
35	47.3386	0	2	3	4	2	3
36	44.9102	0	3	0	0	0	0
37	43.93	0	1	0	0	0	0
38	33.3516	2	4	0	1	2	2
39	55.4966	5	6	0	0	4	5
40	49.0248	5	6	0	1	2	2
41	38.7364	0	2	0	1	0	1
42	44.0102	2	4	0	0	2	4
43	39.4377	0	0	0	0	0	1
44	44.7393	0	3	0	0	0	1
45	47.082	0	3	0	0	0	1

## Sheet: Fig 5b
Distance between nearest neighbours-experimental group					Cumulative freq
7d	5h				Distance (um)	7d	5h
6.37459	4.83953				0.1	2.17391	11.6667
0.738234	0.749952				2.6	15.2174	33.3333
7.58155	5.20279				5.1	23.913	58.3333
35.4938	9.65563				7.6	36.9565	76.6667
2.17955	8.42524				10.1	45.6522	86.6667
1.67567	4.05443				12.6	58.6957	88.3333
10.9915	5.16764				15.1	65.2174	90
10.3704	13.9913				17.6	71.7391	91.6667
7.7456	16.5458				20.1	73.913	91.6667
57.8869	7.38234				22.6	76.087	91.6667
52.5084	7.6167				25.1	76.087	93.3333
50.9264	1.16008				27.6	78.2609	95
49.0867	4.60517				30.1	82.6087	96.6667
48.1727	6.19882				32.6	82.6087	96.6667
8.92912	8.03855				35.1	86.9565	98.3333
12.8898	8.95255				37.6	89.1304	100
14.4952	5.12077				40.1	89.1304	100
29.2598	4.93328				42.6	89.1304	100
10.4993	6.35116				45.1	89.1304	100
5.90587	5.03874				47.6	91.3043	100
11.5071	1.23039				50.1	95.6522	100
2.87091	3.17558				52.6	97.8261	100
4.08958	8.09714				55.1	97.8261	100
1.87488	1.27726				57.6	100	100
12.1047	6.26913
18.0692	4.04271
8.84709	2.68342
13.1945	0.749952
5.28482	3.74976
16.3349	5.99962
26.5061	36.607
16.206	9.40955
1.47647	2.71858
28.9083	3.11699
17.3825	29.4005
4.1013	10.2532
35.2477	3.11699
2.15611	28.4396
20.237	1.4296
21.7603	3.32791
36.9469	6.91362
6.48005	35.7868
8.40181	25.6859
11.5071	7.49952
13.8155	5.08561
17.3249	12.714
	2.0858
	10.4525
	0.609336
	6.56208
	8.08542
	3.60914
	2.6717
	5.82385
	4.98015
	8.08542
	10.3939
	1.33817
	2.98457
	3.14445

## Sheet: Figure 5c
	Segment length	5h (# of Clustered Spine)	5h (# of New Spine)	0h (# of Clustered Spine)	0h (# of New Spine)	7d (# of Clustered Spine)	7d (# of New Spine)
1	52.4293	2	4	0	2	0	2
2	69.47	0	4	0	5	0	4
3	62.62	2	5	2	3	2	7
4	53.21	5	7	2	2	2	3
5	60.14	4	5	5	6	4	7
6	46.74	0	1	0	3	2	3
7	61.55	2	3	2	6	0	3
8	56.5	2	2	0	2	0	3
9	69.7595	0	1	0	2	3	5
10	58.4691	2	5	0	2	3	6
11	54.05	0	2	2	3	0	4
12	50.3332	0	3	0	0	0	3
13	71.9	0	3	0	0	2	2
14	56.13	2	4	0	1	2	4
15	57.49	0	5	0	0	0	1
16	47.3464	2	4	0	1	0	2
17	54.0955	2	2	0	1	2	2
18	53.5472	2	5	0	0	0	3
19	61.6761	2	4	0	2	4	5
20	48.5233	2	3	0	1	0	1
21	50.7973	0	2	0	0	2	2
22	55.9337	6	7	0	1	2	3
23	55.1318	2	4	0	2	0	1
24	58.7974	2	5	2	2	2	5
25	51.1734	0	3	0	1	0	0
26	48.1309	0	1	0	1	2	4
27	63.8683	2	4	0	1	3	3
28	45.7226	3	4	0	2	0	0
29	40.3792	0	2	0	0	2	2
30	79.3594	2	4	0	1	0	2
31	45.4188	0	4	0	1	5	7
32	65.4978	2	4	0	0	2	3
33	92.5035	2	4	0	1	0	3
34	71.5009	0	3	0	1	0	0
35	51.4641	2	5	0	1	0	0
36	59.9583	0	1	0	0	0	2
37	38.1276	0	1	0	0	0	2
38	30.786	0	2	0	2	2	4
39	33.4768	2	3	3	4	2	6
40	57.4127	9	9	0	3	6	7
41	53.928	4	4	8	11	6	9
42	50.3067	2	2	4	5	0	1

## Sheet: Fig 5d
Distance between nearest neighbours-experimental group					Cumulative freq
7d	5h				Distance (um)	7d	5h
30.1739	2.81232				0.1	11.3208	10.5263
18.2566	11.9172				2.6	28.3019	23.6842
1.41788	7.42921				5.1	33.9623	39.4737
8.90568	15.0459				7.6	56.6038	47.3684
17.3661	4.51143				10.1	67.9245	57.8947
7.46437	14.378				12.6	69.8113	64.4737
1.11321	5.23795				15.1	71.6981	81.5789
8.28463	10.0892				17.6	79.2453	85.5263
10.3587	12.3039				20.1	84.9057	90.7895
7.12454	4.2302				22.6	88.6792	92.1053
16.4404	1.39444				25.1	88.6792	93.4211
18.9129	3.86694				27.6	90.566	96.0526
29.7168	16.6747				30.1	96.2264	96.0526
7.9448	10.6751				32.6	100	97.3684
9.52673	8.98771				35.1	100	97.3684
1.76942	15.9716				37.6	100	100
33.2791	20.1901
31.2753	18.116
16.581	7.6167
23.4243	14.9287
6.53864	15.5146
32.037	5.02702
22.065	14.6709
7.20657	25.346
1.76942	15.4443
3.56227	14.2608
14.0264	2.85919
8.54242	21.3033
7.07767	15.4326
2.59319	6.36287
9.44471	36.5953
9.10489	7.79247
7.49952	7.41749
10.5696	28.4161
3.31619	36.4195
19.4519	33.5604
0.867132	4.51143
6.25741	19.78
1.40616	9.30409
1.13665	6.08164
21.1158	10.9446
13.2062	27.8537
27.8724	9.8314
7.40109	2.22642
6.56208	14.2374
0.609336	7.93309
4.60517	5.87072
0.679644	13.1593
1.40616	0.46872
0.304668	2.35532
3.96068	4.4294
6.42146	13.6866
2.0155	17.2044
	1.03484
	9.79463
	21.9117
	14.9756
	0.515592
	1.60537
	1.94519
	0.070308
	5.44887
	10.6048
	2.00378
	14.6006
	4.76923
	0.597618
	1.20695
	1.20695
	1.57021
	1.05462
	2.63655
	5.09733
	12.7644
	14.03
	20.8967

## Sheet: Figure 5e
Ctx_7d	Ctx_5h	HC_7d	HC_5h
-0.0245136	0.328057	0.166158	0.120442
0.0628113	0.330517	0.324329	0.131495
0.0494016	0.334405	0.242359	0.0857227
0.0298347	0.300508	0.206645	0.185815
0.198674	0.303595	0.265069	0.157065
0.126401	0.414459	0.259316	0.171905
0.0967044	0.331988	0.278233	0.0869766
0.115282	0.410319	0.252793	0.179898
0.0710579	0.419891	0.18583	0.115927
0.144886	0.407565	0.215004	0.0920334
0.0887102	0.337027	0.230298	0.133741
0.0790571	0.322485	0.159636	0.0933813
0.00792299	0.263323	0.201639	0.0920334
0.120947	0.466491	0.210455	0.139845
0.106906	0.446043	0.243322	0.076269
0.0712424	0.360423	0.180733	0.151793
0.188562	0.320862	0.242506	0.106638
0.166293	0.424341	0.257326	0.123437
0.145454	0.445312	0.182341	0.122688
0.00947017	0.415311	0.218693	0.127832
0.0178388	0.351947	0.252793	0.136371
0.0871646	0.419758	0.2236	0.162863
0.0571307	0.226558	0.218411	0.149371
0.0531435	0.330322	0.242506	0.140187
-0.0307077	0.302404	0.285902	0.153956
0.0667989	0.375671	0.199205	0.124076
0.144765	0.322649	0.229769	0.157929
0.199093	0.378642	0.158184	0.0715811
-0.0348569	0.313087	0.252796	0.175741
0.0098713	0.382905	0.242359	0.154816
0.168374	0.38373	0.23893	0.0593693
0.111987	0.403338	0.166307	0.146074
-0.00656587	0.349625	0.23893	0.175741
0.157815	0.423795	0.285306	0.126738
0.161197	0.387097	0.206876	0.105526
0.199602	0.326037	0.197214	0.123437
0.0656967	0.373891	0.218196	0.132036
0.0166096	0.324642	0.234378	0.108604
0.0938208	0.356521	0.246595	0.146074
0.0503247	0.425136	0.237188	0.13013
0.0333959	0.371753	0.280052	0.127832
0.0653922	0.334356	0.301885	0.153774
0.106536	0.335272	0.239905	0.149626
0.0900423	0.317434	0.265069	0.126738
0.115458	0.330538	0.226177	0.240153
0.104826	0.403639	0.205696	0.0857227
0.0684034	0.365297	0.237104	0.0800112
0.0447967	0.404541	0.219282	0.142956
0.127225	0.397807	0.280052	0.0463839
0.147232	0.360646	0.223799	0.0969134
0.0834096	0.339189	0.218411	0.101987
0.126013	0.378723	0.261168	0.150631
0.200591	0.38641	0.281483	0.130268
0.116973	0.414805	0.226177	0.149425
0.108509	0.398566	0.220163	0.0752556
0.148679	0.326647	0.217816	0.148523
0.225991	0.394431	0.244186	0.182829
0.0323237	0.36987	0.226378	0.141153
0.11161	0.401198	0.263558	0.0920334
0.0256484	0.417199	0.212783	0.112488
-0.0901509	0.40956	0.2236	0.165908
0.0910323	0.398497	0.158184	0.116099
0.114163	0.313943	0.180158	0.18274
0.0937209	0.30885	0.222549	0.0869766
0.113955	0.284533	0.221387	0.173438
0.115459	0.407048	0.202242	0.109654
0.087278	0.363702	0.252648	0.139845
0.16187	0.403951	0.217752	0.146859
0.179963	0.484328	0.250172	0.177834
0.10232	0.497887	0.244694	0.194006
0.105549	0.380238	0.217853	0.16571
0.0514329	0.298795	0.180206	0.129142
0.110182	0.371621	0.221013	0.076269
0.0822118	0.363461	0.217752	0.143795
0.195981	0.406781	0.193481	0.140313
0.0759122	0.396403	0.21103	0.149425
0.0936622	0.334091	0.165311	0.131836
0.127001	0.36269	0.294933	0.175908
0.0434829	0.442339	0.260741	0.158699
0.0721144	0.311484	0.234494	0.0818232
0.0441334	0.430743	0.191231	0.118089
0.098122	0.401342	0.195817	0.114862
0.0889626	0.320766	0.257575	0.102782
0.124841	0.353469	0.217752	0.118992
0.162746	0.354771	0.208553	0.141891
0.0468022	0.332488	0.232254	0.0857227
0.0793263	0.346512	0.262727	0.18274
-0.052512	0.39672	0.234494	0.106317
0.0313534	0.295284	0.229769	0.115927
0.0475595	0.257065	0.275295	0.156449
0.0503743	0.416623	0.211946	0.156449
0.158029	0.404624	0.226378	0.184611
0.108875	0.403642	0.208542	0.106317
0.171229	0.402317	0.213329	0.162188
0.116223	0.356323	0.146059	0.157929
0.113358	0.382195	0.312827	0.162188
0.18441	0.329775	0.274083	0.110227
0.144251	0.433661	0.251701	0.0969134
0.109027	0.417108	0.250172	0.0715811
0.159933	0.367222	0.218558	0.203298
0.096419	0.379753	0.204012	0.146074
0.126247	0.448956	0.270038	0.136371
0.0640447	0.370578	0.281483	0.209832
0.0806779	0.373978	0.251701	0.140996
0.11405	0.303133	0.211969	0.156449
0.161779	0.295459	0.218693	0.118089
0.132313	0.358297	0.26776	0.149371
0.176343	0.360042	0.218693	0.149425
0.101958	0.399322	0.246595	0.120442
0.0586689	0.42873	0.192586	0.120104
0.189473	0.313144	0.243322	0.168397
0.10778	0.421806	0.256791	0.16356
0.0810214	0.383072	0.250603	0.110595
0.204539	0.408984	0.299315	0.0920334
0.0628271	0.370387	0.226781	0.150631
0.175996	0.425128	0.213275	0.219701
0.0231861	0.325376	0.217373	0.156971
0.0219852	0.421547	0.151559	0.0830448
0.0893255	0.321368	0.215004	0.109654
0.141164	0.401632	0.226381	0.145736
0.0716853	0.43595	0.218411	0.139845
0.106897	0.311476	0.241641	0.0800112
0.0242471	0.366838	0.239905	0.112954
0.0692676	0.352369	0.182341	0.115364
0.0908511	0.393035	0.175233	0.185815
0.0897262	0.325543	0.311221	0.0818232
0.0688791	0.409631	0.268104	0.146074
0.0851307	0.403126	0.250359	0.150631
0.0594916	0.318854	0.23547	0.140196
0.16716	0.347315	0.180733	0.182462
0.00910191	0.346612	0.2236	0.109205
0.0785935	0.287749	0.167581	0.118089
0.0548062	0.360423	0.2236	0.108816
0.0810761	0.402965	0.222674	0.171905
0.0874946	0.348083	0.252793	0.131295
0.148727	0.461546	0.265069	0.158239
0.08738	0.298288	0.265069	0.114094
0.152908	0.397313	0.225543	0.153014
0.110955	0.335087	0.17282	0.146052
0.126013	0.368851	0.25832	0.153774
0.145598	0.332103	0.223927	0.0950532
0.100091	0.360232	0.242506	0.121508
-0.0631391	0.326603	0.206645	0.162863
0.150238	0.386544	0.219718	0.123437
0.0932955	0.406388	0.230298	0.179041
0.191233	0.354284	0.218693	0.171905
0.0540356	0.360347	0.252185	0.194006
0.0702864	0.455691	0.23893	0.095693
0.134123	0.329249	0.170947	0.0800112
0.03943	0.409322	0.237188	0.18274
0.021247	0.451216	0.17282	0.175843
0.120027	0.301556	0.220163	0.162188
0.153946	0.333788	0.245399	0.171905
0.141603	0.400447	0.277476	0.136371
0.101313	0.369595	0.312827	0.127833
0.153349	0.335809	0.224206	0.113117
0.0867697	0.444191	0.299728	0.1915
0.105946	0.339874	0.278346	0.147005
0.0658054	0.462015	0.268668	0.120442
0.130093	0.364605	0.211946	0.23171
-0.0701623	0.387554	0.193948	0.140268
0.105145	0.452847	0.175004	0.143795
0.14999	0.345939	0.220163	0.131495
0.0415607	0.422837	0.312827	0.155752
0.192944	0.374187	0.169348	0.136371
0.101612	0.283046	0.20852	0.140187
0.0799829	0.333527	0.21103	0.162109
0.126218	0.36599	0.210448	0.189332
0.126546	0.409543	0.213329	0.131495
0.0498854	0.396925	0.229059	0.141153
0.0845146	0.336	0.198987	0.114862
0.133407	0.362185	0.280052	0.16356
0.107789	0.308256	0.271407	0.166807
0.0322539	0.288063	0.267966	0.136371
0.122852	0.43932	0.181622	0.1794
0.0624043	0.36908	0.226781	0.144643
-0.0485202	0.473446	0.194773	0.150631
0.0479058	0.485074	0.2291	0.164419
0.133637	0.422665	0.181622	0.170614
0.176052	0.405879	0.212783	0.170614
0.0434542	0.333902	0.267383	0.139845
0.00467588	0.373665	0.234014	0.155348
0.10606	0.301238	0.271407	0.129142
-0.0342709	0.270906	0.237919	0.158239
0.095128	0.314837	0.218355	0.146074
0.07821	0.345733	0.236674	0.132824
0.065296	0.392238	0.194421	0.139845
0.0844318	0.38309	0.23469	0.12548
0.0352849	0.42726	0.269403	0.0830199
0.0787048	0.324234	0.227232	0.0857227
0.00891516	0.409828	0.20936	0.14825
0.0498687	0.405621	0.203879	0.175741
0.0798417	0.391388	0.193481	0.131495
0.0537347	0.318282	0.194421	0.112488
0.220929	0.412628	0.234591	0.0933813
0.0767148	0.454616	0.17495	0.209861
0.0553027	0.374163	0.275267	0.158239
0.0649336	0.398223	0.271407	0.0593693
-0.0560051	0.342903	0.212112	0.189332
0.0427798	0.331187	0.195817	0.185815
0.0450937	0.403421	0.225458	0.130268
0.13302	0.345758	0.228558	0.179898
0.0700879	0.337524	0.225397	0.108816
0.0693691	0.438976	0.250603	0.13013
0.135806	0.32634	0.167035	0.109205
0.116624	0.382976	0.279335	0.172428
0.0704564	0.394209	0.234178	0.149425
0.123492	0.265388	0.241274	0.0886939
0.121606	0.364078	0.232724	0.125641
0.130607	0.394355	0.241628	0.180213
0.105684	0.4248	0.250603	0.166807
0.127222	0.402852	0.226459	0.174529
0.0116128	0.349703	0.222549	0.173664
0.108882	0.310687	0.237188	0.118089
0.101006	0.26145	0.230589	0.0920334
0.10665	0.318654	0.234591	0.166807
0.116591	0.374431	0.17282	0.1794
0.0928089	0.412389	0.175233	0.133741
0.000579739	0.39623	0.175233	0.115773
0.139005	0.493544	0.23265	0.0886939
0.0695123	0.251115	0.213329	0.114094
0.0141954	0.453572	0.194773	0.114094
0.0485131	0.429951	0.28246	0.0775627
0.13106	0.381854	0.229384	0.113139
0.0875839	0.363874	0.23009	0.134878
0.121152	0.411335	0.226459	0.145287
0.0697003	0.418899	0.223568	0.140196
0.0822432	0.440481	0.175004	0.0886939
-0.0266927	0.371375	0.165067	0.14825
0.0240454	0.403566	0.241559	0.175741
0.0807362	0.402107	0.183247	0.173438
0.0700747	0.295441	0.240723	0.140313
0.064978	0.37409	0.224418	0.139845
0.155064	0.301497	0.261348	0.130268
0.111434	0.377735	0.220163	0.166807
0.00484924	0.302897	0.248553	0.157065
0.151749	0.28524	0.173213	0.144634
0.0736646	0.3834	0.259479	0.136371
-0.0240695	0.407847	0.196533	0.0593693
0.0807894	0.439062	0.168317	0.173918
0.141998	0.374588	0.2291	0.125647
0.0909173	0.301819	0.207707	0.139845
0.0696397	0.333099	0.223799	0.0759292
0.0206701	0.35364	0.270038	0.139845
0.25063	0.319016	0.226378	0.154816
0.204907	0.374866	0.246595	0.190244
0.117386	0.429173	0.24227	0.149205
-0.00383486	0.329035	0.175597	0.144643
0.0869468	0.414888	0.237963	0.130268
0.118812	0.397391	0.166307	0.0920334
0.0869444	0.324358	0.200823	0.131836
0.183016	0.382115	0.258689	0.132874
0.048818	0.365144	0.245399	0.106638
0.132638	0.344637	0.265656	0.116817
0.152127	0.365554	0.165311	0.127832
0.16644	0.4322	0.17282	0.162109
0.14131	0.329625	0.210455	0.134994
0.154165	0.398842	0.208542	0.0986591
0.156306	0.329661	0.231582	0.162109
0.0692047	0.356579	0.252796	0.113117
0.0498573	0.420968	0.289814	0.131495
0.171134	0.315469	0.234591	0.12548
0.0979289	0.408707	0.226781	0.146052
0.149268	0.30856	0.217853	0.147005
0.0809298	0.34186	0.223927	0.151678
0.0143571	0.327797	0.243006	0.079535
0.119243	0.445734	0.211969	0.149425
0.0671442	0.361593	0.274083	0.139845
-0.000584044	0.415041	0.229769	0.116405
0.12301	0.367042	0.17282	0.133741
0.0457453	0.267965	0.151559	0.169569
0.121973	0.37081	0.219718	0.102782
0.0237088	0.39955	0.223799	0.131495
0.0178083	0.315371	0.227232	0.148432
0.06021	0.337586	0.215004	0.113352
0.216986	0.354802	0.21103	0.182829
0.143913	0.332357	0.237949	0.0969134
0.0895107	0.4113	0.208542	0.16356
0.0871709	0.325663	0.225458	0.153014
0.0573963	0.392307	0.218871	0.126569
0.17119	0.302469	0.197214	0.0818232
0.0562864	0.412984	0.237104	0.143034
0.0923894	0.328887	0.210455	0.203916
0.026635	0.421585	0.210713	0.1794
0.184103	0.304132	0.211372	0.16571
0.0500422	0.38821	0.160089	0.120104
-0.0217353	0.403866	0.280052	0.139845
0.168406	0.402466	0.285902	0.0839063
0.107578	0.418292	0.244694	0.146074
0.10336	0.393979	0.212561	0.117031
0.18935	0.303825	0.246595	0.0767718
0.110515	0.45662	0.217813	0.125647
0.0684955	0.36455	0.235128	0.0986577
-0.00451425	0.42593	0.200823	0.194006
0.11509	0.393869	0.208152	0.109205
0.0965287	0.356637	0.285306	0.114862
0.139494	0.386612	0.219282	0.182829
0.0100706	0.390329	0.257414	0.100287
0.083238	0.296756	0.225458	0.206021
0.00604044	0.426354	0.244694	0.158699
0.106037	0.36909	0.292103	0.1546
0.0733673	0.414468	0.236674	0.121644
0.0417597	0.369532	0.211969	0.132036
-0.00991226	0.455997	0.240721	0.116003
0.0971958	0.354655	0.225235	0.129142
0.159465	0.298606	0.199936	0.142122
-0.0122288	0.357425	0.191231	0.154395
0.098173	0.329846	0.210713	0.18274
-0.0132601	0.341224	0.218693	0.129142
0.00549019	0.387991	0.213068	0.114094
0.153299	0.390982	0.206841	0.152052
0.0455758	0.427329	0.218693	0.108699
0.0996413	0.367457	0.215076	0.122765
0.124293	0.40252	0.213627	0.123437
0.030467	0.343837	0.219282	0.179898
-0.0101638	0.319049	0.223927	0.122765
0.167988	0.371028	0.230315	0.122688
0.0457824	0.296336	0.179881	0.140187
0.112426	0.361357	0.18583	0.179898
0.0799393	0.434576	0.229769	0.141153
0.112427	0.345338	0.225543	0.148432
-0.0162384	0.352116	0.234591	0.139845
0.20069	0.422757	0.241641	0.143034
0.165347	0.354803	0.243322	0.210176
0.292797	0.269683	0.177567	0.146074
0.0966179	0.292883	0.215076	0.131495
0.162982	0.310363	0.17495	0.102782
0.0698859	0.383515	0.210448	0.131495
-0.005563	0.385318	0.231489	0.0680496
0.0864347	0.369594	0.221013	0.183992
0.097653	0.309886	0.207816	0.104686
0.135598	0.275107	0.165067	0.126569
0.150873	0.321189	0.23009	0.118089
0.071582	0.383858	0.218871	0.114862
-0.0275043	0.312123	0.242506	0.129142
-0.0111037	0.361888	0.213068	0.184611
0.132183	0.321152	0.292103	0.134994
0.0150494	0.363153	0.193948	0.131495
0.168646	0.444454	0.230315	0.158239
0.119153	0.412052	0.271407	0.139845
0.0349333	0.288834	0.285902	0.103317
0.131657	0.475237	0.27252	0.166807
0.0871274	0.25837	0.254274	0.0593693
-0.0133017	0.400973	0.289814	0.162109
0.0925081	0.379452	0.218558	0.162863
0.100435	0.457498	0.13795	0.148294
0.0755805	0.360474	0.237188	0.139845
0.0660893	0.369376	0.208553	0.106638
0.190658	0.38493	0.278091	0.206021
0.0398226	0.336706	0.2301	0.0986018
0.0598308	0.259331	0.227232	0.159287
0.154971	0.322149	0.261348	0.0767718
0.0667724	0.429737	0.278233	0.203916
0.109106	0.376391	0.200823	0.132036
0.206806	0.369779	0.234378	0.0593693
0.11815	0.389691	0.219282	0.158239
-0.0671124	0.320451	0.213329	0.0508394
0.00833669	0.384644	0.228492	0.175741
0.156982	0.373989	0.310695	0.158763
-0.0294344	0.357358	0.241628	0.131495
0.0862733	0.29409	0.243006	0.124522
0.12376	0.355146	0.23547	0.076269
0.0514124	0.364912	0.177567	0.102782
0.0944904	0.405126	0.250603	0.148294
0.0905539	0.424039	0.234014	0.158699
0.0799533	0.419611	0.271238	0.136371
0.00762374	0.388233	0.182341	0.0767718
0.0653845	0.384225	0.247306	0.178177
-0.0422012	0.373738	0.257326	0.0692825
0.0627719	0.357309	0.25832	0.164419
0.0624574	0.396029	0.299728	0.0986018
0.107001	0.34839	0.19935	0.0857227
0.146126	0.352272	0.219718	0.127063
0.132713	0.355199	0.226378	0.121644
0.12598	0.258419	0.224206	0.189812
0.0754346	0.456212	0.229399	0.157065
0.137054	0.387421	0.22021	0.122765
0.198555	0.372734	0.218689	0.149425
0.128276	0.364985	0.207452	0.159287
-0.0113727	0.375027	0.236279	0.146052
0.0888006	0.361889	0.230589	0.169569
0.139269	0.410313	0.225458	0.203916
0.16983	0.401397	0.200823	0.155752
0.0116873	0.418937	0.207105	0.16571
0.154225	0.391137	0.181622	0.174149
0.136193	0.359247	0.2291	0.146074
0.0953946	0.49043	0.256811	0.129142
0.0494983	0.330379	0.160089	0.108816
0.167879	0.396834	0.302722	0.161269
0.084434	0.45016	0.223799	0.14863
0.0442203	0.324856	0.310695	0.132824
0.129428	0.330275	0.202341	0.134878
0.0216432	0.384628	0.183247	0.185815
0.0788589	0.284216	0.215004	0.153956
0.0979965	0.41819	0.27252	0.166807
0.194783	0.347898	0.24227	0.153014
0.0836778	0.403691	0.218196	0.18274
0.102458	0.385736	0.169661	0.0680496
0.0598662	0.320172	0.197435	0.131495
0.172255	0.279398	0.236504	0.146736
0.0127555	0.340244	0.243322	0.189332
0.0971342	0.351804	0.167327	0.141313
0.118917	0.370992	0.278233	0.115927
0.165741	0.366775	0.215004	0.155752
-0.0112684	0.339089	0.244186	0.0823657
0.150354	0.334912	0.248553	0.131495
0.040735	0.342794	0.175004	0.093477
0.155426	0.39818	0.18583	0.144585
0.0487346	0.330967	0.23549	0.108816
0.0229754	0.435942	0.246595	0.178825
0.167804	0.393597	0.221615	0.130268
0.0317804	0.43731	0.22757	0.0920334
0.0511798	0.501981	0.230589	0.171905
-0.0287759	0.321835	0.245399	0.131836
0.139041	0.439875	0.241628	0.110595
0.143715	0.335558	0.181622	0.206021
0.0317838	0.374426	0.218032	0.118992
0.00945274	0.454497	0.244694	0.209832
0.0766665	0.314791	0.218558	0.18523
0.202691	0.285778	0.215076	0.117223
0.0710155	0.348855	0.228824	0.129142
-0.0167693	0.366931	0.237919	0.0986018
0.0806983	0.420954	0.218355	0.140313
0.0606454	0.398844	0.226459	0.0918502
0.142054	0.30337	0.158184	0.110892
0.175281	0.373267	0.233398	0.0876258
0.151101	0.337586	0.194773	0.139845
0.159882	0.391354	0.211969	0.127906
0.113009	0.322363	0.289814	0.18274
0.102925	0.389984	0.272304	0.117223
0.0170081	0.325163	0.205696	0.122765
0.137489	0.384343	0.23009	0.194006
0.138861	0.357309	0.256811	0.109654
-0.0188889	0.366877	0.261113	0.175729
0.081136	0.365766	0.302722	0.189332
0.152674	0.423208	0.265069	0.149425
0.0463608	0.355719	0.218871	0.190244
0.123396	0.355904	0.256541	0.0969134
0.140844	0.377568	0.237949	0.154395
0.0331932	0.350378	0.24227	0.142956
-0.0335812	0.420575	0.204227	0.0818232
0.0800256	0.340272	0.244504	0.114672
0.0888736	0.377153	0.219718	0.210176
0.204995	0.292537	0.195787	0.158763
0.0889432	0.455061	0.140211	0.0933813
0.107958	0.33907	0.22021	0.175741
0.147207	0.39228	0.199768	0.189332
0.012603	0.40803	0.2458	0.151793
0.0494851	0.336588	0.212561	0.175977
0.0545348	0.365098	0.256541	0.173664
0.0444965	0.419705	0.234638	0.124522
0.104511	0.414641	0.203879	0.16571
0.14447	0.366405	0.168317	0.175741
0.0337866	0.333058	0.175233	0.179898
0.128138	0.37528	0.225235	0.1794
0.169377	0.333385	0.310695	0.123437
-0.038861	0.224426	0.218355	0.0986018
0.105532	0.386107	0.239206	0.167057
0.16279	0.4038	0.219137	0.115364
0.103711	0.397614	0.230589	0.0823657
0.0992695	0.406276	0.194773	0.141153
0.266398	0.376601	0.212801	0.194822
0.0537664	0.445316	0.219741	0.16356
0.144906	0.429053	0.267383	0.134878
0.120845	0.374163	0.226459	0.105526
-0.0161263	0.257927	0.23549	0.209861
-0.0345102	0.399291	0.273626	0.1546
0.00390878	0.384215	0.208542	0.158763
0.0293378	0.391639	0.202242	0.0950532
0.106884	0.403299	0.213329	0.124522
0.184807	0.4041	0.289405	0.149425
0.0611537	0.324692	0.234494	0.0506118
0.159981	0.392792	0.261168	0.147357
0.162943	0.410114	0.29163	0.169569
0.0564154	0.402397	0.211969	0.176251
0.157478	0.298534	0.244186	0.0759292
0.109187	0.440353	0.183082	0.144634
-0.0256637	0.283919	0.217373	0.113117
0.0830459	0.292398	0.234591	0.179947
0.0475103	0.454021	0.217853	0.0715811
0.0805204	0.47675	0.248252	0.1794
0.11634	0.419509	0.207452	0.158699
0.170446	0.3832	0.237919	0.158699
0.0529228	0.42012	0.17282	0.0986018
0.192831	0.381239	0.167035	0.0986577
0.070453	0.405522	0.218032	0.139845
0.051149	0.346653	0.22009	0.162109
0.198625	0.39497	0.197435	0.139845
0.137797	0.305407	0.196365	0.093477
0.214333	0.395352	0.265656	0.151844
-0.0125057	0.409935	0.28246	0.175977
0.141104	0.339636	0.246595	0.202975
0.0844563	0.430208	0.17282	0.158763
0.0802262	0.37554	0.211969	0.149191
0.0148219	0.342755	0.199768	0.182632
0.216443	0.374113	0.242781	0.0823657
0.107787	0.441211	0.199768	0.132036
0.149191	0.308384	0.218693	0.108816
0.0548835	0.353404	0.211969	0.210176
0.112253	0.443071	0.261017	0.149191
0.00224031	0.310762	0.219741	0.14071
0.0500357	0.42747	0.218558	0.118089
0.121506	0.527947	0.281483	0.0857227
0.0753363	0.457078	0.234591	0.132036
0.0928078	0.406995	0.262727	0.110892
0.0518811	0.405662	0.205542	0.121985
0.0588047	0.462928	0.230589	0.13013
0.124093	0.374755	0.193218	0.146074
0.039911	0.410891	0.240721	0.175729
0.0468322	0.396229	0.2458	0.132036
0.0888006	0.382799	0.175004	0.0715811
0.173049	0.433445	0.17495	0.108816
0.119865	0.352291	0.225543	0.0851317
0.158444	0.360859	0.200823	0.18274
0.0943205	0.339823	0.248553	0.162109
0.126791	0.455368	0.190041	0.0638114
0.0526797	0.361269	0.214615	0.08876
-0.0222561	0.366265	0.232724	0.154395
0.180134	0.391805	0.25832	0.240153
0.0756847	0.472661	0.267383	0.141153
0.0610326	0.409494	0.177567	0.102782
0.10001	0.503649	0.2458	0.156449
0.125884	0.351616	0.225137	0.139845
0.150856	0.345331	0.261348	0.129142
0.133482	0.365613	0.218196	0.185815
0.111075	0.280388	0.148342	0.12548
0.0610778	0.305855	0.18345	0.115927
0.0212389	0.414009	0.277476	0.164146
0.0845145	0.319185	0.234014	0.131836
0.171886	0.307684	0.204401	0.131495
0.172154	0.343337	0.240723	0.0508394
0.0919354	0.364761	0.237188	0.127832
0.0832387	0.35029	0.219282	0.14829
0.0776122	0.313605	0.240723	0.124522
0.0669026	0.414335	0.217373	0.154395
0.138612	0.322026	0.226381	0.185815
0.0570609	0.38908	0.198533	0.18274
0.14166	0.428968	0.251701	0.187854
0.0777944	0.364376	0.228492	0.18274
0.107756	0.40056	0.243322	0.149425
0.0882571	0.408521	0.207866	0.164419
0.0438283	0.396219	0.262727	0.108816
0.157668	0.327223	0.215228	0.172428
0.151075	0.332453	0.224206	0.149425
0.0948944	0.439796	0.198533	0.131295
0.155687	0.408649	0.218411	0.0920334
0.0798285	0.356121	0.228492	0.150631
0.0595704	0.439815	0.212745	0.11111
0.109152	0.390766	0.215197	0.0920334
0.144899	0.436922	0.226378	0.151844
0.0941223	0.411292	0.261113	0.110595
0.00364341	0.46829	0.234378	0.108816
0.123914	0.339507	0.272649	0.209861
0.0562848	0.384225	0.179881	0.120104
0.167426	0.239178	0.252185	0.152052
0.050702	0.349856	0.223799	0.0855365
0.134663	0.389257	0.251701	0.131495
0.22275	0.423612	0.225543	0.146074
0.112116	0.332097	0.188117	0.0918502
0.119652	0.358109	0.198987	0.139845
0.0200256	0.345667	0.209323	0.1546
0.0500588	0.376042	0.204227	0.117223
0.0767279	0.366931	0.204012	0.0750973
0.0402302	0.424089	0.191231	0.08876
0.144149	0.414031	0.301885	0.185815
0.162355	0.390939	0.277476	0.104686
0.112916	0.385564	0.211969	0.146074
0.0787569	0.385307	0.208483	0.136371
0.109132	0.395829	0.210455	0.158239
0.101018	0.354427	0.218558	0.139774
0.193918	0.352495	0.243006	0.0638114
0.117817	0.31784	0.20852	0.168397
0.00271881	0.326046	0.215004	0.139845
0.0970159	0.420865	0.19935	0.14863
0.100924	0.408297	0.151559	0.115531
0.125996	0.312731	0.232724	0.0508394
0.0671014	0.316017	0.253088	0.121328
0.0877636	0.29651	0.211946	0.146859
0.176223	0.351119	0.212362	0.222597
0.111985	0.431599	0.23893	0.172198
0.0311197	0.422148	0.181622	0.0830448
0.114467	0.46992	0.175233	0.131836
0.191953	0.379833	0.257575	0.164651
0.0964747	0.412129	0.177567	0.136371
0.149375	0.385305	0.2236	0.139845
0.0811713	0.250852	0.236774	0.171905
-0.0028119	0.318169	0.218689	0.109654
0.187964	0.313224	0.199936	0.146074
0.0559297	0.337568	0.289405	0.158239
0.00526837	0.419299	0.243322	0.148432
0.11815	0.410664	0.174047	0.0767718
0.0928428	0.370189	0.261168	0.121508
0.100086	0.372999	0.204649	0.110227
0.141433	0.344783	0.175233	0.121328
0.0222698	0.368283	0.227593	0.154395
0.104084	0.407859	0.212362	0.124522
0.0765557	0.377879	0.21103	0.175741
0.114777	0.35981	0.281483	0.0986577
0.139364	0.379685	0.261113	0.0759292
0.118012	0.334919	0.249218	0.146859
0.101478	0.450467	0.278346	0.171615
0.0209574	0.413091	0.263225	0.159287
-0.0175746	0.287658	0.289814	0.203916
0.112965	0.324309	0.262727	0.141891
0.1222	0.379939	0.199948	0.147466
0.114861	0.408654	0.269403	0.145736
0.078072	0.43533	0.242506	0.1794
0.0807681	0.375887	0.215228	0.146721
0.0382618	0.386077	0.207866	0.143795
-0.0188066	0.269183	0.167035	0.108816
0.150134	0.373053	0.272649	0.0857227
0.128461	0.410229	0.23547	0.17579
0.179773	0.341844	0.23271	0.184611
0.0967821	0.352661	0.206876	0.164146
0.119475	0.325867	0.159636	0.174529
0.0390488	0.32774	0.215228	0.126569
0.0599353	0.332488	0.20852	0.108816
0.114294	0.350008	0.159636	0.158699
0.199405	0.353028	0.274354	0.0508394
0.177054	0.376442	0.204401	0.147466
0.124834	0.3153	0.211946	0.124076
0.113187	0.398508	0.229518	0.124189
0.0530504	0.35972	0.292103	0.0976735
0.131881	0.41746	0.268699	0.0822506
0.079055	0.365982	0.122947	0.146074
0.120213	0.32724	0.226177	0.18274
0.119499	0.260924	0.199936	0.144634
-0.0431888	0.269629	0.195817	0.0775566
0.104457	0.368674	0.212801	0.0638114
0.0297516	0.366473	0.180158	0.23171
0.0782373	0.320273	0.237104	0.206021
0.115103	0.344509	0.199768	0.157552
0.0350331	0.390201	0.270038	0.141987
0.0939614	0.408031	0.256541	0.131836
0.00914169	0.292981	0.215228	0.146074
0.127265	0.345998	0.221294	0.157929
0.0584098	0.302171	0.208542	0.0818232
0.0801223	0.301942	0.225458	0.0692825
0.0666321	0.353259	0.238464	0.127832
0.0303016	0.432276	0.2291	0.210176
0.0925523	0.390954	0.25832	0.139746
0.0530584	0.411192	0.236674	0.154395
0.12662	0.355073	0.234494	0.209861
-0.0240902	0.373451	0.18583	0.0918502
0.116936	0.302178	0.256541	0.158699
0.0541924	0.416558	0.239313	0.141891
-0.0264716	0.385189	0.271238	0.0411922
0.0658482	0.318556	0.152144	0.158699
0.0810761	0.397898	0.200921	0.172198
0.134094	0.43941	0.175233	0.164419
0.0183972	0.433226	0.211946	0.165908
0.152961	0.375941	0.231582	0.140196
0.125148	0.346785	0.236774	0.146074
0.131785	0.391254	0.251701	0.0851317
0.00695627	0.280518	0.183247	0.0336373
0.130506	0.380865	0.182341	0.123437
0.129113	0.38297	0.206876	0.0411922
0.142345	0.281849	0.125794	0.151793
0.0958674	0.285125	0.200921	0.171905
-0.0647207	0.421846	0.146059	0.132036
0.166832	0.377231	0.206841	0.112954
0.0871865	0.328244	0.223568	0.0876258
0.0903656	0.293083	0.195817	0.140878
0.0181362	0.292719	0.223799	0.151793
0.194015	0.38833	0.261113	0.118463
0.0904197	0.333763	0.22021	0.0986577
0.120243	0.273081	0.268699	0.108816
0.11492	0.398152	0.285306	0.169569
0.0571363	0.345568	0.180961	0.127832
0.260817	0.339854	0.235183	0.136371
0.0715334	0.284864	0.256791	0.126738
0.096145	0.394127	0.205511	0.15149
0.104119	0.4613	0.20852	0.0976735
0.0690972	0.318914	0.22757	0.158699
0.0450814	0.417881	0.237949	0.130022
0.0808468	0.413863	0.223927	0.141486
0.0440411	0.379057	0.211946	0.115927
0.0492444	0.367994	0.249171	0.139774
0.211066	0.279573	0.192041	0.132036
-0.00131165	0.427668	0.243322	0.134994
0.0852145	0.314731	0.263558	0.0886939
0.0548205	0.348182	0.215004	0.209912
0.0738978	0.417876	0.189506	0.139845
0.0995804	0.3823	0.246594	0.131836
-0.0342868	0.408732	0.268104	0.127833
0.123862	0.370414	0.20518	0.130268
0.19445	0.339994	0.22021	0.1546
0.0399897	0.376537	0.215228	0.0869766
0.132024	0.370224	0.175233	0.179898
0.0886029	0.403326	0.207452	0.0920334
0.119724	0.396187	0.230589	0.142956
0.144845	0.356542	0.200492	0.209912
0.00305409	0.315341	0.200492	0.106317
-0.0155968	0.313881	0.180206	0.110892
0.152327	0.417297	0.208553	0.139845
0.136148	0.444988	0.258689	0.1703
0.051149	0.384661	0.25832	0.14863
0.12555	0.430433	0.148342	0.197814
0.0923586	0.351977	0.294933	0.154395
0.106048	0.322677	0.239313	0.172428
0.0614633	0.42146	0.207452	0.182462
0.0802947	0.398618	0.204636	0.148523
0.114384	0.365136	0.212777	0.101987
0.0255256	0.396348	0.237104	0.144643
0.102401	0.473446	0.218689	0.146074
0.09884	0.394456	0.198987	0.0767718
-0.0313106	0.327863	0.202242	0.150631
0.117331	0.395125	0.218689	0.132036
0.013043	0.342882	0.289405	0.182462
0.054534	0.370709	0.28246	0.146721
0.160502	0.416034	0.225458	0.0715811
0.0975959	0.294034	0.243322	0.0920334
0.0738194	0.319334	0.215004	0.175741
-0.0141728	0.358715	0.180206	0.162863
0.0550665	0.364821	0.177502	0.146074
0.16016	0.355738	0.207278	0.184611
0.187059	0.39818	0.212362	0.131836
0.0477428	0.302251	0.218032	0.121328
0.099812	0.410922	0.180158	0.118463
0.177871	0.348436	0.2291	0.132036
0.0794017	0.336842	0.312827	0.122688
0.0539235	0.466184	0.274083	0.203916
0.0845042	0.418734	0.225543	0.14825
0.119489	0.351537	0.314169	0.158699
0.0504823	0.28588	0.122947	0.209912
0.109987	0.368864	0.288477	0.175729
0.157791	0.426118	0.165311	0.194006
0.0840674	0.357083	0.18345	0.136371
0.0764839	0.391313	0.229518	0.136371
-0.0194789	0.40163	0.228558	0.108816
0.0129427	0.31988	0.192586	0.127832
0.0355061	0.338701	0.18583	0.216209
0.179429	0.494357	0.192586	0.133741
0.11284	0.378125	0.151559	0.210176
0.0627252	0.310079	0.200921	0.158239
0.0417985	0.301219	0.207452	0.125647
0.0582714	0.372563	0.218355	0.127063
0.0763657	0.36864	0.205511	0.108816
-0.0580172	0.301557	0.314169	0.130022
-0.0431738	0.376309	0.272838	0.1546
0.137219	0.422673	0.198987	0.13013
0.0495359	0.371563	0.278233	0.136371
0.0419622	0.392634	0.191231	0.21873
-0.0315736	0.356743	0.239206	0.101987
0.110743	0.347854	0.148342	0.108816
0.224166	0.261132	0.289814	0.113139
0.0576817	0.388957	0.243006	0.16356
0.00741278	0.354991	0.225664	0.157929
0.101325	0.313984	0.261113	0.114094
0.108367	0.405363	0.302722	0.16356
-0.0324082	0.352842	0.168643	0.16356
0.0217075	0.387122	0.208542	0.134878
0.0947412	0.341879	0.215228	0.124522
0.145262	0.339411	0.200823	0.120442
0.148249	0.270011	0.207707	0.182829
0.0786726	0.373729	0.217853	0.118992
0.146647	0.400519	0.2236	0.147357
0.108277	0.444983	0.245962	0.142956
0.163852	0.390293	0.288126	0.0918502
0.0221418	0.318444	0.208483	0.146074
0.1948	0.359147	0.209564	0.115927
0.111201	0.396622	0.180158	0.136371
0.0493259	0.415135	0.221294	0.155752
0.191643	0.280576	0.243322	0.171905
0.116796	0.368603	0.230589	0.15919
0.0713197	0.329846	0.261017	0.158763
0.0602511	0.360457	0.181622	0.170614
0.188876	0.322089	0.167327	0.195627
0.0225632	0.48151	0.212561	0.125647
0.134964	0.330275	0.191231	0.134994
0.112333	0.413686	0.225235	0.164419
0.123577	0.375745	0.230589	0.13013
0.0575748	0.378922	0.257575	0.127832
0.0694269	0.36091	0.234378	0.157929
-0.00743989	0.401211	0.237098	0.136371
0.151205	0.333572	0.184057	0.116436
0.104429	0.364605	0.269626	0.16356
0.163722	0.407376	0.237104	0.108816
0.171229	0.236832	0.257414	0.146859
0.19778	0.310104	0.159636	0.169569
0.108847	0.422268	0.198987	0.0759292
0.00606422	0.364676	0.224206	0.146074
0.057713	0.30823	0.212561	0.203298
0.0681847	0.406982	0.23271	0.155752
0.17041	0.452683	0.18583	0.133741
0.108865	0.350007	0.230315	0.139845
0.150518	0.369226	0.245962	0.240153
0.102522	0.358537	0.234178	0.13013
0.124203	0.298605	0.246594	0.187854
0.023628	0.33411	0.218355	0.172428
0.194015	0.380524	0.131795	0.115773
0.0252689	0.439543	0.244504	0.118089
0.0295843	0.275494	0.230315	0.167057
0.0611802	0.420027	0.281838	0.110227
0.143871	0.47675	0.218558	0.0950532
0.0390621	0.314017	0.23009	0.093477
0.0347376	0.37275	0.210448	0.118992
0.0698197	0.267455	0.179881	0.166807
0.0442587	0.419925	0.2291	0.158699
0.0293277	0.380288	0.243322	0.177834
0.0847574	0.390329	0.281483	0.131495
0.115992	0.472495	0.244694	0.16356
0.00656729	0.434607	0.279335	0.103317
0.0808625	0.384832	0.167327	0.123437
0.103679	0.494218	0.188059	0.0969134
0.0844318	0.314731	0.193481	0.129142
0.0499009	0.405511	0.249171	0.150631
0.127508	0.328227	0.264456	0.146721
0.0738602	0.41182	0.237104	0.0800112
-0.0134483	0.329907	0.222549	0.146052
0.119865	0.421424	0.285902	0.150631
0.0503982	0.376047	0.241628	0.154395
0.161453	0.445986	0.181486	0.194006
0.0933079	0.363141	0.175597	0.197814
0.0656016	0.393968	0.256541	0.0933813
0.167062	0.360765	0.207105	0.0987481
0.0340975	0.403543	0.180733	0.187854
0.0915814	0.300418	0.249171	0.158699
0.0457337	0.406961	0.277486	0.12548
0.157971	0.415115	0.242781	0.106638
0.109929	0.341897	0.263225	0.112954
0.0747769	0.296972	0.283968	0.121328
-0.0340722	0.347322	0.182341	0.126738
0.157769	0.386389	0.146059	0.203916
-0.00589452	0.411187	0.237963	0.153956
0.187754	0.381153	0.223799	0.179947
0.145148	0.286	0.252793	0.175729
0.191346	0.357656	0.221615	0.144643
0.156022	0.330056	0.189506	0.114094
0.149571	0.386186	0.175233	0.149425
0.013679	0.403713	0.219282	0.209861
0.0116921	0.37889	0.219844	0.18274
0.079106	0.392122	0.237104	0.136371
-0.0634819	0.463212	0.192586	0.203916
0.159744	0.386937	0.230589	0.142956
0.00198909	0.408814	0.219718	0.130268
0.120927	0.411187	0.29163	0.146074
0.132366	0.387088	0.146059	0.131836
0.0692676	0.323524	0.215004	0.106317
0.0870159	0.347534	0.267966	0.158699
0.125886	0.383954	0.210455	0.109205
0.181086	0.321788	0.218871	0.154395
0.160797	0.308304	0.213068	0.179041
0.153341	0.351828	0.212568	0.0775627
0.101023	0.389581	0.17495	0.1794
0.1161	0.418644	0.299315	0.194822
0.157237	0.418432	0.237188	0.158699
0.112442	0.401572	0.23893	0.150953
0.0568173	0.369529	0.191231	0.131836
0.100995	0.427374	0.224206	0.166807
0.00393036	0.355374	0.230589	0.153774
0.0126224	0.393438	0.253301	0.184256
0.00947017	0.329415	0.211946	0.204232
0.0944787	0.377011	0.237104	0.172198
0.0726592	0.383861	0.27252	0.148523
0.193772	0.320757	0.195819	0.13013
0.0721179	0.313929	0.281838	0.0752556
0.141347	0.395767	0.234244	0.146074
0.00375036	0.322861	0.178607	0.168397
0.0705772	0.410104	0.204649	0.14863
0.119064	0.437006	0.182702	0.120104
0.0627039	0.46858	0.288126	0.148631
0.0702298	0.330195	0.225458	0.12548
0.0199216	0.352543	0.242359	0.173918
0.0511503	0.473572	0.230315	0.0857227
0.0411737	0.336534	0.234591	0.131836
0.053642	0.300335	0.243322	0.130268
-0.0290964	0.378125	0.252796	0.149217
0.12545	0.383888	0.29568	0.113139
0.132988	0.398198	0.188117	0.115927
0.0176206	0.42287	0.217853	0.108251
-0.00862251	0.244955	0.230589	0.15149
0.148286	0.297264	0.177264	0.185815
0.170343	0.392906	0.247306	0.166807
0.110579	0.390349	0.221294	0.132824
0.0512313	0.391159	0.215228	0.173918
0.0804806	0.331536	0.209323	0.139845
0.079106	0.278951	0.270182	0.0986018
0.130607	0.310163	0.199948	0.0508394
0.172964	0.427459	0.263558	0.145287
0.120413	0.372297	0.224418	0.153956
0.0704538	0.353503	0.230315	0.158699
0.0703406	0.395274	0.181622	0.0818232
0.0823741	0.377296	0.230298	0.177834
0.129886	0.316817	0.213306	0.149191
0.123492	0.266871	0.268668	0.146074
0.172269	0.409648	0.242506	0.123437
0.0950898	0.398073	0.207866	0.21873
0.0669891	0.326758	0.292103	0.145734
0.06439	0.358351	0.207866	0.157929
0.112217	0.310602	0.245399	0.142224
0.109484	0.369411	0.205542	0.139845
0.144876	0.465099	0.220163	0.146074
0.136619	0.339244	0.206876	0.182829
0.115552	0.386289	0.200614	0.133741
0.135398	0.368298	0.236942	0.178177
0.0393704	0.394431	0.218411	0.146859
0.102434	0.270074	0.205542	0.1794
0.210572	0.468783	0.212362	0.162109
0.00427307	0.403185	0.225235	0.0876258
0.0501227	0.481513	0.175597	0.175741
0.10673	0.363805	0.21103	0.088921
0.0438497	0.31595	0.206645	0.189332
0.109356	0.328805	0.222246	0.170614
0.232671	0.444862	0.184057	0.132036
0.101611	0.41273	0.278233	0.106317
0.0434445	0.388176	0.224206	0.110227
0.107559	0.373891	0.299728	0.117223
0.125805	0.393835	0.194421	0.21873
0.0800889	0.331985	0.236983	0.127906
0.0413258	0.351701	0.211946	0.123437
0.114596	0.375933	0.180733	0.194006
0.0728669	0.32331	0.253088	0.124522
0.191857	0.363253	0.237188	0.118089
0.0923855	0.304862	0.257326	0.0969134
0.116918	0.397675	0.278233	0.101987
0.184127	0.362615	0.307144	0.139845
0.112963	0.362895	0.177502	0.146721
0.0938263	0.313856	0.265656	0.132036
0.106958	0.415999	0.237188	0.113352
0.00723782	0.408343	0.263558	0.128074
0.140883	0.343332	0.259026	0.0933813
0.150625	0.381553	0.227593	0.129142
0.0754579	0.409678	0.207278	0.110892
0.0890619	0.333577	0.202242	0.109654
0.128595	0.393322	0.199948	0.0823657
0.0859304	0.350351	0.197435	0.146074
0.0775034	0.373677	0.234591	0.149217
0.161638	0.37093	0.278346	0.0775566
0.061957	0.262705	0.265069	0.171905
0.0530247	0.393879	0.229059	0.108816
0.019289	0.310895	0.237949	0.08876
-0.0116808	0.394346	0.175597	0.131836
0.0323498	0.323932	0.177264	0.168397
0.0585194	0.372241	0.180961	0.139845
0.162867	0.430016	0.17495	0.0750973
0.0627719	0.395604	0.175004	0.141987
0.110192	0.315198	0.219844	0.123437
0.0580674	0.357927	0.23549	0.150631
0.0172368	0.348022	0.250603	0.12548
0.0133306	0.345542	0.215197	0.076269
0.0209803	0.412414	0.207866	0.151793
0.0830664	0.426336	0.241628	0.12548
0.138708	0.409219	0.228492	0.166807
0.123879	0.414793	0.237104	0.146074
0.0846613	0.378517	0.256791	0.144585
0.0971446	0.397634	0.223799	0.0692825
0.0945779	0.379723	0.21103	0.111744
0.0701285	0.331519	0.198987	0.154395
0.0341632	0.436944	0.211969	0.145734
0.154841	0.29127	0.175597	0.130022
0.113423	0.405715	0.218558	0.105526
0.18588	0.416444	0.198987	0.168397
0.0896986	0.220203	0.240721	0.16356
0.0474109	0.24882	0.244504	0.178825
0.097407	0.290523	0.166307	0.189812
0.0153256	0.398888	0.234591	0.123437
0.247583	0.452704	0.21103	0.209861
0.252591	0.43932	0.225458	0.194822
0.0375267	0.390256	0.218558	0.110503
0.0171997	0.372636	0.227232	0.109654
0.0907883	0.329472	0.2291	0.118463
0.0810953	0.365531	0.207866	0.106638
0.153089	0.33942	0.2458	0.146074
0.102433	0.419498	0.151083	0.139845
0.141234	0.316395	0.261017	0.124076
0.077573	0.36951	0.182171	0.146074
0.142419	0.414793	0.275267	0.148523
0.08766	0.315483	0.182341	0.162109
0.224973	0.266844	0.193948	0.111744
-0.0312983	0.32831	0.208542	0.1703
0.0995794	0.336367	0.244504	0.11111
0.207872	0.360047	0.23009	0.139774
0.0510719	0.347202	0.197662	0.203916
0.179707	0.299743	0.198987	0.143846
0.0427395	0.386663	0.292103	0.150953
0.0382403	0.383065	0.210448	0.141486
0.0576016	0.36266	0.183247	0.0986577
0.0340961	0.351616	0.223799	0.0823657
0.0921691	0.337133	0.2236	0.184611
0.0607731	0.302171	0.25616	0.175741
0.120243	0.361917	0.212783	0.210176
0.20746	0.397172	0.167035	0.159287
0.074664	0.386388	0.213275	0.147466
0.131032	0.419432	0.20802	0.141987
0.101311	0.423675	0.167035	0.184611
0.208026	0.387543	0.224848	0.187854
0.0374821	0.350989	0.288477	0.146736
0.0496928	0.424517	0.229518	0.173664
0.13846	0.373409	0.194421	0.103317
0.064152	0.303704	0.198533	0.189332
0.102418	0.43508	0.188117	0.14071
0.0944129	0.420336	0.234591	0.0918502
0.149786	0.377784	0.251701	0.114862
0.168786	0.433209	0.140211	0.0857227
0.114729	0.382459	0.223799	0.179041
0.142561	0.318761	0.218411	0.08876
0.0599442	0.265468	0.262727	0.118089
0.125339	0.425604	0.218693	0.129142
0.0851486	0.307863	0.248246	0.189332
0.0514014	0.305943	0.270382	0.149191
0.0523862	0.429594	0.210448	0.164651
0.0300338	0.396565	0.212783	0.203298
0.0451278	0.366949	0.217752	0.176992
-0.0130933	0.36468	0.179881	0.0933813
0.0718766	0.398712	0.241628	0.0911336
0.0868597	0.397964	0.294933	0.161269
0.148476	0.347504	0.192586	0.189332
0.063844	0.384343	0.236504	0.14071
0.0843873	0.43822	0.197435	0.130022
0.248475	0.391067	0.18583	0.173918
-0.028407	0.364947	0.2236	0.129142
0.024073	0.341498	0.277476	0.136371
0.0270431	0.429392	0.229399	0.109654
0.0588754	0.383367	0.205511	0.203298
0.0369853	0.325441	0.236774	0.124522
0.164764	0.392463	0.250603	0.140878
0.0680095	0.331226	0.204012	0.131495
0.0697972	0.388468	0.208553	0.0969134
0.172197	0.33373	0.215197	0.162188
0.111166	0.389316	0.171533	0.136371
0.048106	0.491719	0.235128	0.158763
0.0893669	0.360984	0.272838	0.106638
0.0768823	0.399778	0.224206	0.132036
0.16746	0.390501	0.197435	0.116099
0.174831	0.389127	0.246594	0.190244
0.15167	0.351176	0.201698	0.113117
0.134337	0.363064	0.244694	0.102782
0.096392	0.447292	0.226378	0.125641
0.171189	0.30193	0.193948	0.120104
0.126369	0.461966	0.210713	0.175843
0.0568467	0.382757	0.226378	0.184611
0.0845049	0.336609	0.219741	0.148294
0.0723059	0.371846	0.246784	0.142224
0.104063	0.30994	0.238464	0.120104
0.0455132	0.414764	0.207816	0.109205
0.116889	0.489241	0.200823	0.108816
0.00579688	0.386245	0.245962	0.121508
0.0740364	0.287672	0.230969	0.173918
0.091353	0.447895	0.175233	0.158699
0.121232	0.345765	0.254274	0.108816
0.0650621	0.390293	0.226381	0.0715811
0.0907538	0.41552	0.192586	0.0969322
0.113856	0.298713	0.241274	0.136371
0.0646139	0.334493	0.234591	0.149205
0.107976	0.423097	0.188059	0.185815
0.0441649	0.400302	0.189081	0.140878
0.0480698	0.396615	0.223799	0.212386
0.0594805	0.439962	0.177502	0.0508394
0.128786	0.337051	0.207278	0.162863
0.079573	0.389052	0.228824	0.136371
0.131588	0.385269	0.252796	0.162863
0.0869888	0.35572	0.211969	0.135366
0.114663	0.424343	0.213769	0.0818232
0.0270007	0.360966	0.208553	0.145734
0.0633015	0.35972	0.213329	0.147005
-0.0747258	0.39761	0.224331	0.149425
0.107805	0.42538	0.223927	0.118992
0.118474	0.287858	0.183247	0.08876
0.12457	0.331892	0.240721	0.132036
0.105224	0.339983	0.20802	0.153774
0.00853039	0.369257	0.197435	0.13013
0.101998	0.347359	0.230589	0.146736
0.0735623	0.36126	0.341211	0.189332
0.0715373	0.469281	0.177264	0.141313
0.0231037	0.362648	0.218693	0.122688
0.0447341	0.347428	0.213306	0.125641
0.00925843	0.343202	0.259479	0.175843
-0.0781719	0.371476	0.221294	0.14863
0.0213197	0.448554	0.196365	0.0336373
0.0763508	0.377266	0.273626	0.108816
0.124826	0.347408	0.259316	0.122688
0.0600863	0.442732	0.17282	0.132824
0.0644542	0.381731	0.207866	0.140878
0.0454881	0.281519	0.272304	0.194006
0.144283	0.335612	0.202341	0.124076
0.0710452	0.263771	0.236504	0.152052
0.0582338	0.345485	0.188117	0.136371
0.0702091	0.252414	0.218355	0.115927
-0.0224713	0.444613	0.234591	0.189332
0.125448	0.432653	0.281435	0.105526
0.0299319	0.33511	0.2291	0.131495
0.172784	0.275375	0.231094	0.141153
0.0546773	0.340112	0.240723	0.147357
0.0479935	0.368347	0.230315	0.158699
0.120027	0.330079	0.207065	0.128074
0.0929768	0.358616	0.178607	0.182829
0.0899229	0.334182	0.245962	0.194006
0.106108	0.3949	0.227593	0.0936621
-0.00609826	0.377404	0.212112	0.148523
0.156563	0.361442	0.210448	0.0986577
0.0113005	0.335447	0.217816	0.13013
0.0436628	0.376331	0.169348	0.219701
0.0552497	0.349652	0.239313	0.0976735
-0.01284	0.442608	0.217853	0.133741
0.141058	0.317013	0.151559	0.146074
0.119076	0.417588	0.204401	0.116405
0.0282941	0.383089	0.232724	0.177202
0.105721	0.314737	0.215004	0.148432
0.139204	0.377775	0.206876	0.158699
0.115167	0.266406	0.221013	0.150631
0.115531	0.459816	0.188059	0.145736
0.0741707	0.436778	0.167327	0.0857227
0.0470748	0.362731	0.253794	0.140313
0.0678806	0.424415	0.246784	0.236318
-0.0631304	0.390978	0.301885	0.0986577
0.127904	0.324769	0.243322	0.17579
0.0657321	0.254914	0.205542	0.116436
0.0539688	0.393953	0.236983	0.108816
-0.034833	0.427242	0.237188	0.0851317
0.145056	0.371237	0.246595	0.115773
0.139324	0.323215	0.210713	0.124522
0.141656	0.431571	0.217816	0.115927
0.0846316	0.385711	0.257326	0.124076
0.114513	0.349574	0.234494	0.175741
0.0854851	0.35254	0.261348	0.13013
0.0796086	0.374321	0.267966	0.154395
0.209368	0.336274	0.262727	0.211871
0.0335047	0.359268	0.218871	0.20194
0.154831	0.36285	0.213627	0.124076
0.132588	0.378741	0.269626	0.173438
0.0772501	0.416092	0.169847	0.108816
0.0806372	0.331972	0.227232	0.150631
0.0815747	0.349371	0.215004	0.212386
0.16277	0.359452	0.257326	0.154395
0.0221173	0.341926	0.166307	0.194006
0.0239276	0.352383	0.218693	0.153774
0.163754	0.383498	0.217853	0.184611
0.14125	0.315485	0.230969	0.106638
0.176451	0.43511	0.215076	0.129142
-0.0212831	0.382331	0.212112	0.0593693
0.00902058	0.404203	0.271407	0.131295
0.086663	0.417535	0.206876	0.158763
0.0907145	0.473139	0.324329	0.149425
0.12952	0.461241	0.206876	0.167483
0.0576619	0.222484	0.243322	0.112954
0.0687898	0.409679	0.275295	0.153956
-0.000632175	0.383172	0.181622	0.076269
0.0348189	0.326127	0.169847	0.194006
0.132048	0.405801	0.20852	0.122688
0.129646	0.375871	0.283968	0.120104
0.0949333	0.320491	0.29163	0.141891
0.0814169	0.258272	0.224206	0.118463
0.0109206	0.352503	0.122947	0.177834
0.111593	0.444317	0.146059	0.240153
0.0541066	0.383762	0.267966	0.166807
0.0981758	0.293197	0.25832	0.157552
0.00760353	0.36371	0.225458	0.110503
0.103688	0.374436	0.226177	0.164419
-0.00863709	0.319467	0.211372	0.158699
0.1772	0.330568	0.23547	0.154395
0.0628544	0.400297	0.17495	0.162109
0.0388354	0.327881	0.226781	0.203298
0.0128698	0.316631	0.231094	0.133741
0.114638	0.375753	0.17282	0.158239
0.149122	0.398933	0.243322	0.183992
0.0934738	0.369076	0.223927	0.132036
0.19207	0.389679	0.252793	0.122765
0.137659	0.406286	0.200921	0.152139
0.0736658	0.302732	0.224418	0.166807
0.0987208	0.370125	0.231582	0.113256
0.107855	0.288142	0.298423	0.139845
0.186369	0.327198	0.213068	0.164419
0.114921	0.417317	0.285306	0.18274
0.192975	0.340005	0.254115	0.151793
0.0637957	0.419744	0.189506	0.157929
0.0610794	0.44169	0.207278	0.185815
0.084798	0.322581	0.19417	0.162188
0.042611	0.298334	0.285306	0.129142
-0.0579147	0.464197	0.241274	0.118463
0.084074	0.238217	0.200823	0.0969134
0.199579	0.356023	0.2301	0.157065
0.0914182	0.397499	0.268282	0.136371
0.00931421	0.359172	0.240721	0.121508
0.0741864	0.385057	0.252793	0.131295
0.193307	0.377291	0.181622	0.0911336
0.0975907	0.368603	0.271407	0.230869
0.045976	0.355995	0.287334	0.114672
0.102265	0.424408	0.218871	0.147005
0.1394	0.394665	0.192586	0.203916
0.0570608	0.400996	0.239905	0.209912
0.121502	0.322067	0.261113	0.212386
0.120098	0.387427	0.248553	0.153956
0.0107538	0.39282	0.240723	0.109205
0.160675	0.380182	0.215076	0.143846
0.0340157	0.443718	0.200823	0.116817
0.12718	0.4062	0.259026	0.0818232
0.130607	0.403061	0.219741	0.122688
0.110772	0.35089	0.200614	0.146074
0.0684484	0.303887	0.226781	0.0969322
0.011325	0.299546	0.197662	0.112488
0.0890581	0.316883	0.2236	0.0976735
0.0649257	0.341746	0.220163	0.0969134
0.137856	0.315976	0.2046	0.154816
0.067983	0.308262	0.213329	0.18523
0.149346	0.330347	0.248553	0.139845
0.0182603	0.317596	0.285306	0.121328
0.0724285	0.367171	0.221387	0.1794
0.0768537	0.512996	0.277476	0.0638114
0.115352	0.469432	0.200492	0.115927
0.0593036	0.42593	0.20852	0.122688
-0.0352668	0.353252	0.213329	0.131495
0.111028	0.279474	0.226378	0.0775627
0.135175	0.419732	0.225458	0.177834
0.0293261	0.348627	0.24227	0.140301
0.181033	0.355263	0.192586	0.127832
0.0755453	0.420214	0.208542	0.0920334
0.0379711	0.416706	0.192586	0.125641
0.128194	0.417161	0.175597	0.135366
0.108436	0.337795	0.230589	0.154395
0.110579	0.403733	0.250359	0.114094
0.0830634	0.33828	0.177502	0.158699
0.0578019	0.31832	0.254115	0.0976735
0.0248099	0.356365	0.234591	0.166807
0.127458	0.287934	0.235128	0.185815
0.0476076	0.301823	0.151559	0.114862
0.0728662	0.384225	0.283968	0.211871
0.0977171	0.306893	0.244504	0.166807
0.113315	0.39694	0.2291	0.172428
0.0209938	0.325927	0.194773	0.0638114
0.0753891	0.453054	0.289405	0.133741
0.103061	0.303036	0.200492	0.0759292
0.0124334	0.358658	0.23547	0.129142
0.0674916	0.352987	0.207065	0.129142
0.0335142	0.410984	0.223799	0.0918502
0.0428301	0.424341	0.215004	0.0715811
0.058124	0.375689	0.236279	0.0463839
0.148593	0.347549	0.252796	0.154395
0.0319366	0.376442	0.222549	0.154395
0.075323	0.398268	0.230589	0.155752
0.136432	0.385549	0.252793	0.1703
0.136413	0.394618	0.243322	0.0809401
0.0111999	0.314607	0.234494	0.103317
0.15112	0.386445	0.180961	0.137715
-0.00135934	0.366427	0.188059	0.110892
0.124988	0.363009	0.20518	0.0715811
0.114675	0.342804	0.212745	0.124522
0.12127	0.325382	0.219718	0.102782
0.046716	0.321191	0.231582	0.0847348
0.147129	0.337809	0.198987	0.118463
0.0292961	0.404318	0.246595	0.0823657
-0.00302462	0.402397	0.243322	0.139845
0.081499	0.352726	0.211946	0.0775627
0.03892	0.370442	0.220163	0.209861
0.0666799	0.37768	0.236942	0.172869
0.0541909	0.384396	0.218411	0.149191
0.0676875	0.359259	0.221615	0.139845
0.12119	0.410173	0.221013	0.133741
0.0609199	0.346298	0.210455	0.194006
0.0705729	0.504094	0.225458	0.0642727
0.0657518	0.344841	0.146059	0.148432
0.129422	0.452968	0.210448	0.113117
0.13192	0.376664	0.242781	0.134994
0.0997453	0.37716	0.152167	0.136371
-0.00373259	0.358812	0.23893	0.134994
0.120928	0.373957	0.263983	0.211871
0.128885	0.342946	0.234494	0.0775566
0.0271215	0.38607	0.271238	0.131495
0.120468	0.430631	0.225397	0.187854
-0.0271867	0.365266	0.215197	0.0818232
0.092313	0.480677	0.207105	0.179041
0.0496194	0.348192	0.170947	0.132036
0.0630469	0.387695	0.230315	0.102782
0.177718	0.358741	0.242506	0.16571
0.0424815	0.435958	0.198533	0.132874
0.0501073	0.453666	0.224848	0.0508394
-0.020497	0.415283	0.294933	0.157929
0.00368403	0.370072	0.237949	0.108604
0.104986	0.402204	0.208553	0.187854
0.0532439	0.373987	0.208553	0.124076
0.0218839	0.313192	0.266612	0.15919
0.274966	0.323485	0.231489	0.162863
0.0072572	0.302785	0.248246	0.172836
-0.039149	0.374533	0.262727	0.146074
0.0219545	0.395452	0.243322	0.0936621
0.0668397	0.283989	0.175004	0.140878
0.0593276	0.363007	0.2301	0.0823657
0.098323	0.407934	0.274083	0.203298
0.114841	0.407815	0.259026	0.141153
0.0239945	0.460724	0.169661	0.0851317
0.0956331	0.329368	0.182341	0.116817
0.0975284	0.392422	0.212362	0.209912
0.128566	0.382841	0.257326	0.164419
0.133939	0.377019	0.267383	0.110227
0.0934762	0.348896	0.227232	0.168397
0.137523	0.41759	0.23271	0.130693
0.241889	0.44627	0.258689	0.139845
0.213087	0.329142	0.252648	0.146736
0.10436	0.389291	0.18345	0.164419
0.133163	0.296691	0.181486	0.162863
0.144845	0.458658	0.213306	0.173918
0.119641	0.424037	0.218558	0.121508
0.0805618	0.43281	0.218411	0.162109
0.107982	0.41067	0.263558	0.114094
0.0872386	0.392398	0.203879	0.125641
0.104261	0.39157	0.257326	0.16356
0.0821141	0.357265	0.125794	0.152052
-0.0622351	0.438977	0.226177	0.114094
0.058439	0.355995	0.223799	0.157065
0.091322	0.364889	0.272304	0.0869766
0.0696995	0.369869	0.215076	0.0857227
0.0943709	0.393587	0.190041	0.0847348
0.0960084	0.302819	0.122947	0.134994
0.136841	0.331694	0.201698	0.110892
0.0802321	0.2776	0.210455	0.146721
0.054717	0.372438	0.253794	0.194822
0.201526	0.405454	0.188014	0.155752
0.0814485	0.502721	0.22009	0.111744
0.143549	0.38582	0.165311	0.1794
0.0952198	0.416379	0.272304	0.14863
0.126411	0.41801	0.211969	0.176251
0.103176	0.32812	0.224206	0.145287
0.156231	0.311798	0.23547	0.155348
0.0924079	0.344637	0.193218	0.176992
0.255214	0.314668	0.200492	0.154395
0.0394633	0.415305	0.240721	0.175729
0.0375707	0.344056	0.195819	0.202895
0.0676861	0.36911	0.299315	0.184611
0.0963032	0.370813	0.279335	0.157929
0.136648	0.419156	0.341211	0.148294
0.1686	0.379043	0.25832	0.139845
0.137323	0.34397	0.167035	0.149205
0.0509976	0.301257	0.212568	0.0920334
0.104763	0.351044	0.182493	0.155752
0.0879852	0.42492	0.180158	0.174149
0.139712	0.327681	0.24227	0.0933813
0.0315021	0.348688	0.252793	0.158239
0.052973	0.430651	0.180158	0.146721
0.108111	0.338759	0.204401	0.230869
0.0933855	0.466959	0.231582	0.147005
0.0922543	0.351749	0.239206	0.156449
0.104672	0.379273	0.221615	0.117977
0.165334	0.389032	0.23469	0.0752556
0.0136699	0.395249	0.218411	0.203916
0.118329	0.339082	0.225235	0.140878
0.115638	0.378995	0.272304	0.118089
0.040735	0.297612	0.209564	0.14825
0.0488944	0.332675	0.188059	0.153956
0.153451	0.340671	0.20852	0.131836
0.000534939	0.337604	0.259026	0.175843
0.277487	0.392864	0.200823	0.120442
0.155001	0.268358	0.237188	0.144634
0.0645702	0.335762	0.202242	0.153014
0.0746708	0.306373	0.230589	0.136371
0.057043	0.379158	0.226381	0.131495
0.15158	0.286136	0.168643	0.18274
0.081499	0.449253	0.18345	0.151793
0.0268328	0.432917	0.252648	0.0886939
0.124966	0.358631	0.199768	0.13013
0.140345	0.385724	0.294933	0.184611
0.0743587	0.320971	0.221013	0.133741
0.115279	0.366244	0.29862	0.0920334
-0.00681547	0.365874	0.243833	0.202975
0.0572539	0.394771	0.215228	0.212386
0.0929658	0.361096	0.227232	0.17579
0.125805	0.352873	0.218032	0.108251
0.106074	0.386685	0.248252	0.154395
0.129253	0.340691	0.241559	0.194822
0.115271	0.442332	0.252648	0.0855365
-0.0338802	0.313737	0.188117	0.202975
0.0149345	0.289126	0.237188	0.12548
0.115921	0.32653	0.219282	0.0336373
0.098691	0.312332	0.230589	0.20194
0.0341198	0.41987	0.229769	0.0869766
0.10942	0.411248	0.249171	0.179898
0.0353764	0.343162	0.167327	0.133741
0.0904248	0.407495	0.219741	0.172836
0.0968096	0.255608	0.24227	0.132036
0.0470571	0.439962	0.213275	0.0986018
0.0879125	0.349688	0.23265	0.136371
0.100189	0.315865	0.223927	0.0759292
0.109513	0.429356	0.225458	0.157929
0.206632	0.348308	0.253301	0.175908
0.0739239	0.415789	0.175233	0.146074
0.160474	0.330229	0.23019	0.131495
0.0193489	0.379052	0.201698	0.139845
0.0633706	0.320648	0.218196	0.140878
0.155487	0.343002	0.252793	0.121644
0.00282985	0.334827	0.302722	0.149425
0.0815254	0.395671	0.261378	0.102782
0.11554	0.417538	0.222549	0.155752
0.00317358	0.402278	0.177264	0.129142
0.0635999	0.370028	0.227593	0.175729
0.104309	0.347507	0.269403	0.116817
0.132789	0.336842	0.158184	0.0976735
0.112863	0.361176	0.210713	0.130268
0.140654	0.409009	0.234638	0.0876258
0.0891613	0.25342	0.169348	0.113256
0.052646	0.362614	0.179881	0.114094
0.13965	0.435811	0.218355	0.0463839
0.0919664	0.374489	0.184057	0.158699
0.126317	0.341155	0.243322	0.171905
0.106197	0.33258	0.198987	0.132874
0.0621665	0.330429	0.228508	0.139845
0.0727724	0.359739	0.17282	0.0986577
0.119661	0.339874	0.202341	0.102782
0.150197	0.455826	0.207105	0.132036
0.0656101	0.409648	0.226378	0.109654
0.10443	0.407136	0.215228	0.0857227
0.123367	0.404168	0.234244	0.149217
0.122161	0.337141	0.212936	0.118463
0.224574	0.385082	0.280052	0.144643
0.0738671	0.359376	0.215228	0.172836
0.06139	0.399972	0.210713	0.164651
0.0889389	0.362312	0.225458	0.145287
0.00902058	0.377627	0.232775	0.189332
0.0432209	0.409882	0.211946	0.126738
0.0607269	0.387493	0.174047	0.0969134
0.202199	0.402693	0.242506	0.130268
0.0687752	0.394771	0.200921	0.0986577
0.0486948	0.429594	0.201698	0.194006
-0.0625615	0.407516	0.289405	0.136371
0.107885	0.402053	0.218558	0.134994
0.103168	0.382948	0.17282	0.0715811
0.212735	0.421064	0.221294	0.139845
0.0975935	0.468003	0.22021	0.134878
0.0837232	0.370178	0.266612	0.158239
0.0935667	0.330799	0.285306	0.139845
0.141673	0.343824	0.215228	0.122688
0.212412	0.357907	0.29163	0.106317
0.0449185	0.326429	0.166158	0.114672
0.0568262	0.371911	0.204636	0.176251
0.126684	0.32058	0.299728	0.130268
0.0721046	0.370084	0.29163	0.131495
0.0688622	0.373457	0.299315	0.153956
0.0700848	0.409698	0.230589	0.0847348
0.0250104	0.400762	0.218558	0.0987481
0.0493881	0.346123	0.196365	0.124522
0.053616	0.37097	0.169847	0.146736
0.0558646	0.350575	0.232724	0.13013
0.13608	0.386655	0.299728	0.12548
0.0723543	0.351424	0.200492	0.172836
0.133127	0.362146	0.203879	0.140268
0.144952	0.33374	0.210713	0.0987481
0.136212	0.333158	0.211969	0.1546
0.133848	0.376825	0.272304	0.162109
0.065851	0.308648	0.228121	0.0918502
0.0718062	0.321122	0.275267	0.0830199
0.22869	0.413367	0.175597	0.136371
0.0258831	0.354267	0.230589	0.184611
-0.0234022	0.459731	0.241559	0.132036
0.136498	0.408711	0.261378	0.16356
0.114644	0.359165	0.217373	0.209861
0.0857143	0.392858	0.250172	0.140996
0.0598864	0.285927	0.234591	0.127832
0.116777	0.339257	0.220163	0.129142
0.0271792	0.397783	0.165311	0.139845
0.0515721	0.378206	0.288126	0.08876
0.10934	0.32781	0.250172	0.136371
-0.0273935	0.465909	0.280052	0.166807
0.0651068	0.345266	0.23547	0.158699
0.173804	0.438976	0.23547	0.058807
-0.0257001	0.32605	0.244694	0.136371
-0.047163	0.349401	0.23547	0.153956
0.163765	0.407866	0.23547	0.0855365
0.183923	0.385082	0.201698	0.0986018
0.201937	0.30994	0.310695	0.124076
0.128764	0.364388	0.19935	0.118463
0.141221	0.351236	0.207065	0.132036
0.0784783	0.406961	0.307144	0.134994
0.18588	0.382349	0.189081	0.127832
0.172094	0.402814	0.224206	0.118463
-0.0166549	0.404151	0.252796	0.174149
0.150267	0.363581	0.224206	0.175908
0.0906914	0.419054	0.20802	0.122688
0.0133459	0.379821	0.234014	0.164419
0.0777776	0.362046	0.246595	0.116099
0.0245483	0.422548	0.272838	0.133741
0.0903554	0.267258	0.1987	0.18523
0.0995246	0.368785	0.175233	0.0986018
0.148352	0.343805	0.240723	0.131836
0.0106384	0.43077	0.277476	0.121328
0.0794435	0.342776	0.25832	0.119101
0.14406	0.306081	0.146059	0.153956
0.0849336	0.454927	0.215228	0.115364
0.112229	0.399608	0.175004	0.123437
0.125448	0.381392	0.255779	0.144585
0.172041	0.314891	0.256541	0.106317
0.19296	0.312697	0.225458	0.189332
0.146947	0.361115	0.231582	0.141891
0.0646837	0.399201	0.299728	0.0936621
0.119738	0.386389	0.210455	0.0752556
0.0116022	0.362415	0.200823	0.11975
0.112835	0.376605	0.259479	0.23171
0.0548657	0.387464	0.198987	0.240153
0.0708091	0.394456	0.169348	0.130693
0.088566	0.371621	0.244504	0.131495
0.131118	0.301902	0.188059	0.210176
0.0945722	0.390124	0.242506	0.14829
0.111728	0.356564	0.173213	0.168397
0.103263	0.369417	0.159636	0.0920334
0.0816543	0.239263	0.226177	0.164419
0.0935713	0.407516	0.167581	0.168397
0.113802	0.427021	0.182493	0.113352
0.0477226	0.380852	0.245399	0.158699
-0.0263495	0.414816	0.215004	0.132036
0.073284	0.365381	0.184057	0.118089
0.120196	0.438774	0.148342	0.0759292
0.0609964	0.359554	0.182171	0.212557
0.155023	0.426801	0.212112	0.18274
0.111324	0.340185	0.230589	0.124076
0.0415763	0.373216	0.228492	0.166807
0.0379473	0.366526	0.198533	0.101987
0.0531002	0.428228	0.294637	0.16356
0.125029	0.367196	0.226177	0.155752
0.154634	0.356726	0.252793	0.109205
0.0743823	0.374397	0.215228	0.189332
0.124971	0.422198	0.2458	0.0752556
0.121084	0.412609	0.194773	0.0851317
0.0987003	0.378432	0.256811	0.169569
0.0637024	0.397977	0.206645	0.0638114
0.124575	0.407815	0.266612	0.0775566
0.0859509	0.382938	0.207105	0.194006
-0.0653439	0.298381	0.218871	0.0986018
0.0260106	0.301942	0.180158	0.131495
0.109078	0.302693	0.208152	0.108816
0.0355178	0.429404	0.209471	0.106317
0.0408017	0.405262	0.237949	0.171905
0.0656161	0.381388	0.175233	0.122688
0.065693	0.467495	0.282547	0.149425
0.057713	0.3611	0.23271	0.0920334
0.0803458	0.371795	0.226177	0.0886939
0.112701	0.277893	0.246468	0.21873
0.0944942	0.331309	0.211969	0.172869
-9.7153e-05	0.432199	0.288126	0.0911336
0.0401117	0.396961	0.203879	0.0818232
0.196648	0.403746	0.231094	0.0715811
0.198376	0.342003	0.19935	0.112488
0.111245	0.33432	0.239905	0.108816
0.09692	0.397773	0.199768	0.204232
0.130472	0.374353	0.257414	0.148523
0.0427128	0.428785	0.225397	0.146074
0.129306	0.340988	0.240721	0.141891
0.0455044	0.394456	0.182341	0.135366
0.0510922	0.267229	0.200823	0.219701
0.124444	0.360984	0.234494	0.132036
0.133697	0.350824	0.241641	0.153956
0.0789127	0.361399	0.23893	0.189332
0.199252	0.362034	0.215004	0.0823657
0.158985	0.347544	0.234638	0.174149
0.0208558	0.396965	0.217373	0.171905
0.164197	0.343528	0.254274	0.093477
0.0994737	0.386775	0.226177	0.128074
0.135073	0.331425	0.195817	0.206321
0.102113	0.420462	0.208553	0.151793
0.0878959	0.428858	0.199936	0.18274
0.156323	0.241963	0.229384	0.132036
0.140285	0.362574	0.236504	0.158239
0.0626936	0.37251	0.218693	0.115927
0.146257	0.381927	0.28246	0.18523
0.165774	0.442226	0.246468	0.154816
0.0482508	0.268595	0.167327	0.136371
0.119787	0.32176	0.263225	0.1703
0.0767353	0.389732	0.215228	0.116817
0.154409	0.346053	0.237104	0.155752
0.187598	0.377106	0.220163	0.120104
0.168408	0.277918	0.2236	0.146074
0.0728054	0.335158	0.237963	0.0593693
0.082363	0.414764	0.146059	0.122688
0.11097	0.396009	0.218871	0.124522
0.139927	0.374242	0.192586	0.123437
0.138451	0.419624	0.274354	0.170687
0.0627545	0.273091	0.212936	0.108816
0.152769	0.394064	0.217816	0.113117
0.0798225	0.351342	0.236983	0.0508394
0.144845	0.287987	0.222543	0.0818232
0.129781	0.318967	0.175233	0.139845
0.0693147	0.418313	0.288477	0.180213
0.0244395	0.33529	0.245962	0.174149
0.0658228	0.337487	0.237919	0.132036
0.110059	0.36572	0.151559	0.110503
-0.00317326	0.410387	0.243018	0.0463839
0.0378139	0.426202	0.250603	0.16356
0.0831855	0.399111	0.271407	0.143034
0.0372424	0.425285	0.251701	0.0969322
-0.0635408	0.372723	0.212561	0.139845
0.152408	0.382394	0.200614	0.148523
0.0657645	0.362595	0.207268	0.106638
0.0804074	0.343133	0.242506	0.162863
0.102647	0.321952	0.259026	0.0767718
0.137702	0.409092	0.203879	0.122688
0.0977818	0.333338	0.219844	0.121508
0.0543821	0.436018	0.267966	0.121985
0.0625043	0.30448	0.226378	0.203791
0.0524011	0.384202	0.177567	0.0506118
0.202795	0.365053	0.199205	0.108816
0.0770439	0.303009	0.224206	0.130693
0.150397	0.327995	0.251701	0.139845
-0.00107173	0.438457	0.234014	0.219701
0.0344591	0.338317	0.197662	0.136371
0.136232	0.341214	0.211969	0.146859
0.18338	0.372923	0.228492	0.189332
0.0930721	0.386524	0.180733	0.175741
-0.0657893	0.402658	0.253301	0.183992
0.103028	0.310642	0.240723	0.129142
0.0675732	0.320248	0.244694	0.093477
0.0639168	0.434161	0.2236	0.112954
0.103516	0.333113	0.213068	0.113117
0.10708	0.254779	0.215004	0.124189
0.0338156	0.423444	0.182493	0.100287
0.0634902	0.404979	0.240723	0.1915
0.0169673	0.341855	0.191231	0.146074
0.0968462	0.424424	0.195787	0.140878
0.0388657	0.334042	0.2046	0.0818232
0.00545289	0.385564	0.226177	0.076269
0.0712884	0.381613	0.218411	0.146074
0.0685307	0.391558	0.241628	0.133741
0.184555	0.37699	0.252648	0.114094
0.0631485	0.353518	0.215004	0.146074
0.0579698	0.375426	0.22009	0.102782
0.106049	0.318622	0.167035	0.189332
0.0219507	0.339228	0.226781	0.140196
0.0854928	0.311798	0.24227	0.0775566
0.178893	0.397627	0.181622	0.164651
0.0503223	0.362285	0.215004	0.189332
0.118443	0.336534	0.241559	0.122688
0.115273	0.391922	0.169348	0.132036
0.09636	0.420875	0.218689	0.16356
0.0726081	0.368878	0.225458	0.14863
0.181725	0.344163	0.182341	0.140196
0.0815254	0.383449	0.292103	0.136371
0.0270513	0.452964	0.307144	0.156449
0.0782381	0.291753	0.168643	0.108816
0.0821334	0.33618	0.180206	0.189332
0.0516104	0.39904	0.227593	0.124522
0.171193	0.383699	0.234378	0.120442
0.0669891	0.37659	0.270382	0.174149
0.0309928	0.365381	0.204401	0.16356
0.0474801	0.367459	0.203879	0.121644
0.0316981	0.450154	0.246595	0.127832
-0.0276319	0.356023	0.204401	0.130268
0.0847111	0.387395	0.2291	0.0911336
0.0725998	0.405617	0.257326	0.0692825
0.0549175	0.411278	0.214615	0.18523
0.0477408	0.464869	0.228121	0.130268
0.184075	0.355236	0.224331	0.136371
0.0385146	0.363432	0.189506	0.139845
0.109978	0.454189	0.179881	0.173438
0.0701604	0.348627	0.224331	0.162863
0.0576068	0.398688	0.200823	0.158763
0.0426295	0.404778	0.182702	0.132036
0.0675344	0.374613	0.263558	0.0920334
0.10168	0.334561	0.234591	0.105526
0.0446707	0.386655	0.267966	0.130268
0.0511143	0.424545	0.226378	0.157929
0.0870309	0.346615	0.221615	0.132036
0.132255	0.377318	0.312827	0.108251
0.0293065	0.400062	0.175233	0.172869
0.104076	0.316584	0.194773	0.0969134
0.153746	0.319625	0.294637	0.105526
0.0894071	0.335487	0.228121	0.0969134
0.0837239	0.42274	0.237098	0.0508394
0.0521295	0.407003	0.154019	0.140196
0.214762	0.37943	0.167035	0.146052
0.0723846	0.381927	0.242506	0.124189
0.00953538	0.407502	0.204012	0.140996
0.126667	0.346037	0.243322	0.103317
0.00247391	0.329731	0.215076	0.148294
0.110805	0.459159	0.223799	0.187854
0.0735949	0.368921	0.198987	0.0508394
-0.00307726	0.403943	0.177239	0.189332
0.0796527	0.393825	0.230969	0.1546
0.10772	0.39563	0.194773	0.153956
0.179007	0.368686	0.23265	0.139845
0.014383	0.350405	0.1987	0.131495
0.144469	0.347533	0.211969	0.212386
0.104026	0.338381	0.212561	0.0800112
0.137509	0.34807	0.272304	0.168397
0.0883369	0.342004	0.279335	0.122688
0.016239	0.381136	0.202242	0.146074
0.108563	0.426753	0.22009	0.184611
0.0109577	0.387004	0.24227	0.1794
-0.0404529	0.386469	0.19935	0.132036
0.0706831	0.357385	0.257414	0.1915
0.112411	0.453187	0.196365	0.139845
0.176053	0.316797	0.193948	0.108816
0.097012	0.388127	0.167327	0.143034
0.0660347	0.422059	0.175004	0.0759292
0.124572	0.377711	0.205542	0.0950532
0.0239129	0.309357	0.243322	0.102782
0.0503247	0.344209	0.236774	0.116099
0.173606	0.463307	0.237104	0.103317
0.122792	0.443803	0.242359	0.189332
0.0997795	0.383954	0.234378	0.131495
0.0489124	0.292397	0.177239	0.125641
-0.0383649	0.327121	0.275295	0.157929
0.119524	0.438613	0.220163	0.177202
0.0946482	0.335123	0.250603	0.164146
0.0222722	0.46252	0.206645	0.178825
0.04839	0.423299	0.282371	0.0642727
0.122176	0.352158	0.248553	0.0986577
0.0965287	0.45395	0.198533	0.106638
-0.0282692	0.424621	0.218689	0.120442
0.0973084	0.40139	0.200614	0.167057
0.0355596	0.309423	0.239206	0.20194
0.117379	0.369585	0.234178	0.202975
0.0500749	0.402423	0.18583	0.113352
0.165628	0.328414	0.212561	0.0818232
0.151484	0.380976	0.277476	0.206021
0.0507971	0.391703	0.249218	0.142371
0.0181846	0.377011	0.269403	0.136371
0.0424592	0.349223	0.27252	0.158699
0.0393819	0.397172	0.289814	0.16356
0.127925	0.341172	0.205511	0.0717894
0.183305	0.35982	0.200492	0.129142
0.0857706	0.359635	0.26776	0.0987481
0.0563083	0.404548	0.267966	0.144634
0.130604	0.306283	0.224206	0.146074
0.156048	0.429344	0.261017	0.16356
0.124203	0.335965	0.272649	0.158699
0.0523545	0.380239	0.257326	0.189332
0.102079	0.325595	0.205542	0.118463
0.142896	0.434684	0.225235	0.158699
0.117785	0.366014	0.125794	0.0969322
0.0878073	0.433096	0.211969	0.166807
0.17958	0.401351	0.237919	0.18274
0.162668	0.437736	0.268668	0.115773
0.027476	0.377799	0.228508	0.240153
-0.0308611	0.37309	0.240723	0.106638
0.0828389	0.348564	0.165311	0.216209
0.159161	0.367826	0.228558	0.127832
0.105985	0.421686	0.2458	0.115927
0.163949	0.39231	0.198533	0.166807
0.052812	0.407516	0.210455	0.158699
0.0790045	0.324962	0.218411	0.131495
0.021447	0.374675	0.208542	0.118463
0.0283103	0.434097	0.222543	0.0411922
0.103942	0.387494	0.224206	0.136371
0.145497	0.423005	0.193481	0.118089
0.159882	0.37793	0.179881	0.1794
0.157938	0.389899	0.211855	0.172836
0.0532601	0.388697	0.235128	0.239679
0.111115	0.366103	0.223799	0.139845
0.0173665	0.434594	0.234591	0.140196
0.0848004	0.359508	0.237104	0.120442
0.0326136	0.381894	0.234494	0.189332
0.0956181	0.390012	0.229518	0.21873
0.114811	0.410911	0.234591	0.0411922
0.110982	0.307788	0.208553	0.166807
0.0358815	0.306911	0.225458	0.0987481
-0.00774042	0.361229	0.288477	0.157929
0.24482	0.413463	0.215004	0.120104
0.0488705	0.398203	0.213275	0.131836
0.0289882	0.395289	0.223799	0.203298
0.00189653	0.347144	0.242781	0.136371
0.144744	0.320929	0.223799	0.118992
0.186813	0.474991	0.206876	0.139845
0.0994089	0.298477	0.188059	0.108816
0.114387	0.319325	0.229059	0.116003
0.172157	0.32854	0.234638	0.156971
0.1264	0.34875	0.231489	0.158239
0.123075	0.377605	0.168317	0.158239
-0.0292859	0.345882	0.213068	0.141891
0.0735652	0.357799	0.258689	0.185815
0.111095	0.374818	0.167327	0.12548
0.122988	0.319936	0.23547	0.219701
0.0792288	0.464064	0.281483	0.124522
0.026653	0.46153	0.213068	0.131495
0.113217	0.366018	0.2301	0.0692825
-0.0283338	0.416941	0.200492	0.157065
0.0595462	0.38417	0.192586	0.132036
0.00539227	0.454657	0.236774	0.144585
0.0818695	0.30698	0.206645	0.0920334
0.123849	0.348236	0.218693	0.179947
0.083817	0.43526	0.167327	0.0680496
0.0663626	0.39534	0.17495	0.16356
0.179448	0.306962	0.207866	0.0886939
0.182873	0.302145	0.278233	0.189332
0.0235623	0.397767	0.217752	0.158699
0.0540977	0.305676	0.27252	0.179898
0.0836876	0.327658	0.241628	0.139845
0.0248328	0.322863	0.246784	0.147005
0.15633	0.438139	0.213329	0.203298
0.0938593	0.349178	0.166307	0.0818232
0.0829589	0.408052	0.302722	0.123437
0.246923	0.26799	0.210713	0.153774
0.0957379	0.308669	0.246468	0.125641
0.015277	0.286292	0.217853	0.148523
0.127898	0.413177	0.22757	0.18274
0.156265	0.418215	0.191231	0.123437
0.127612	0.411385	0.219741	0.203791
0.174921	0.400448	0.257326	0.0750973
0.106705	0.440467	0.201698	0.146074
0.0577003	0.37233	0.211969	0.14829
0.110424	0.426007	0.20802	0.118463
0.0820043	0.297183	0.212801	0.115927
0.129563	0.365591	0.218693	0.152139
0.143852	0.228441	0.184057	0.113352
0.135218	0.310432	0.192586	0.0934147
0.0998886	0.3463	0.2236	0.122688
0.109296	0.364147	0.177502	0.119101
0.0530173	0.393545	0.193624	0.076269
0.0750167	0.307322	0.234378	0.166807
0.0682622	0.279884	0.209564	0.16356
0.0477428	0.387658	0.225543	0.118463
0.130842	0.361372	0.169661	0.164419
0.0807706	0.376632	0.188059	0.157552
0.126028	0.435038	0.166307	0.194006
-0.0152165	0.344509	0.246595	0.13013
0.114913	0.328016	0.122947	0.0857227
0.129502	0.334784	0.221013	0.118463
0.0581549	0.395454	0.2591	0.164419
0.153143	0.437892	0.197214	0.151793
0.137934	0.378474	0.278233	0.108816
0.161763	0.413365	0.208542	0.168397
0.0329698	0.426023	0.200823	0.180213
0.0243883	0.348635	0.168317	0.149371
0.121918	0.414948	0.192586	0.0920334
0.049056	0.370951	0.289405	0.129142
0.187211	0.431986	0.191231	0.115773
0.0605773	0.286076	0.266612	0.179041
0.0973749	0.371757	0.188327	0.139845
0.04015	0.355974	0.211855	0.158763
0.0996904	0.334541	0.261348	0.129142
0.041161	0.415674	0.194773	0.165908
0.0123734	0.469038	0.208553	0.166807
0.181033	0.40806	0.160089	0.149425
0.0132236	0.359812	0.18583	0.158763
0.127671	0.34766	0.230589	0.157541
0.0591669	0.386107	0.212112	0.118463
0.149979	0.451033	0.261378	0.179898
0.0957163	0.454064	0.232775	0.111744
0.0850516	0.34501	0.200921	0.0933813
0.0721054	0.353304	0.208542	0.140268
0.0726008	0.376421	0.146059	0.145736
0.124679	0.322776	0.253088	0.18274
0.128067	0.344216	0.225458	0.179947
0.146539	0.347245	0.24227	0.167057
0.0595132	0.388444	0.221294	0.172428
0.101088	0.39206	0.224252	0.0976735
0.0657343	0.351851	0.211969	0.183748
0.0555188	0.383474	0.335237	0.154395
0.0585188	0.380548	0.249218	0.109205
0.0558174	0.38977	0.285306	0.109205
0.0292885	0.320387	0.314169	0.154816
-0.0348675	0.441449	0.207105	0.126738
0.0982196	0.422976	0.167327	0.13035
0.0712152	0.367602	0.29163	0.164419
0.0715636	0.384276	0.240723	0.115364
0.099532	0.37463	0.202242	0.116003
-0.0180464	0.409758	0.229518	0.154395
0.0367109	0.402737	0.196365	0.129142
-0.0252663	0.409681	0.245399	0.112954
0.117424	0.460602	0.218558	0.153956
0.0446073	0.311048	0.22303	0.203916
0.0990496	0.407085	0.211969	0.162863
0.112828	0.360173	0.17495	0.145734
0.122395	0.376321	0.217853	0.194006
0.0782511	0.351675	0.212936	0.130268
0.145919	0.505206	0.207278	0.18274
0.0764824	0.405261	0.270382	0.16356
0.162518	0.363744	0.22757	0.1794
0.0378968	0.295459	0.175597	0.170687
0.173534	0.401342	0.285306	0.146052
0.123222	0.392073	0.18345	0.156449
0.0274792	0.409023	0.208483	0.103317
-0.00409355	0.315586	0.200921	0.116817
0.0653328	0.32496	0.207816	0.189332
0.0867777	0.319336	0.266612	0.108816
0.0876455	0.263432	0.241274	0.195627
-0.00496482	0.461713	0.222543	0.153774
0.0388779	0.365527	0.267966	0.179947
0.19696	0.27759	0.282547	0.0775566
0.0481578	0.319141	0.23469	0.140196
0.00248805	0.371564	0.1987	0.150401
0.0490122	0.325176	0.231094	0.170687
0.208353	0.327188	0.17495	0.153812
0.0731726	0.406472	0.234014	0.0857227
0.0370757	0.31029	0.240723	0.153956
0.122727	0.391812	0.218689	0.18274
0.018468	0.511413	0.210448	0.139845
-0.050679	0.359209	0.25832	0.118992
0.029569	0.369212	0.181622	0.113256
0.162078	0.364996	0.234591	0.0593693
0.0626775	0.374866	0.23893	0.157929
0.235145	0.316584	0.160089	0.123437
0.0763535	0.273829	0.254115	0.203916
-0.011809	0.377298	0.278233	0.0936621
0.187572	0.37443	0.222543	0.0642727
0.0203403	0.347033	0.267383	0.118463
-0.0761723	0.321152	0.23547	0.158699
0.117987	0.360809	0.188059	0.0715811
0.0429471	0.391244	0.261348	0.179898
0.0955892	0.361019	0.230315	0.106638
0.0460682	0.441879	0.196533	0.132036
0.0343502	0.353798	0.294933	0.203298
0.133637	0.338163	0.21103	0.127832
-0.00737777	0.382931	0.252793	0.127832
0.126152	0.419703	0.229384	0.131495
0.0386164	0.327089	0.207452	0.143846
0.143195	0.383283	0.217813	0.108699
0.0250775	0.347382	0.166158	0.18523
0.10555	0.30736	0.237098	0.115531
0.132006	0.456047	0.230315	0.182829
0.152769	0.275301	0.228508	0.140878
0.132068	0.395589	0.222549	0.0986018
0.137526	0.381251	0.198987	0.139845
0.0497066	0.404369	0.263983	0.139845
-0.0413602	0.370173	0.23893	0.175296
0.0103341	0.413957	0.2291	0.173438
0.116021	0.417199	0.178607	0.172869
0.0998871	0.272008	0.189506	0.127832
0.0453009	0.379273	0.168317	0.150401
0.0570767	0.299657	0.177239	0.0918502
0.0491289	0.426945	0.292103	0.177834
0.0935064	0.320967	0.204401	0.0508394
0.167197	0.37501	0.219844	0.129142
0.109593	0.427147	0.208483	0.145734
-0.0572898	0.395358	0.177264	0.115597
0.010139	0.376324	0.234638	0.131495
0.0930162	0.324186	0.226459	0.122765
0.0743458	0.388447	0.230589	0.144585
0.139302	0.356547	0.206841	0.106638
0.0081243	0.376827	0.239313	0.131495
0.0873891	0.323822	0.159636	0.164419
0.173287	0.411521	0.285306	0.187854
0.161609	0.288033	0.218355	0.18274
0.165503	0.39672	0.246595	0.140313
0.146575	0.292929	0.165311	0.202895
-0.00682164	0.382728	0.177239	0.0800112
0.154379	0.377825	0.218558	0.157929
0.183016	0.301461	0.206645	0.125641
0.106678	0.371163	0.151559	0.172198
0.0591729	0.320521	0.180158	0.0986018
0.15364	0.291332	0.261017	0.1794
0.0877498	0.432513	0.208553	0.173918
0.104831	0.387267	0.234178	0.135366
0.0917946	0.374408	0.188014	0.115597
0.202492	0.422048	0.25832	0.185815
0.0303045	0.375485	0.341211	0.14863
0.0966861	0.48778	0.219718	0.112954
0.0787767	0.354115	0.222549	0.11111
0.0513125	0.366838	0.265656	0.14825
0.149262	0.449575	0.218411	0.118992
0.178947	0.387515	0.2591	0.140268
-0.065706	0.422861	0.22021	0.108816
0.101165	0.346189	0.218355	0.0986018
0.103217	0.431107	0.221013	0.182829
0.0384288	0.349092	0.183247	0.127832
0.0738143	0.355316	0.261348	0.157065
0.116112	0.379156	0.2236	0.16356
0.121805	0.280604	0.234591	0.121328
0.0639943	0.289339	0.234014	0.153812
0.0436747	0.385072	0.266612	0.121644
4.86397e-05	0.351033	0.234244	0.0933813
0.129689	0.41635	0.2458	0.158699
0.0783146	0.400853	0.259479	0.108699
0.112459	0.350461	0.211969	0.129142
-0.00880309	0.327525	0.207866	0.108816
0.158253	0.35642	0.217373	0.139845
0.0431604	0.427015	0.215004	0.126471
0.00453389	0.278087	0.200823	0.21873
-0.033615	0.336304	0.219718	0.177834
0.0427873	0.319731	0.288645	0.0715811
0.189295	0.43206	0.26776	0.120104
0.179041	0.397496	0.292103	0.116099
0.0661867	0.407759	0.226781	0.118463
0.0533987	0.292848	0.270038	0.120442
0.0808138	0.36091	0.266612	0.145287
0.0278829	0.366405	0.208542	0.129142
0.106749	0.390798	0.268699	0.202895
0.133087	0.346403	0.215076	0.167057
0.123654	0.312613	0.289405	0.139845
0.0649344	0.469091	0.204649	0.126471
0.0949959	0.432729	0.23469	0.210176
0.0766543	0.366153	0.200492	0.109205
0.00504215	0.361698	0.213769	0.125641
0.0414833	0.425169	0.204636	0.123437
0.178997	0.391067	0.230589	0.0809401
0.16137	0.386245	0.225458	0.104686
0.155968	0.403101	0.253088	0.145287
0.063511	0.337874	0.243322	0.141313
0.139779	0.311484	0.210713	0.136371
0.243678	0.344841	0.202341	0.23171
0.0722953	0.433483	0.221902	0.121644
0.0578712	0.409725	0.218871	0.140301
0.160705	0.277861	0.223799	0.12548
0.0399137	0.373575	0.209323	0.154816
0.0954487	0.392335	0.237759	0.189332
0.017826	0.339604	0.231094	0.182632
-0.0247613	0.458219	0.244186	0.106638
0.0299083	0.391682	0.215076	0.115927
0.0685206	0.38029	0.195817	0.133741
0.196717	0.345143	0.215076	0.0715811
0.116314	0.398924	0.237949	0.211871
0.0751309	0.384546	0.244186	0.158763
0.00930506	0.264915	0.269403	0.206321
0.0947957	0.403967	0.224206	0.144634
0.155628	0.319376	0.229059	0.124522
0.0301859	0.365095	0.236674	0.118089
0.0677791	0.362572	0.234638	0.139845
0.0728891	0.334827	0.225458	0.164146
-0.00788843	0.363235	0.244504	0.149205
0.138512	0.401628	0.17282	0.125641
-0.0795876	0.241209	0.261378	0.15919
0.0259641	0.438977	0.234591	0.131836
0.0616914	0.418429	0.19417	0.132036
0.0655766	0.343477	0.208553	0.125647
0.0928318	0.310043	0.203879	0.142956
[truncated: 8,001 more rows]

## Sheet: Figure 5f
Ctx_7d	Ctx_5h	HC_7d	HC_5h
1.05128	1.16946	0.715988	0.596391
1.03826	1.06042	0.685333	0.673078
1.00331	1.04621	0.77188	0.582512
0.984498	0.897769	0.691545	0.503374
0.90442	0.932039	0.781639	0.57572
1.07138	1.02044	0.670796	0.659413
0.892199	1.02742	0.751924	0.59195
1.01631	1.10311	0.765157	0.613387
0.978312	1.04852	0.778312	0.574769
0.964686	0.900511	0.785759	0.646112
0.97083	1.08443	0.764984	0.636632
0.92662	1.13118	0.742996	0.597223
1.01086	1.09665	0.745238	0.603586
0.990469	0.989922	0.670796	0.580809
0.95337	0.931316	0.702755	0.606917
1.06686	1.03768	0.704631	0.629736
1.02308	1.01949	0.769172	0.589022
0.969104	1.15587	0.781639	0.582512
0.899681	1.01357	0.689668	0.552862
0.967476	0.956805	0.710891	0.559371
1.03309	1.0076	0.751278	0.552862
1.02767	1.0418	0.697184	0.654954
0.945062	0.689922	0.777519	0.532259
1.0102	0.999315	0.711037	0.593038
0.979543	0.918996	0.727666	0.595492
0.883086	1.03208	0.744872	0.593038
1.03081	1.0712	0.792742	0.605871
1.00952	1.0786	0.838045	0.690499
1.00272	1.09245	0.72427	0.582259
0.985836	1.08388	0.670796	0.509844
0.986159	0.819784	0.711037	0.589022
0.994188	1.01137	0.769172	0.597223
1.04058	0.985323	0.728286	0.582512
1.03768	0.959814	0.738045	0.710524
0.999681	0.971557	0.724124	0.580295
1.12445	1.02622	0.801278	0.57572
1.0371	1.03214	0.697184	0.559371
1.0397	0.943783	0.722246	0.57572
0.925212	0.938471	0.728312	0.581062
0.986628	1.05604	0.72387	0.58576
1.01989	0.946748	0.697735	0.503374
0.939853	0.944722	0.751924	0.513345
0.909518	1.07267	0.801278	0.595492
1.05442	1.03507	0.747158	0.634756
1.08537	1.16396	0.710017	0.559844
1.00232	1.09904	0.711037	0.596391
0.989853	0.956875	0.751132	0.723224
0.977813	1.09192	0.679763	0.546391
1.02308	1.05785	0.783305	0.590541
1.04506	1.01953	0.744872	0.596969
1.08049	1.05218	0.66563	0.503374
0.985548	0.917141	0.72387	0.593038
1.03511	1.06656	0.694619	0.589022
0.927773	1.17734	0.691545	0.582259
0.963533	1.02568	0.710891	0.57572
1.10185	1.06613	0.728286	0.595492
0.977598	0.948884	0.764433	0.613387
1.10337	1.10981	0.728286	0.690499
0.981828	1.11371	0.660891	0.593038
0.949181	1.01251	0.694619	0.575789
1.03981	1.01395	0.733237	0.594473
1.07839	1.01646	0.739668	0.589022
0.848522	1.09018	0.796138	0.513345
1.12235	1.14959	0.788045	0.597615
1.06516	1.04762	0.702755	0.594515
0.804851	1.02318	0.81027	0.603009
0.987572	1.17485	0.748781	0.595492
0.998484	0.995341	0.708647	0.660891
1.10442	1.12679	0.727266	0.667653
0.952431	0.942306	0.765157	0.609371
0.968122	0.87965	0.810417	0.606917
0.982191	0.892159	0.742996	0.629736
0.960671	0.987602	0.741545	0.639707
0.988725	1.07188	0.723546	0.606917
1.04946	1.07687	0.765157	0.582191
0.967794	0.962844	0.708394	0.606917
0.97517	1.15952	0.724124	0.662914
0.996138	0.925677	0.723546	0.590541
0.936526	1.00077	0.761037	0.667653
0.920981	0.998669	0.732406	0.614864
1.18808	1.01776	0.769172	0.643642
1.06462	1.03558	0.661614	0.668084
1.02235	1.0576	0.758394	0.580295
0.889091	0.956008	0.735479	0.649934
1.04325	0.945341	0.838045	0.546138
0.946685	1.11187	0.719172	0.589495
0.988256	0.959624	0.748888	0.589022
0.921303	1.04455	0.744872	0.589707
0.985548	0.870937	0.737976	0.603655
1.08832	1.07781	0.801924	0.629736
1.03558	1.05225	0.777266	0.588003
1.02619	1.05157	0.767507	0.582259
1.09918	0.879117	0.75854	0.616888
0.951855	1.10366	0.796138	0.593038
1.05023	1.05445	0.691545	0.580809
0.984429	0.973972	0.638003	0.649934
0.985303	0.986202	0.773546	0.582512
1.12282	1.05702	0.737976	0.575789
0.942419	1.11509	0.792742	0.582259
0.97662	1.01277	0.734029	0.663387
1.00371	1.10702	0.719172	0.67662
1.01067	1.11357	0.783305	0.539776
0.983559	1.08001	0.691545	0.710524
0.999827	1.12025	0.760968	0.609371
1.04152	1.13146	0.72387	0.636632
1.05666	1.06863	0.643573	0.636164
1.06765	1.07412	0.834029	0.589707
1.00695	0.755905	0.715157	0.649934
0.998415	1.02348	0.711037	0.617361
0.961437	1.10894	0.797158	0.582191
1.00597	1.09661	0.742996	0.599466
1.04065	1.22459	0.705829	0.593038
0.961071	0.882939	0.781639	0.646969
0.937425	1.10828	0.691545	0.588003
1.10168	0.911144	0.695238	0.580295
0.963743	0.911614	0.710891	0.614864
1.12022	1.15168	0.716057	0.649934
1.00597	1.05485	0.770727	0.580295
0.990645	1.03891	0.814433	0.577266
0.936055	1.02568	0.706298	0.629736
1.0216	1.08049	0.728312	0.583736
1.06603	1.10637	0.797735	0.632191
1.09152	1.0162	0.679694	0.582512
1.02134	0.928717	0.752901	0.600085
1.02268	1.04534	0.691545	0.509844
0.946539	1.1261	0.706229	0.600085
1.02474	1.05995	0.649212	0.577266
1.01917	1.03703	0.732406	0.54607
0.908394	1.08153	0.678312	0.59607
0.980309	1.15066	0.674769	0.598058
0.974593	1.01317	0.765157	0.668084
0.990473	1.0349	0.769172	0.653628
1.01234	1.04517	0.72984	0.572527
1.12954	0.919784	0.734029	0.609991
0.941587	1.09758	0.788876	0.539776
0.959624	1.07625	0.660891	0.603009
1.06881	1.05004	0.72387	0.649934
0.937678	0.904997	0.728312	0.525789
1.00482	0.993249	0.710891	0.522527
0.985948	1.03956	0.751924	0.596969
1.04007	1.06227	0.685333	0.59195
0.997558	0.940175	0.756917	0.616888
1.0345	1.1165	0.775789	0.546138
1.00023	1.03718	0.678312	0.508394
0.985303	1.02525	0.765157	0.667653
0.97572	1.01946	0.697735	0.606917
0.983086	1.10467	0.747735	0.575789
0.939922	1.16396	0.72984	0.572527
1.05685	1.0063	0.727666	0.605871
1.03992	0.866564	0.769172	0.593038
1.0735	0.939449	0.789775	0.603586
0.90894	1.06501	0.747158	0.581062
1.03226	0.952685	0.753008	0.666095
0.995062	1.1311	0.697735	0.680809
1.00753	0.997046	0.72427	0.525789
0.869852	1.10734	0.702755	0.582259
0.954352	0.959624	0.810417	0.500112
1.01122	1.16754	0.788876	0.649612
0.978966	1.07362	0.801278	0.660891
1.04689	1.09314	0.73486	0.673292
1.02506	0.959448	0.789668	0.580295
1.00153	0.959668	0.710017	0.668084
1.07293	0.796172	0.808394	0.594042
1.00587	1.02492	0.822526	0.662914
0.928388	1.12879	0.678312	0.589022
0.944618	1.04045	0.748888	0.589776
0.953374	1.1741	0.765157	0.572458
1.0285	1.01594	0.767507	0.57572
0.940645	0.876216	0.691145	0.581171
1.03059	0.993352	0.764433	0.513345
0.997261	1.04654	0.801278	0.589776
0.991692	1.10868	0.624769	0.609844
0.911037	0.916607	0.686125	0.659624
0.917476	1.03678	0.737357	0.594042
1.07709	0.92965	0.737425	0.581062
0.933959	1.12897	0.732406	0.575789
1.05098	0.960777	0.728286	0.666095
0.945238	0.988147	0.765157	0.525789
1.00001	1.0798	0.766057	0.614864
1.01067	0.846391	0.764433	0.581062
1.06201	1.11259	0.761037	0.593038
1.00837	1.10356	0.697116	0.613387
1.02167	0.86266	0.756917	0.636632
1.02437	1.03132	0.715157	0.599466
1.01212	1.02307	0.679694	0.596391
0.965453	1.0717	0.714433	0.589022
0.992672	0.950912	0.789668	0.581171
1.07781	1.10723	0.808394	0.596969
1.07272	1.06372	0.714433	0.589776
0.936526	1.0345	0.751924	0.539776
0.945639	1.01129	0.679694	0.582191
0.889522	1.03413	0.706875	0.589707
0.946753	1.13699	0.72387	0.589022
0.900334	1.11086	0.769172	0.611937
0.976043	1.02094	0.691545	0.57572
1.02782	1.02811	0.742996	0.581171
1.01411	0.943611	0.810245	0.590353
0.988079	0.878109	0.684029	0.593038
1.07333	0.900339	0.770727	0.575789
1.05417	0.925892	0.751924	0.590541
1.05348	1.11641	0.787976	0.614864
1.00894	0.966564	0.706298	0.546138
0.977813	0.995082	0.760822	0.596391
0.954927	1.0564	0.679694	0.581171
1.03627	1.01714	0.728286	0.598058
1.05341	1.05843	0.789668	0.508394
0.904201	1.06538	0.734029	0.662914
1.12177	0.901304	0.785759	0.594473
1.00348	1.13862	0.801278	0.593038
0.951747	1.10424	0.770796	0.609371
1.01067	1.07984	0.75854	0.572458
0.951958	1.06472	0.660891	0.590353
1.04919	1.04242	0.834029	0.611937
0.96458	1.13309	0.685333	0.580295
1.01895	1.11769	0.783237	0.582191
1.04122	0.97764	0.711037	0.636164
1.04466	1.03721	0.751924	0.649681
0.995639	1.02741	0.732406	0.599466
0.993142	0.944192	0.693615	0.582512
0.984536	0.903706	0.741545	0.595492
0.938656	1.05847	0.719172	0.649934
1.07322	1.12521	0.801278	0.593038
1.08844	1.04122	0.704631	0.589022
0.856951	0.900765	0.660891	0.649934
1.01086	1.01599	0.775789	0.589022
1.10789	1.03309	0.764433	0.589022
1.01469	1.12053	0.697116	0.606917
1.00417	1.08454	0.743615	0.673292
1.0054	1.03396	0.702755	0.609371
1.02228	1.11234	0.612514	0.723826
1.05442	1.02922	0.715157	0.649612
0.981682	0.945082	0.706702	0.595492
0.929543	1.10168	0.72944	0.606917
1.11823	1.10984	0.756917	0.589776
1.04524	1.00984	0.715988	0.629736
0.988045	0.988288	0.732406	0.513345
0.994872	1.04267	0.633883	0.579721
0.965557	1.14784	0.715157	0.53576
1.03659	1.03836	0.783305	0.577266
0.91046	1.0285	0.769172	0.593615
1.0353	1.09245	0.810417	0.589707
1.01682	0.895195	0.710017	0.595492
1.02098	1.00843	0.706298	0.649612
1.03872	1.05091	0.73486	0.673292
1.04169	1.09899	0.739668	0.603655
0.920727	1.01541	0.814433	0.662914
0.986926	1.13096	0.643642	0.593038
0.957997	1.02348	0.720796	0.588003
0.978312	0.836125	0.715988	0.58576
1.12036	0.950912	0.670581	0.595492
0.954821	1.07163	0.753008	0.609371
0.951381	1.05507	0.756917	0.57572
1.09058	0.992199	0.764433	0.590541
1.02282	1.08731	0.764984	0.609371
0.981355	1.0226	0.674769	0.593038
0.994993	1.0374	0.741145	0.639707
1.04918	1.05973	0.670581	0.636379
0.999181	0.949035	0.804378	0.589022
1.02553	1.09025	0.691545	0.539776
0.964365	1.01801	0.760245	0.659624
0.99607	0.902431	0.765157	0.613387
1.04155	0.907851	0.734502	0.594042
0.987033	0.966057	0.742996	0.593038
1.02542	0.959474	0.693615	0.596138
0.941075	1.06613	0.723546	0.503374
0.973433	1.00471	0.691545	0.659413
1.02333	0.876366	0.674769	0.599466
0.969784	1.15637	0.674124	0.57572
0.937572	0.841773	0.624769	0.563964
1.03866	1.02647	0.796138	0.500112
1.06262	0.842419	0.72944	0.58576
1.00445	0.961398	0.689668	0.572527
1.05796	1.05061	0.789668	0.632191
0.858681	1.01997	0.697735	0.599466
0.988725	0.932293	0.788045	0.603009
1.01573	0.988979	0.769172	0.595492
1.00348	0.802065	0.72427	0.590541
0.967653	0.902065	0.785759	0.554059
1.04904	1.14192	0.670796	0.609371
0.96816	1.0345	0.788876	0.590353
1.02362	0.833192	0.732406	0.598635
1.03396	0.914751	0.744872	0.680809
0.913274	0.984132	0.764433	0.56975
0.901958	1.02235	0.764433	0.668084
0.894149	1.05175	0.789775	0.500112
0.882979	0.842159	0.643642	0.601411
0.898781	1.03731	0.727266	0.574769
1.02272	1.04497	0.731386	0.596391
1.08204	1.10525	0.670004	0.603009
1.10695	1.12583	0.708647	0.594473
0.995448	1.01336	0.824743	0.600085
0.88678	1.03804	0.670796	0.552862
1.07832	1.15225	0.785759	0.594473
1.04365	0.97854	0.719172	0.575789
0.996425	0.97764	0.733237	0.609371
0.988725	1.02597	0.775789	0.603009
0.965961	0.961717	0.741398	0.595492
1.09524	1.02647	0.738045	0.646969
0.910564	1.02018	0.765157	0.656982
0.937976	1.01086	0.715988	0.579721
1.00272	0.909474	0.739668	0.572527
1.00969	1.15618	0.741145	0.641652
0.959448	1.11327	0.679909	0.613387
1.04943	0.930563	0.822526	0.649612
1.00384	1.15467	0.741398	0.596391
1.0008	1.08139	0.737357	0.503374
0.903585	0.869207	0.684029	0.616888
1.08588	1.09314	0.781639	0.589495
0.938656	0.991773	0.789775	0.589776
1.00066	1.0525	0.72387	0.609371
0.967653	1.11606	0.747184	0.546138
0.962983	1.06187	0.769172	0.58074
0.907528	1.01317	0.693615	0.609371
1.06137	0.954054	0.785479	0.582191
1.00837	1.02647	0.711037	0.546138
1.00272	1.12395	0.72944	0.613387
1.06881	0.805931	0.789775	0.629736
1.02362	1.00999	0.715157	0.575789
1.01219	1.09321	0.638003	0.559371
0.951705	0.895082	0.697116	0.598635
1.10381	1.008	0.693615	0.582512
1.06921	0.907894	0.732406	0.597223
0.961437	1.1371	0.747184	0.57572
1.0558	1.09553	0.739668	0.599466
1.05435	1.17734	0.72427	0.61975
1.00001	1.03319	0.715157	0.598914
1.07032	1.02929	0.728286	0.58074
0.902065	1.13793	0.753008	0.57572
1.00091	1.05618	0.741145	0.656875
0.978139	0.975277	0.711037	0.736526
0.991798	1.01541	0.684029	0.595492
1.07083	1.01816	0.733814	0.546391
1.05301	1.07984	0.765157	0.580809
1.01791	1.21725	0.702755	0.582512
1.00196	1.20388	0.724124	0.582191
1.0853	0.933883	0.756917	0.603009
1.04838	0.970176	0.769172	0.58576
0.883661	0.988622	0.710891	0.629736
0.969784	1.058	0.75854	0.505682
1.02579	1.03251	0.72427	0.609371
1.02637	1.05933	0.789775	0.627266
1.01259	1.08413	0.727266	0.589022
0.981462	1.09134	0.789668	0.581062
0.979943	0.886628	0.687425	0.586233
1.06693	1.03641	0.769172	0.636379
0.98588	1.13895	0.760417	0.603009
1.0558	1.03186	0.764365	0.517361
1.07094	1.09711	0.708394	0.670283
0.976	0.864067	0.691545	0.581171
1.02564	1.07355	0.764433	0.582259
1.12235	1.02466	0.741145	0.598914
0.936526	1.05019	0.72427	0.586164
0.957528	1.21592	0.776366	0.593038
0.988725	0.950658	0.689668	0.649681
0.946685	0.823287	0.797158	0.603655
1.01418	0.886526	0.751278	0.657602
1.0187	1.08783	0.72387	0.513818
1.08988	0.813021	0.710891	0.662914
1.08031	1.10962	0.661614	0.589776
0.86458	1.10061	0.761037	0.616888
0.980885	1.0662	0.814433	0.614864
1.0785	1.09888	0.731386	0.598058
0.957963	1.04162	0.728286	0.599681
0.998922	0.944593	0.728312	0.598058
0.997585	1.1576	0.732406	0.626474
1.04737	1.04032	0.765157	0.666095
0.99195	1.1162	0.714433	0.581062
0.90894	1.0195	0.770004	0.598635
0.990473	1.10687	0.760245	0.736526
0.951381	1.1067	0.766057	0.594473
1.02781	1.05405	0.765157	0.616888
0.994084	0.96562	0.790499	0.594473
1.03558	1.09097	0.787976	0.589776
0.937976	1.06129	0.724124	0.662914
1.04162	1.02427	0.78783	0.522458
0.983486	0.861464	0.691145	0.513345
0.953628	0.861721	0.781639	0.596138
1.01067	1.01765	0.825789	0.594473
0.999288	1.02073	0.66563	0.659413
0.981096	1.02517	0.781639	0.575789
0.965087	1.14658	0.612514	0.649612
0.960671	1.1358	0.744872	0.589022
1.07961	0.856202	0.737976	0.58576
1.0559	1.02506	0.751924	0.559844
1.0922	1.06537	0.752178	0.603009
0.960313	1.05206	0.747184	0.649612
1.00901	1.11786	0.824743	0.509844
1.06646	1.02966	0.72427	0.522458
0.981062	1.0217	0.792742	0.659413
0.996539	1.19028	0.781639	0.513818
1.01067	0.957738	0.761037	0.590541
0.950334	1.04534	0.801278	0.594042
1.03204	1.09767	0.765157	0.593038
1.01031	1.07516	0.767507	0.589022
1.04169	1.04604	0.700511	0.607602
1.02658	0.918704	0.758394	0.590353
1.07203	1.06421	0.723546	0.594042
0.967076	1.02492	0.770796	0.639707
0.985582	0.903477	0.733237	0.590541
1.0055	1.19621	0.714433	0.580295
1.00023	1.01646	0.72387	0.603586
0.981213	1.04007	0.710891	0.563387
1.10435	1.05605	0.788876	0.473723
0.979332	0.929752	0.741398	0.509844
0.985182	1.0162	0.639453	0.593038
1.01289	0.810524	0.822526	0.668084
0.995238	1.08646	0.790499	0.522458
1.01985	1.01938	0.765157	0.58576
1.05894	1.11863	0.737976	0.513345
0.995639	0.962767	0.754378	0.659413
1.0943	0.887033	0.77188	0.594042
1.01545	0.990942	0.821773	0.603009
1.10149	1.03757	0.732406	0.594042
0.97015	0.938333	0.679909	0.508394
1.00597	1.11021	0.711037	0.566741
1.06458	1.11791	0.81027	0.581062
0.985948	1.10033	0.814433	0.649934
0.942672	1.01476	0.715157	0.690499
0.920727	1.0286	0.753008	0.613387
1.00768	0.954485	0.728312	0.572527
0.950912	1.19816	0.789668	0.646112
0.920219	1.12589	0.734929	0.659624
0.994872	1.01855	0.810417	0.659413
0.914511	1.06556	0.764433	0.595492
1.02857	1.06454	0.792742	0.559371
1.01122	0.805931	0.711868	0.668084
1.02427	1.13334	0.783856	0.636632
0.98157	0.972926	0.747116	0.646112
0.900658	1.10734	0.697116	0.602862
0.903774	0.845772	0.737357	0.589495
1.08967	1.10572	0.801132	0.57572
1.01581	1.05947	0.775789	0.576474
1.03808	1.04404	0.710891	0.610848
0.916817	0.997261	0.691545	0.582259
1.04145	0.932039	0.789668	0.593615
1.00763	1.08967	0.751924	0.653628
1.05634	1.01169	0.712445	0.563387
1.06978	1.05373	0.727666	0.594473
0.967653	1.05995	0.733237	0.667653
0.945639	1.07004	0.724124	0.595492
0.933452	1.01613	0.643573	0.536233
1.16978	0.916197	0.766057	0.595492
1.07015	1.02303	0.77188	0.575789
1.05713	1.09372	0.697116	0.601411
0.991946	1.08396	0.697735	0.577266
1.0555	0.980012	0.684029	0.552862
1.00452	0.851962	0.715157	0.593038
1.08059	0.86643	0.724124	0.58576
1.09379	1.07177	0.724124	0.582512
1.03558	1.07058	0.706702	0.59195
1.08757	1.10485	0.741545	0.546138
1.11299	0.945341	0.761037	0.575789
1.02705	0.945088	0.801132	0.589022
1.02647	1.08783	0.761037	0.659624
1.00796	1.03428	0.747116	0.513345
0.990245	0.835329	0.731386	0.723224
1.07055	1.05785	0.760968	0.559371
0.989422	1.08717	0.765157	0.608756
1.02677	0.970796	0.801278	0.522527
0.942199	1.07767	0.801278	0.629736
0.920726	1.08638	0.752178	0.595492
0.978859	0.960818	0.765157	0.559844
0.981316	1.06317	0.783237	0.616888
1.01805	0.988186	0.705829	0.690499
0.989702	1.07582	0.713091	0.574769
1.00196	1.02307	0.715157	0.581171
0.898815	1.00623	0.732406	0.656875
1.16566	1.10403	0.838045	0.509844
0.979332	1.06197	0.708394	0.55442
1.0396	0.817541	0.72387	0.603009
0.917076	1.08243	0.715157	0.641652
1.10395	1.06248	0.633883	0.616888
1.04346	1.02897	0.738045	0.606917
0.962888	0.943972	0.719172	0.649612
0.949181	1.0786	0.72944	0.603586
1.05316	0.988079	0.708394	0.57572
1.06943	0.981614	0.752755	0.581171
0.958794	0.956052	0.624769	0.580295
0.964511	1.03558	0.771627	0.593615
0.985113	1.03044	0.711037	0.663387
0.938876	1.03388	0.732406	0.723224
0.907894	1.08121	0.801278	0.603009
1.01046	0.910645	0.693615	0.59607
1.01114	0.998884	0.747116	0.589022
0.95894	0.939556	0.728312	0.598058
1.01476	0.884605	0.694619	0.581062
1.04929	1.0751	0.728312	0.603586
0.909371	1.09705	0.72427	0.67662
1.0853	1.09071	0.781639	0.673292
1.03012	0.905032	0.643642	0.649934
1.00713	0.931639	0.838045	0.660891
0.97105	1.17113	0.694619	0.589022
1.03526	1.19816	0.753008	0.593038
0.912914	0.935436	0.72944	0.513345
0.983305	0.975892	0.810417	0.649934
0.970727	0.976366	0.715157	0.588003
0.954927	1.08381	0.783237	0.517361
1.01635	0.872856	0.72944	0.600085
0.98693	1.11249	0.734029	0.659371
0.82427	1.03996	0.72517	0.580295
1.12235	0.892052	0.756917	0.593038
0.93678	1.05919	0.797158	0.613387
1.07954	1.01997	0.783237	0.594473
0.967476	1.13674	0.769531	0.632191
1.01374	1.10208	0.814433	0.609225
0.983452	1.01249	0.674124	0.589022
0.942419	1.01248	0.810245	0.581062
1.00445	0.997691	0.700511	0.590353
0.907128	1.07807	0.747184	0.649934
0.962224	1.28674	0.789668	0.582259
1.11458	1.03793	0.737976	0.595492
0.961437	1.0213	0.789668	0.593038
1.12015	1.06671	0.777266	0.596969
0.923033	1.08241	0.711037	0.55442
1.05973	0.993249	0.770796	0.580295
0.986735	1.02636	0.801278	0.53576
0.922749	0.994549	0.752755	0.67662
1.03048	0.917756	0.761037	0.594473
1.06458	1.14929	0.766057	0.667507
0.969104	1.11791	0.660891	0.603009
1.05674	1.00941	0.801278	0.667507
0.900805	0.985182	0.741545	0.552862
0.843064	1.14195	0.72929	0.589022
0.952728	1.0482	0.777666	0.589495
1.0982	1.14199	0.764984	0.525789
0.92427	1.05637	0.72387	0.659371
0.951278	0.945341	0.785759	0.636632
1.01208	1.03493	0.691545	0.626474
0.998536	0.960777	0.697735	0.513345
0.926835	0.964765	0.763344	0.575789
0.966241	0.992819	0.744872	0.581171
1.00273	1.17198	0.691145	0.596391
0.955607	0.997838	0.660891	0.546138
1.02437	1.06433	0.708394	0.582191
0.96678	0.880309	0.761037	0.613387
0.992199	0.968996	0.751924	0.609371
1.00128	1.01516	0.765157	0.627197
0.941221	1.085	0.737976	0.57572
0.906951	1.00706	0.715157	0.588003
0.918054	0.892672	0.711037	0.610848
1.08838	1.06132	0.689599	0.57572
1.03183	1.02984	0.753008	0.590541
0.953477	1.12991	0.711037	0.636632
1.0554	1.1261	0.737976	0.590353
1.06537	1.02062	0.72387	0.594473
0.985802	0.756551	0.751278	0.603009
0.950809	1.07575	0.689668	0.646112
1.19426	0.846172	0.763344	0.620904
1.01765	1.02802	0.774124	0.649934
0.972647	0.913421	0.741545	0.600085
1.04169	0.953795	0.748888	0.539776
1.02409	0.806551	0.738045	0.639707
1.05081	0.943396	0.754378	0.540353
1.09494	0.945341	0.789775	0.616888
0.955398	0.969461	0.744872	0.67662
1.1059	1.04968	0.821773	0.582191
1.01107	0.928286	0.767507	0.66693
0.976189	0.929586	0.710891	0.553655
0.979543	1.12303	0.691145	0.59607
0.97662	1.02333	0.702755	0.603009
0.889599	0.923327	0.66563	0.617292
1.06122	1.04936	0.679694	0.659624
0.927021	1.04993	0.660891	0.649934
1.09122	1.01259	0.751278	0.581062
0.921337	1.15168	0.612514	0.59195
1.01588	0.96808	0.753008	0.589022
1.06476	1.03121	0.834029	0.582259
0.976552	1.02647	0.72427	0.575789
0.96816	1.09064	0.822526	0.599466
0.949035	0.980589	0.720796	0.60442
1.06668	1.00091	0.607348	0.57572
0.948238	1.0919	0.702755	0.659413
1.04321	1.02792	0.838045	0.599466
1.00732	1.08731	0.693615	0.503374
1.02015	1.09404	0.734029	0.539776
1.01472	0.918738	0.70854	0.596969
1.02655	1.09718	0.769172	0.500112
0.995741	1.05369	0.670796	0.589022
1.15236	1.09621	0.796539	0.594473
1.01266	1.03475	0.711037	0.595492
1.03001	0.959624	0.751278	0.600085
1.06978	1.04524	0.692996	0.583736
1.06921	0.84105	0.801278	0.59195
1.02755	1.03042	0.764433	0.594473
0.81458	0.955607	0.643573	0.616888
1.06566	0.998458	0.660891	0.581062
0.979036	1.08731	0.801278	0.590353
1.06985	1.06726	0.765157	0.673078
1.01736	1.06249	0.789668	0.603009
1.00525	1.13176	0.721627	0.659371
1.09152	1.02672	0.72427	0.632191
1.0349	1.04253	0.751924	0.627266
1.09227	1.04878	0.777666	0.525789
1.06718	0.971557	0.801924	0.589776
1.09946	1.12647	0.743615	0.532259
1.05149	0.927919	0.722273	0.55442
1.17177	1.16844	0.771627	0.593038
0.985582	1.16088	0.801278	0.589022
1.06306	1.13435	0.727666	0.595492
1.0883	1.04931	0.821773	0.581171
1.0383	0.885329	0.752901	0.627266
0.849681	1.03493	0.697184	0.589022
0.980163	0.945341	0.751278	0.634756
0.919207	0.860093	0.674124	0.650085
1.02524	1.05734	0.729909	0.659413
0.985733	1.05561	0.714433	0.595492
1.05091	1.02811	0.769172	0.723826
1.11671	1.09242	0.760417	0.58576
1.02478	1.1282	0.689668	0.609371
1.03866	1.05268	0.75854	0.595492
0.927598	0.864213	0.710417	0.589022
0.919886	1.12163	0.691545	0.529721
1.05725	1.10268	0.706298	0.582259
1.07839	1.01009	0.70854	0.67662
1.01114	1.10073	0.846539	0.594473
1.04444	1.04931	0.75854	0.617361
1.03678	1.0165	0.739453	0.58074
0.970684	0.963465	0.742996	0.595492
0.917653	0.933086	0.710891	0.666095
1.00732	1.085	0.735506	0.659371
1.05337	1.01776	0.814433	0.667507
0.932875	1.1687	0.679909	0.680809
1.02438	1.04976	0.711037	0.606917
1.05192	1.12383	0.742996	0.53576
1.0918	1.03331	0.747116	0.632191
0.991622	1.09209	0.715157	0.609371
1.11079	1.15113	0.689599	0.580295
1.02684	1.05023	0.760245	0.593038
0.909371	1.06317	0.752755	0.57572
1.09047	1.00019	0.694619	0.627266
1.1032	0.933086	0.789775	0.594042
1.10243	0.96259	0.751132	0.682983
0.81884	0.98005	0.761037	0.589022
0.972096	1.16259	0.78783	0.593038
0.989022	0.948738	0.789775	0.650085
1.12055	0.867863	0.737425	0.505682
1.06624	1.06208	0.752901	0.595492
0.927342	1.05789	0.751278	0.616888
1.07094	1.16791	0.765157	0.575789
0.976	1.03992	0.801278	0.636164
1.05817	0.982939	0.789775	0.582512
0.965734	1.05644	0.742996	0.627266
0.890575	0.983086	0.801278	0.590541
1.13096	0.991798	0.691545	0.598058
0.985948	1.01913	0.744872	0.58576
0.958574	1.14122	0.741545	0.572458
1.05033	1.02177	0.710891	0.598058
0.943649	1.09372	0.747735	0.603586
0.897945	0.91086	0.678312	0.635187
1.02329	0.984536	0.714433	0.58576
1.07961	1.03371	0.758394	0.581062
0.973078	1.01114	0.697116	0.596138
0.967209	0.957738	0.737425	0.57572
0.952178	0.983086	0.702755	0.645092
1.03797	1.03691	0.689668	0.513345
0.948415	1.04762	0.778312	0.563387
1.01606	0.930336	0.638003	0.590541
1.07781	0.906438	0.700511	0.603009
0.986926	0.906698	0.771627	0.649612
0.94195	1.09754	0.711037	0.595492
1.07073	1.09972	0.689599	0.639707
1.01653	1.05326	0.715157	0.604059
0.993352	1.11643	0.824743	0.595492
0.928497	0.981316	0.731386	0.645092
1.12025	1.05049	0.833237	0.653628
1.05091	1.08851	0.73486	0.58576
1.01451	1.13558	0.697184	0.606917
1.02532	1.03402	0.785759	0.603009
1.03146	1.0742	0.801924	0.55442
0.905905	1.09621	0.801924	0.603009
0.939195	0.882939	0.72944	0.638433
0.820649	1.06656	0.72517	0.539776
1.08153	1.11671	0.734502	0.595492
0.988725	1.02437	0.789668	0.593038
1.04304	1.05156	0.747116	0.596391
1.10969	0.999865	0.724124	0.657602
0.938656	1.03403	0.801924	0.581062
1.04335	1.17817	0.78486	0.582512
1.06938	1.02702	0.751924	0.581062
1.05091	1.04227	0.679763	0.613387
1.05445	1.08703	0.686125	0.723826
0.905183	1.01172	0.691545	0.513345
1.00749	1.07637	0.801278	0.572458
0.965264	0.853774	0.72387	0.662914
0.985005	1.01421	0.720796	0.589022
0.86631	1.03558	0.734029	0.581171
0.976576	1.01122	0.732406	0.603009
1.02369	1.06645	0.724124	0.634756
0.955032	1.10473	0.788045	0.595492
1.03548	1.11671	0.729694	0.58074
0.979943	1.06078	0.670004	0.603009
0.975823	1.01656	0.838045	0.582512
1.08721	1.09707	0.790499	0.659413
0.940575	1.09874	0.697735	0.593615
1.02083	1.02991	0.789668	0.663387
1.03653	1.15232	0.764433	0.639707
0.952465	0.984536	0.742996	0.593038
1.05644	0.951304	0.734029	0.668084
1.01298	1.03836	0.744872	0.649612
0.994084	1.05623	0.793142	0.580295
0.912888	1.08042	0.777519	0.580809
1.07832	1.13099	0.715157	0.597223
0.993649	1.02506	0.814433	0.581062
1.02886	1.1191	0.789775	0.513345
0.981462	1.07011	0.702755	0.53576
1.07224	0.86761	0.769172	0.623292
0.988079	1.05033	0.715157	0.613387
0.947838	1.1242	0.748888	0.67662
1.03844	1.09018	0.73486	0.500112
0.981359	1.03783	0.700511	0.593038
1.03038	0.954708	0.719172	0.593038
0.958325	1.01009	0.716057	0.660891
1.00905	1.11671	0.657494	0.590541
1.01805	0.957058	0.774124	0.603009
1.0909	1.06844	0.728286	0.59195
0.98783	1.04455	0.724124	0.703628
1.02724	1.07198	0.783856	0.590353
0.890175	0.872753	0.739668	0.594042
1.10655	1.03544	0.777666	0.58074
1.07897	0.885479	0.764433	0.626474
0.961544	0.991988	0.72984	0.606917
1.02238	0.942306	0.801924	0.589776
0.955867	1.0576	0.797735	0.609371
1.13116	1.03836	0.751278	0.603009
0.993142	1.18081	0.760822	0.639707
1.05732	0.926323	0.66563	0.646969
1.04402	1.12358	0.758394	0.583736
1.03099	1.0196	0.739668	0.580295
0.969677	1.10033	0.715988	0.58074
0.999035	1.04762	0.764433	0.58576
0.912292	1.05854	0.801924	0.594042
0.936994	0.895741	0.710417	0.617292
1.14216	1.04867	0.760968	0.586379
1.06537	0.954458	0.742996	0.602862
0.90894	0.87897	0.679763	0.599466
1.10098	1.01421	0.674124	0.609371
0.973902	1.0419	0.770727	0.593038
1.06978	1.04007	0.697735	0.611937
0.929072	0.952685	0.765157	0.659413
0.966416	1.02267	0.711037	0.627197
0.954927	0.952685	0.732406	0.598058
0.932983	0.957851	0.72427	0.513818
0.984325	1.05061	0.722246	0.529721
0.947192	1.15992	0.776366	0.581171
1.02282	0.974373	0.715988	0.595492
1.02322	0.862914	0.783237	0.603009
1.06631	1.09419	0.796539	0.603009
1.01978	0.987425	0.729694	0.611937
1.09737	0.985182	0.753008	0.626474
1.05138	1.06451	0.698381	0.559371
0.912444	0.972027	0.825789	0.590541
1.00732	1.00623	0.846539	0.580295
1.03309	0.870004	0.679694	0.662914
1.04571	1.04216	0.72427	0.67662
0.923327	1.07228	0.748888	0.649612
1.0925	1.07293	0.833237	0.554059
0.989522	1.04165	0.729694	0.668084
0.946685	1.05123	0.764433	0.563387
0.915087	0.997691	0.765157	0.590541
1.04791	0.945341	0.661614	0.58576
0.968299	1.0849	0.711868	0.589495
1.0353	1.00206	0.719172	0.582512
1.02822	1.02525	0.691545	0.581062
0.972647	1.03731	0.77188	0.581171
1.07282	0.964067	0.738045	0.673292
0.998415	1.09774	0.810417	0.603009
1.00973	0.882939	0.81027	0.536233
0.950232	1.04649	0.738045	0.589022
0.939522	0.954927	0.678312	0.590541
1.02897	1.10326	0.761037	0.53576
0.976189	1.02622	0.739668	0.627266
0.927919	1.0333	0.838045	0.613964
0.941114	0.985436	0.751132	0.581171
0.882362	0.771596	0.747184	0.593038
0.992096	1.09831	0.752901	0.572458
0.926767	1.06708	0.710891	0.59195
0.994042	1.07709	0.796138	0.594042
1.10952	1.10181	0.735479	0.509844
1.03038	1.07767	0.743615	0.59607
1.04362	0.930016	0.721627	0.546391
0.972926	1.15225	0.691545	0.639707
1.00348	1.08743	0.789668	0.513345
0.917287	1.02198	0.747184	0.596391
0.938149	1.0948	0.751278	0.629736
0.982406	1.03403	0.737425	0.546391
1.04878	1.02517	0.770004	0.581062
0.987976	1.00369	0.674124	0.598058
1.02655	0.945341	0.674769	0.639707
1.07282	1.0786	0.761037	0.58576
1.01791	0.993615	0.73486	0.649681
0.957528	0.964467	0.758394	0.636379
1.03573	0.91157	0.770796	0.603586
1.03349	1.01252	0.706298	0.582191
1.07869	1.08319	0.769172	0.613387
1.05817	0.995341	0.670581	0.639707
0.988256	1.12525	0.692996	0.613387
0.877553	1.04532	0.727266	0.55442
1.00674	0.888445	0.747116	0.593038
1.13866	1.15138	0.781639	0.632191
1.06458	1.03482	0.783237	0.575789
0.926362	0.991798	0.747116	0.595492
1.01469	1.08544	0.711037	0.596391
0.97662	1.04086	0.761037	0.602862
0.923073	1.09784	0.785759	0.663387
1.00937	0.980843	0.72387	0.659413
0.97427	0.945341	0.687425	0.586233
0.978717	1.09577	0.739453	0.59607
1.01092	1.0773	0.723546	0.623292
0.958148	1.0226	0.743615	0.582191
0.996391	1.09372	0.754378	0.603009
1.00894	0.932512	0.633883	0.589776
1.00857	1.09596	0.751278	0.613387
1.0234	1.07073	0.767507	0.596391
1.02781	1.21541	0.711037	0.589776
1.0559	0.97897	0.694619	0.593615
0.997369	1.09199	0.697116	0.53576
1.0713	1.058	0.689668	0.723826
0.981532	1.0089	0.692996	0.643642
1.03866	1.03482	0.797158	0.594473
0.936379	1.08833	0.741545	0.575789
0.96603	1.0063	0.761037	0.639707
0.955905	0.945639	0.710891	0.613387
0.907894	1.05225	0.660891	0.583736
0.967976	0.947691	0.711037	0.594042
0.99647	1.05337	0.783237	0.636632
1.07832	0.978129	0.808394	0.581171
0.977598	0.851785	0.748888	0.632191
0.994015	1.07839	0.702755	0.599466
0.986526	1.14165	0.612514	0.496138
1.00149	1.04335	0.72944	0.572458
0.984498	0.953477	0.747735	0.603586
0.943396	0.911291	0.778312	0.596138
1.08096	1.02177	0.801924	0.582512
0.985402	1.03674	0.824743	0.546138
1.05868	0.903477	0.72387	0.580809
1.00482	1.02094	0.765157	0.657602
1.05894	1.05171	0.792742	0.589022
1.05091	1.01372	0.72944	0.593615
1.01588	1.00843	0.742996	0.617361
1.07167	1.09575	0.739599	0.603009
1.04709	1.10734	0.735479	0.594515
0.967507	1.07492	0.684029	0.611937
1.04897	1.02897	0.838045	0.632191
0.972242	0.989022	0.760417	0.609371
0.950912	1.01284	0.728286	0.603009
1.02755	1.15341	0.719172	0.710524
1.06289	1.03042	0.778312	0.590541
1.0004	0.96816	0.761037	0.616888
1.01686	1.14216	0.697116	0.590541
1.02437	1.05426	0.687425	0.581062
1.01891	1.01146	0.679763	0.636632
1.00713	1.12008	0.789668	0.586379
1.06306	1.17781	0.710017	0.595492
1.02514	1.08558	0.748888	0.582512
1.0195	1.038	0.734029	0.525789
1.01266	1.08518	0.771627	0.639707
0.971773	1.0721	0.691145	0.611937
0.941519	1.06396	0.737425	0.597223
1.0529	1.01421	0.814433	0.659413
1.13038	1.0029	0.777266	0.60442
1.09007	1.18783	0.781639	0.639707
0.962888	1.06009	0.773503	0.581171
0.97832	0.955607	0.751278	0.680809
0.936158	0.786482	0.764984	0.613387
1.01172	0.997691	0.758394	0.649934
1.0054	1.11028	0.715157	0.649612
0.960671	1.01975	0.737357	0.572527
0.983086	0.975143	0.770796	0.690499
0.938656	1.09777	0.719172	0.603586
0.97427	0.941798	0.722273	0.603586
1.01374	1.07532	0.810417	0.566741
0.992199	0.773976	0.770727	0.546138
0.998781	0.895341	0.72944	0.575789
1.02832	1.00091	0.710891	0.599466
1.11786	1.04534	0.720796	0.613387
0.990972	1.13183	0.761037	0.580295
0.930119	1.09863	0.810417	0.518984
0.97423	1.10467	0.742996	0.517361
0.970473	0.967653	0.737357	0.590541
0.992018	1.02528	0.734502	0.603586
1.02897	1.03597	0.700511	0.581062
0.964511	1.02984	0.752178	0.645092
1.02203	0.992698	0.834029	0.66693
1.03309	0.939022	0.744872	0.599466
0.944549	1.02687	0.747158	0.590353
0.967653	1.04412	0.722273	0.589707
0.996214	1.11371	0.790499	0.594042
1.06191	1.06816	0.752901	0.593038
1.0285	1.12224	0.728312	0.58576
0.906008	1.01949	0.710017	0.635187
1.06816	1.03306	0.697735	0.58576
1.06353	1.12322	0.789668	0.58074
0.947691	1.01949	0.715157	0.636632
1.02098	1.09307	0.758472	0.582259
1.05702	1.03743	0.792742	0.582512
0.892672	0.968527	0.747116	0.679974
0.970726	0.930336	0.722246	0.626474
1.06686	1.03381	0.728312	0.614864
1.10405	1.04983	0.748888	0.546391
0.943796	0.895088	0.715157	0.666095
0.998058	0.974743	0.660891	0.57572
0.969784	1.08084	0.710891	0.575789
0.929436	1.04242	0.769172	0.582512
1.10098	1.08573	0.733305	0.588003
0.990473	1.10637	0.697735	0.632191
1.00196	1.05416	0.751924	0.598058
1.00969	1.08214	0.72944	0.572458
1.02437	0.939022	0.697735	0.593038
0.959624	0.884929	0.761037	0.594042
0.964365	0.950486	0.761037	0.599466
0.905829	1.06957	0.723546	0.580295
0.97322	1.03475	0.711037	0.559844
0.974846	1.10181	0.737357	0.595492
1.20091	0.884536	0.710891	0.594042
1.02619	1.16197	0.734502	0.580295
0.925892	1.05405	0.753008	0.581171
1.02782	0.907997	0.657494	0.581062
0.984902	1.16516	0.716057	0.53576
1.0055	0.81761	0.706298	0.736526
1.06208	1.02745	0.783856	0.606917
1.03204	1.12355	0.715157	0.613387
0.977919	1.0216	0.739599	0.566741
1.04256	0.899715	0.752286	0.596391
1.02822	1.11042	0.770727	0.590541
0.806404	0.903477	0.751278	0.599466
0.950809	0.953408	0.789668	0.580295
1.09444	1.11327	0.691545	0.603586
1.14284	1.07734	0.801132	0.582512
0.981462	1.07293	0.760417	0.57572
0.993249	1.05388	0.77929	0.626474
0.996214	0.824333	0.737357	0.581062
0.896645	1.16461	0.766057	0.582512
1.10377	0.992698	0.617253	0.582512
1.01978	1.04379	0.670796	0.590353
0.897192	0.953877	0.697735	0.643642
1.0028	1.06949	0.720796	0.586164
1.00995	1.01863	0.783856	0.67662
1.06881	0.899208	0.694619	0.579721
1.03815	1.06556	0.806229	0.582512
1.01643	0.96501	0.769172	0.627266
1.00732	1.10655	0.660891	0.572458
0.999357	1.08872	0.838045	0.529721
1.10196	0.989556	0.752901	0.582191
0.897945	0.996146	0.766057	0.581171
1.01957	1.02871	0.661614	0.593615
0.934283	0.982508	0.697735	0.579721
0.915767	1.01259	0.765157	0.500043
0.984605	0.930309	0.789775	0.582259
0.966057	1.0208	0.764984	0.609371
1.05695	1.06863	0.72944	0.594473
1.10272	0.832615	0.737425	0.639707
1.02055	1.03768	0.769531	0.609991
0.987425	1.03844	0.72387	0.577266
1.07521	1.04007	0.674124	0.503374
0.973693	1.04379	0.72929	0.559371
1.05732	0.991773	0.742996	0.56975
1.05725	1.04086	0.801278	0.513345
1.06462	0.953129	0.796539	0.613387
0.945062	0.997838	0.754378	0.589022
1.06631	1.06701	0.773546	0.594473
0.778819	0.972673	0.741545	0.603009
0.955466	1.02506	0.72387	0.508394
0.963533	1.06985	0.846539	0.609371
1.00717	0.857851	0.727666	0.599466
0.933559	1.01643	0.763344	0.589776
0.945595	1.17	0.774701	0.654954
0.995062	0.881247	0.612514	0.582259
1.03653	1.0217	0.706229	0.596969
1.07839	1.02113	0.722246	0.575789
0.919706	0.935436	0.796539	0.613387
0.995379	1.08646	0.714433	0.589022
0.949254	1.11509	0.72929	0.595492
1.00377	1.01957	0.760822	0.659413
1.09058	1.05604	0.81027	0.590541
1.05377	0.928897	0.733237	0.595492
0.967863	1.01172	0.801132	0.546391
0.987572	1.03027	0.691545	0.525789
1.09643	1.05984	0.733237	0.582512
0.990821	1.13096	0.72427	0.57572
1.01393	0.926469	0.691145	0.662914
1.01107	0.911178	0.737976	0.580295
0.997437	0.999715	0.694619	0.54607
0.974769	1.00774	0.711037	0.599466
0.934536	1.043	0.769172	0.609371
0.945639	1.09707	0.660891	0.513345
0.898415	0.982582	0.724124	0.588003
1.02839	1.01526	0.670004	0.600085
1.04918	1.04733	0.633883	0.654783
0.910671	1.04758	0.691545	0.599466
0.957528	1.04965	0.722246	0.636632
1.02268	0.931316	0.624769	0.525789
0.920004	1.0563	0.697116	0.595492
1.02293	1.00723	0.697184	0.667507
1.00627	0.912844	0.741398	0.589776
1.0059	1.11769	0.706917	0.589022
0.98179	0.982832	0.708647	0.607602
1.05879	1.02177	0.729909	0.590541
1.01342	1.02018	0.810245	0.596391
0.984325	1.12995	0.770727	0.611937
1.06957	1.12636	0.753008	0.600085
0.971772	1.07532	0.838045	0.599466
1.0735	1.07044	0.764433	0.582512
0.955398	1.05995	0.765157	0.616888
0.998204	1.02727	0.801278	0.581062
0.984029	1.08595	0.719172	0.674769
1.01049	0.914765	0.691545	0.670283
0.990278	0.883086	0.744872	0.522527
0.949968	0.946146	0.72427	0.58576
1.04256	1.11172	0.741545	0.572458
1.00091	1.05156	0.764433	0.599466
1.01266	0.953262	0.698381	0.659624
1.02203	1.0277	0.744872	0.620904
1.01289	1.01137	0.75854	0.575789
1.0153	0.926296	0.694619	0.566741
1.03096	1.00822	0.769172	0.58576
1.03331	0.969573	0.660891	0.668084
1.09058	0.865664	0.733305	0.517361
0.959516	1.06786	0.706702	0.682983
1.05644	1.03258	0.760017	0.596391
1.04466	1.06758	0.737976	0.597223
1.12022	0.951063	0.760968	0.58074
0.969677	0.97188	0.765157	0.660891
0.984536	1.09025	0.741545	0.596138
0.904175	0.95674	0.773546	0.581062
0.879543	1.00461	0.72944	0.649681
1.01978	1.13731	0.789775	0.649934
1.00868	1.1175	0.747116	0.659624
0.942819	1.003	0.801278	0.593038
1.04596	1.03428	0.727666	0.713319
1.00547	1.0874	0.679909	0.609371
1.09324	1.13561	0.753008	0.580809
1.05445	0.957597	0.722246	0.513818
0.960391	1.03757	0.798162	0.617361
0.936055	1.02589	0.770796	0.603009
1.00854	0.934283	0.729909	0.677197
1.18049	1.10732	0.742996	0.581171
1.04918	1.01559	0.708647	0.57572
1.02741	1.11646	0.769172	0.599466
1.01957	1.03338	0.727666	0.61975
0.972242	1.04867	0.801924	0.603655
1.04007	0.843352	0.66563	0.602862
1.09639	1.05061	0.824743	0.554059
0.964511	1.01086	0.670796	0.552862
0.983593	0.953877	0.719172	0.660891
1.06978	1.1029	0.624769	0.57572
1.09747	1.0687	0.713091	0.581062
0.988807	1.04426	0.708647	0.582191
0.945848	1.04018	0.751278	0.593038
0.957679	1.03518	0.765157	0.629736
0.961437	0.953795	0.77188	0.641652
1.02781	1.12397	0.727666	0.67662
1.0004	1.0786	0.715157	0.581171
1.02912	1.0525	0.804378	0.603009
0.947558	1.05416	0.719172	0.594042
1.01194	1.0922	0.711868	0.595492
0.949568	0.999186	0.767507	0.594042
1.06646	1.07568	0.747116	0.582259
0.986994	1.10843	0.691545	0.589022
0.905652	1.07811	0.722273	0.503374
0.910093	0.88349	0.796539	0.552862
1.02098	1.05403	0.643642	0.66693
1.01212	1.05366	0.77325	0.595492
0.992565	1.05098	0.670004	0.582259
1.12293	0.845168	0.739668	0.59607
0.974777	1.06371	0.697735	0.595492
0.889129	0.885436	0.747735	0.582259
1.06853	1.09925	0.756917	0.593038
0.996685	1.0349	0.763344	0.641652
1.05873	1.09455	0.739453	0.522458
1.00713	0.991221	0.722273	0.517361
0.977342	1.0925	0.731386	0.582512
0.981933	0.954454	0.753008	0.579721
0.973224	1.11846	0.687425	0.581062
0.976976	0.874593	0.742996	0.597615
0.953555	1.1286	0.748781	0.572458
0.924847	1.0213	0.719172	0.582512
1.02832	1.15644	0.797158	0.603009
1.03298	0.860093	0.732406	0.607602
0.996792	1.03294	0.704631	0.649934
0.965453	1.02647	0.708394	0.58074
0.914213	1.04045	0.745238	0.609371
0.984498	1.03338	0.801278	0.710524
0.999681	1.03201	0.697735	0.654783
1.09611	1.01421	0.732406	0.589776
1.07036	0.978497	0.679694	0.582191
0.970004	0.792419	0.713091	0.607602
1.10091	1.01587	0.737976	0.589495
1.05597	1.01009	0.704631	0.613387
0.995639	1.08482	0.760245	0.608756
1.00348	1.07506	0.738876	0.532259
1.00969	1.11758	0.734029	0.636632
0.941798	1.08757	0.788045	0.597615
0.936159	1.06758	0.821773	0.598914
1.00091	0.995082	0.719172	0.593038
1.00073	1.01317	0.764433	0.513345
1.01701	1.10973	0.691145	0.593615
0.988299	0.9251	0.691545	0.595492
0.955398	0.835802	0.687425	0.58576
0.80894	0.987253	0.698381	0.582259
1.06458	1.04596	0.697589	0.57572
0.986926	0.923287	0.761037	0.508394
1.00445	1.07026	0.824743	0.668084
1.05601	1.06393	0.735506	0.629736
0.955905	1.2345	0.777666	0.649612
0.97572	0.871596	0.722273	0.596969
1.01556	1.05973	0.801278	0.589776
0.977342	1.0726	0.732406	0.590541
0.915664	1.06957	0.728286	0.595492
1.02954	0.973478	0.751278	0.57572
0.98783	1.06321	0.75854	0.59195
0.998781	1.03204	0.706702	0.638433
0.957894	0.865583	0.711037	0.582191
0.80894	0.92145	0.714433	0.563964
0.969607	1.13518	0.687425	0.593038
1.05033	1.16327	0.722273	0.595492
0.932187	1.07622	0.824743	0.603009
1.00192	0.994295	0.708394	0.596969
1.03226	0.806043	0.660891	0.595492
0.922926	0.87517	0.697735	0.580295
1.10702	0.895772	0.607348	0.613387
0.967076	0.932615	0.747158	0.599681
1.06249	0.917756	0.764433	0.611937
1.16678	0.954054	0.679909	0.682983
0.928312	1.01144	0.761037	0.649934
1.0422	0.969993	0.771627	0.589495
0.919383	1.18001	0.789668	0.580295
0.945741	0.885436	0.81027	0.593038
1.00196	1.03001	0.724124	0.582512
1.0371	1.05073	0.748888	0.603009
1.0871	1.02869	0.66563	0.590541
0.994661	0.993718	0.751278	0.517361
0.985948	1.0768	0.761037	0.580295
1.11711	1.09767	0.691545	0.581062
0.989702	1.10578	0.769172	0.626474
1.10033	1.04497	0.793142	0.589022
0.979117	1.03146	0.702755	0.613964
0.930378	1.17474	0.734502	0.582512
1.08595	1.05113	0.788045	0.599681
0.999035	0.954847	0.741145	0.595492
0.926	1.15973	0.764433	0.586164
0.918054	0.947558	0.783237	0.540353
0.986735	1.07532	0.719172	0.586233
1.01584	1.06769	0.796539	0.629736
1.09756	1.06786	0.729694	0.575789
1.01682	1.03049	0.751278	0.575789
1.07083	1.17025	0.764984	0.623292
0.869852	0.912844	0.752755	0.593038
1.02047	0.902167	0.764984	0.593038
0.988656	1.19621	0.758394	0.588003
1.03876	1.05153	0.694619	0.594042
1.00395	1.16097	0.694619	0.595492
0.926507	1.03561	0.822526	0.589022
1.10232	1.08872	0.765157	0.552862
0.981141	1.02043	0.710017	0.653628
1.01067	1.1555	0.752901	0.613387
1.00995	1.08031	0.752901	0.613387
1.02177	1.11483	0.790499	0.606917
0.936666	0.85266	0.763344	0.627197
1.0563	0.878022	0.739668	0.646969
0.924846	0.900334	0.756917	0.656982
1.10145	1.01671	0.838045	0.57572
0.919852	0.923878	0.744872	0.54607
0.966241	1.15522	0.710017	0.572458
0.983086	0.989422	0.653374	0.598058
1.04983	1.05973	0.691545	0.605871
0.944442	0.704201	0.702755	0.559844
0.946645	0.957738	0.797735	0.605871
1.04402	0.962514	0.694619	0.575789
0.971596	0.918058	0.752901	0.589022
0.994295	1.16949	0.670796	0.593038
0.933051	1.04007	0.723546	0.57572
0.96259	1.03544	0.748781	0.649681
1.02265	0.88761	0.719172	0.589022
1.08078	0.835436	0.662514	0.593038
0.988656	1.02575	0.758472	0.66693
1.05952	1.05033	0.679694	0.581062
1.02438	1.07897	0.787976	0.662914
0.994593	1.05763	0.769172	0.581171
1.03059	1.10655	0.741545	0.713319
0.994015	1.01042	0.752901	0.596138
0.960494	0.811721	0.761037	0.639707
0.968806	1.02437	0.710417	0.641652
0.883383	0.988866	0.752755	0.594042
0.991692	1.0195	0.733237	0.563387
0.934536	1.10999	0.742996	0.593038
1.13305	1.01353	0.81027	0.59195
1.07677	0.862483	0.735479	0.575789
1.07933	0.93783	0.760822	0.529721
1.01631	0.857494	0.719172	0.589495
1.04654	1.09116	0.689599	0.596969
0.904352	1.08042	0.787976	0.588003
0.979366	1.11613	0.764433	0.643642
0.968054	1.1875	0.771627	0.67662
0.944872	1.01819	0.728286	0.590541
0.944015	1.08364	0.751132	0.593038
0.935075	0.990175	0.731386	0.626474
0.999827	1.10629	0.734502	0.595492
1.08678	0.982362	0.739453	0.523723
0.999427	1.17846	0.732406	0.606917
0.924777	1.06002	0.72427	0.572527
0.938725	1.10456	0.756917	0.593038
0.997769	1.02525	0.692996	0.589022
1.03298	0.978712	0.693615	0.606917
1.01541	1.04064	0.715988	0.596391
1.07542	0.908363	0.801924	0.660891
0.939276	1.07506	0.789668	0.603009
0.961837	1.08558	0.607348	0.634756
0.901487	1.05525	0.751924	0.616888
0.943142	1.08678	0.765157	0.593038
1.0438	1.05644	0.790499	0.58074
1.14534	1.08731	0.724124	0.659413
0.969852	1.08783	0.72427	0.563964
0.947945	1.01949	0.748888	0.57572
0.890175	1.02525	0.797158	0.599466
0.929543	1.01049	0.710017	0.595492
0.956951	1.08798	0.752178	0.599466
0.939706	0.887799	0.729909	0.575789
0.977553	1.15128	0.783237	0.582259
0.907128	1.08001	0.720796	0.67662
0.987033	0.828346	0.734502	0.53576
1.01291	1.0576	0.751278	0.680809
1.01421	1.09362	0.678312	0.503374
1.02687	0.985323	0.785479	0.680809
0.974777	0.799288	0.708394	0.581062
0.999181	0.86603	0.770796	0.603009
1.03826	1.06853	0.741545	0.572527
1.01748	1.13493	0.715988	0.60442
1.04647	1.13638	0.737425	0.593038
1.05175	1.14929	0.711037	0.580295
1.01646	1.0084	0.81027	0.681213
1.01104	1.02912	0.708647	0.57572
1.0739	0.907494	0.801278	0.574769
0.85915	0.947585	0.670796	0.613387
1.03309	1.04307	0.711037	0.590353
0.96458	0.760925	0.706702	0.589707
1.07557	1.00905	0.712445	0.595492
0.860564	0.897691	0.697735	0.603009
1.01289	1.06329	0.743615	0.581062
1.00424	1.18757	0.691545	0.580809
0.92015	1.12532	0.72387	0.572458
1.02207	1.04284	0.770796	0.598058
0.993826	1.01613	0.739599	0.590541
1.03942	0.98027	0.789668	0.58576
0.959194	1.07177	0.728286	0.583736
1.10725	0.964756	0.729909	0.595492
1.09047	0.870937	0.732406	0.598058
1.05196	1.02742	0.720796	0.654954
1.12188	1.10243	0.810417	0.509844
0.873902	1.01613	0.706229	0.596391
1.03967	0.855075	0.734502	0.596138
0.965664	1.0538	0.747158	0.629736
1.03244	1.03548	0.789775	0.572458
1.0102	1.0208	0.766057	0.593038
0.946792	1.0662	0.715157	0.656982
0.992419	1.12242	0.838045	0.546138
1.01411	1.02929	0.738045	0.593615
1.05796	1.06097	0.801278	0.580295
1.0558	0.991988	0.72929	0.589776
1.04925	1.03905	0.693615	0.596391
0.962487	0.97036	0.710891	0.598914
0.957528	1.13591	0.691145	0.66693
0.912767	1.01077	0.715157	0.626474
1.11769	0.998135	0.734029	0.597615
0.946792	1.05033	0.760968	0.609371
0.97145	0.978863	0.710417	0.597223
1.00817	1.03663	0.765157	0.613964
1.11845	1.03338	0.78486	0.613387
0.969531	1.10027	0.697735	0.590541
0.837425	0.991696	0.833237	0.580809
0.979543	1.09733	0.801132	0.603655
1.13031	1.02177	0.748781	0.575789
0.96643	1.05999	0.765157	0.641652
1.1238	1.01042	0.838045	0.522458
1.07329	0.765664	0.769383	0.590541
1.00445	0.91364	0.722273	0.588003
1.02406	1.05445	0.693615	0.582512
1.11107	0.917541	0.670796	0.649934
0.972031	1.03201	0.715157	0.589707
0.91671	0.982913	0.777519	0.581171
0.970619	0.89235	0.607348	0.503374
1.01501	1.09628	0.793142	0.559371
0.933086	0.993572	0.822526	0.603009
0.98349	0.888333	0.624769	0.666095
0.922246	1.10702	0.765157	0.582512
1.02514	1.16786	0.788045	0.552862
1.10456	1.11411	0.764433	0.667653
0.983086	1.05322	0.797735	0.667507
0.994661	1.01696	0.721627	0.546138
1.13613	1.09769	0.754378	0.589022
0.977666	1.02293	0.643642	0.581171
0.98005	1.07556	0.695238	0.673292
1.1011	1.0286	0.741545	0.595492
1.00232	1.07113	0.748888	0.496138
1.01161	1.11671	0.751132	0.559371
0.970473	1.05181	0.728286	0.586233
1.01881	1.07361	0.710891	0.589022
0.945639	0.952755	0.741145	0.518984
1.06462	0.956482	0.715988	0.525789
1.14466	1.00792	0.670004	0.589022
0.868909	1.03655	0.737976	0.579721
1.03349	1.06671	0.769172	0.603655
0.891255	1.08731	0.662514	0.58074
0.911037	0.932039	0.797735	0.649681
1.04794	1.1426	0.774124	0.575789
1.10435	0.97532	0.751132	0.66693
0.96816	1.07554	0.741398	0.563964
1.00753	1.08214	0.708394	0.596969
0.912083	0.916564	0.72984	0.57572
1.05655	1.07307	0.760245	0.601411
1.03309	0.861291	0.739668	0.603009
1.00969	1.05618	0.764433	0.581171
1.00445	1.05789	0.783237	0.653628
0.953774	0.96356	0.770796	0.575789
1.07677	0.965664	0.737976	0.603586
0.836349	1.02525	0.674769	0.600085
1.12478	1.03793	0.751924	0.654954
0.990473	0.93439	0.783237	0.595492
1.01603	0.947184	0.728286	0.616888
1.0716	0.964984	0.814433	0.649934
0.962483	1.05355	0.728286	0.581062
0.962224	0.978286	0.724124	0.594042
1.01516	1.04968	0.776366	0.603655
1.01751	1.04936	0.753008	0.654954
1.00702	1.10597	0.643642	0.589022
0.93486	1.06144	0.708394	0.596391
0.949681	0.951278	0.789775	0.611937
0.97839	0.865811	0.719172	0.575789
0.955075	1.01656	0.727666	0.593615
1.06714	1.15225	0.760245	0.594473
0.944015	0.811031	0.797158	0.636632
1.00316	1.03768	0.660891	0.666095
0.987101	0.943245	0.660891	0.509844
1.0285	1.02622	0.689668	0.613387
0.952465	1.11798	0.674124	0.597223
0.933852	1.10033	0.739668	0.589022
1.00847	0.884683	0.75854	0.607602
1.05196	0.984029	0.72387	0.582259
0.983593	0.993718	0.801278	0.593615
0.988656	1.04922	0.747116	0.58074
0.937101	1.16641	0.694619	0.582512
0.969277	0.736482	0.783856	0.589495
1.00196	1.00482	0.765157	0.613387
0.966817	1.10243	0.775789	0.575789
1.08919	1.0725	0.785759	0.636164
0.965732	0.935079	0.737425	0.575789
0.993352	1.06079	0.638003	0.607602
0.944015	1.12929	0.744872	0.582512
0.924373	1.10405	0.789668	0.599681
0.90098	0.952065	0.727266	0.67662
0.970937	1.00734	0.824743	0.581171
1.05695	1.07474	0.692996	0.649934
1.04256	1.11509	0.796539	0.627266
0.974338	1.04065	0.846539	0.653628
0.985948	1.0234	0.719172	0.636379
0.959448	0.87015	0.765157	0.589022
0.999827	0.895341	0.77188	0.582191
1.01212	1.00655	0.761037	0.589022
1.02293	0.967863	0.801278	0.503374
1.0555	0.97173	0.764433	0.596391
0.830163	0.998312	0.792742	0.589022
0.977813	1.03956	0.706702	0.596969
0.812121	1.04372	0.674124	0.595492
1.04314	1.1434	0.765157	0.639707
1.08923	0.996172	0.776366	0.649934
0.989809	0.873292	0.770796	0.594042
1.07177	1.01259	0.801924	0.656875
0.895848	1.08836	0.697735	0.589707
0.987678	1.12672	0.763344	0.632191
1.03558	1.05388	0.747184	0.595492
1.08139	0.954485	0.761037	0.690499
1.02514	1.01656	0.748888	0.595492
1.13183	1.01985	0.801924	0.602862
0.965732	0.87854	0.691145	0.610848
1.05371	1.05395	0.72929	0.595492
0.965264	1.08699	0.743615	0.575789
0.977021	0.983192	0.686125	0.582512
1.01291	1.05232	0.78783	0.575789
1.01729	0.971627	0.838045	0.609371
0.927342	1.00301	0.773503	0.646112
1.10655	1.00836	0.715157	0.581171
0.961647	1.0538	0.710891	0.603586
0.992819	0.958028	0.752286	0.600085
1.05547	0.876767	0.721627	0.596969
1.0349	0.907344	0.739599	0.611937
0.96396	1.04523	0.72929	0.572458
0.973693	1.01541	0.710891	0.582512
1.0212	1.0243	0.801278	0.582512
0.960671	1.01395	0.771627	0.613387
0.943142	1.08872	0.728312	0.594473
1.03146	1.04357	0.729694	0.595492
1.10655	1.1029	0.761037	0.582512
0.987972	1.07889	0.661614	0.589776
1.11421	0.948884	0.716607	0.626474
1.00196	1.1696	0.713091	0.594042
1.08533	0.932508	0.765157	0.589022
0.975212	1.16009	0.789668	0.677197
1.03059	1.0419	0.720796	0.58576
1.08923	0.893718	0.753008	0.603655
1.08121	0.86643	0.738045	0.582512
0.974479	1.03146	0.770796	0.450112
0.971337	1.02871	0.734502	0.580809
0.998781	0.933593	0.801278	0.518984
1.11769	0.779072	0.814433	0.552862
1.03226	1.03847	0.752901	0.662914
0.920619	1.16184	0.727266	0.595492
0.990645	0.822753	0.765157	0.553655
1.07767	0.953477	0.797158	0.589776
0.991622	1.02188	0.751924	0.596969
1.16968	1.11913	0.751278	0.583736
1.09925	1.04603	0.720796	0.607602
0.939922	1.09155	0.685333	0.609371
0.897116	0.948604	0.694619	0.606917
1.01845	0.78507	0.738045	0.581062
0.993249	1.09408	0.838045	0.659371
1.06661	1.02108	0.769172	0.649612
0.827266	0.969383	0.801278	0.546391
1.05713	1.10106	0.752755	0.629736
0.915664	0.964618	0.729694	0.597223
0.961837	0.952685	0.758394	0.60442
0.919784	1.02156	0.833237	0.593038
1.0004	0.936055	0.739668	0.606917
1.13815	0.954308	0.789775	0.53576
1.01874	1.03243	0.751924	0.606917
1.01067	1.0349	0.814433	0.61975
0.914213	1.09517	0.756917	0.450112
1.05012	0.902755	0.753008	0.600085
1.01606	1.09716	0.769172	0.603009
0.977881	1.0076	0.743615	0.611937
1.11374	1.17817	0.801278	0.649934
0.972647	1.07871	0.765157	0.66693
1.00023	1.15301	0.710017	0.589022
0.887425	0.881639	0.694619	0.579721
0.928244	0.965157	0.790499	0.539776
0.948922	1.06451	0.661614	0.653628
0.881096	0.889809	0.711037	0.617292
0.893249	0.966451	0.711037	0.603655
1.02755	1.15533	0.741545	0.598058
1.04058	0.991798	0.727666	0.596969
1.00475	1.03049	0.712445	0.680809
1.02448	1.06613	0.75854	0.595492
1.01248	1.03475	0.764433	0.609844
0.988876	1.00138	0.810245	0.589022
1.01509	1.07376	0.660891	0.589022
1.03717	1.01661	0.764433	0.589022
1.02869	0.934536	0.756917	0.603009
1.00912	1.05061	0.765157	0.673292
1.01187	0.922349	0.760968	0.581171
1.10168	0.953881	0.788045	0.572527
1.11921	1.09922	0.705829	0.613387
1.00547	1.02376	0.710017	0.595492
1.06451	1.09508	0.670796	0.508394
0.901059	1.04707	0.739668	0.580809
1.03787	1.06526	0.760968	0.525789
1.01249	0.952167	0.697735	0.595492
1.01682	1.14304	0.728312	0.609371
0.986158	0.888979	0.734029	0.646112
0.982337	1.1063	0.739668	0.670283
0.998635	1.09227	0.765157	0.646969
1.03844	1.16394	0.704631	0.575789
0.967476	1.00587	0.778312	0.593038
1.00962	1.13319	0.752286	0.654954
1.07897	0.851962	0.714433	0.594515
1.11739	0.960093	0.798162	0.559844
1.05417	0.870684	0.686125	0.582259
1.06813	1.04983	0.728312	0.522458
0.947192	1.14485	0.774701	0.703628
0.998484	1.00792	0.722273	0.582512
1.01144	1.02492	0.719172	0.603009
1.01067	0.948625	0.739668	0.668084
1.11805	1.04762	0.783856	0.667507
0.999461	1.04404	0.752901	0.639707
1.00999	0.966057	0.714433	0.593038
1.05847	1.06855	0.72427	0.546138
0.858681	1.07897	0.764433	0.582191
0.934936	1.05138	0.751132	0.601411
0.977235	0.867756	0.612514	0.599466
0.986666	1.09455	0.733237	0.58576
1.01039	1.05623	0.719172	0.589022
1.11816	1.10561	0.711868	0.66693
0.961291	0.997838	0.765157	0.599466
0.98588	0.872926	0.727666	0.653628
0.961071	0.997578	0.789775	0.660891
1.15493	0.949715	0.715157	0.593038
0.994661	1.01184	0.765157	0.532259
0.970981	0.998884	0.697116	0.614864
0.969677	1.05181	0.774701	0.602862
1.00333	1.003	0.728889	0.638433
1.02829	1.12267	0.801132	0.649934
1.01701	1.04058	0.788045	0.607602
0.957894	0.948092	0.72517	0.666095
1.01067	1.10435	0.715157	0.649934
0.994295	1.09524	0.758472	0.589776
1.03223	1.04227	0.706229	0.596391
0.938256	0.890602	0.66563	0.609371
1.01046	0.961717	0.735506	0.559844
1.08012	0.75984	0.751924	0.513345
0.897731	1.04267	0.691145	0.536233
0.997731	0.886013	0.789668	0.58576
1.06776	0.885182	0.838045	0.643642
0.964511	1.06761	0.765157	0.603586
1.04993	1.07715	0.764433	0.58074
1.00868	1.09242	0.693615	0.589022
1.0397	1.11197	0.687425	0.609225
0.970253	1.03243	0.679694	0.524769
1.0067	1.02846	0.753008	0.582191
0.989276	1.07829	0.679909	0.606917
0.997369	1.13931	0.737976	0.613387
1.04784	1.02965	0.797158	0.61975
0.963319	0.851487	0.728286	0.606917
1.00772	1.1443	0.76913	0.532259
0.929366	1.03331	0.716057	0.589022
0.999827	0.925277	0.72984	0.518984
0.922819	1.08258	0.72929	0.690499
0.931359	1.14018	0.700511	0.606917
1.0555	1.11458	0.760017	0.595492
0.987425	1.1068	0.706298	0.580295
1.08078	1.03731	0.698635	0.594042
1.02235	0.949831	0.741145	0.690499
1.06056	1.17589	0.765157	0.582512
1.00749	0.947735	0.715988	0.636379
0.941622	1.15576	0.710417	0.659413
0.999104	1.0763	0.697116	0.597223
1.05785	1.07137	0.697589	0.559371
1.03992	0.928497	0.728286	0.580295
0.976835	1.1456	0.705829	0.563387
0.971596	1.00445	0.711037	0.575789
1.12062	1.09242	0.739668	0.589022
0.960391	1.02397	0.72387	0.580295
1.08176	0.967653	0.741545	0.58576
1.06584	0.824377	0.789775	0.603009
1.01078	1.09122	0.739668	0.636379
1.07272	0.988866	0.715988	0.58576
0.966861	0.790068	0.770796	0.613387
1.01436	1.05225	0.697184	0.581062
1.04571	1.14459	0.72517	0.606917
0.97965	0.950955	0.765157	0.649612
1.01978	0.925143	0.710891	0.595492
0.948204	1.00445	0.737976	0.595492
0.95847	0.880443	0.756917	0.598058
0.939922	0.95984	0.643642	0.588003
1.1238	1.08132	0.706702	0.593615
0.990209	0.976469	0.796539	0.638433
1.02329	1.06097	0.789668	0.596969
0.954821	1.00924	0.708647	0.638433
0.976	0.998522	0.753008	0.598058
1.10695	0.916564	0.797735	0.582512
0.897262	1.07984	0.72427	0.582512
1.17062	0.979909	0.751132	0.603009
1.01494	1.03089	0.73486	0.509844
1.03595	1.093	0.763344	0.609371
1.04325	1.10618	0.657494	0.589022
1.05023	1.1734	0.801278	0.736526
0.97015	1.17474	0.72944	0.589022
0.946214	1.02975	0.713091	0.599466
1.05789	1.10326	0.751278	0.620904
1.15091	1.01421	0.797735	0.639707
0.977342	0.983192	0.691545	0.589495
1.00796	0.898888	0.737357	0.582259
0.901278	1.10587	0.72427	0.617292
0.959947	1.04148	0.846539	0.610848
0.907317	1.08146	0.735479	0.581062
0.832983	0.948135	0.711037	0.636379
0.838876	1.135	0.72387	0.598058
1.04936	0.92278	0.761037	0.589776
1.06921	1.03371	0.760822	0.653628
0.986526	1.0076	0.674124	0.496138
0.946792	1.07303	0.72984	0.58576
1.04256	0.887059	0.765157	0.639707
0.963934	0.967253	0.705829	0.546138
0.97659	1.04589	0.657494	0.580809
1.09332	0.936013	0.697116	0.617361
0.993142	0.805505	0.747158	0.599466
1.09494	1.17867	0.738045	0.589022
1.03981	1.06313	0.751924	0.559371
1.0918	0.90894	0.711037	0.667653
1.01009	1.20822	0.751924	0.525789
1.03153	1.02372	0.72387	0.582259
1.03338	1.17647	0.689599	0.589022
1.01289	1.08486	0.801278	0.580295
1.08016	1.15225	0.802178	0.629736
0.970937	1.02267	0.712445	0.589776
1.01046	1.16097	0.705829	0.603009
1.05253	0.970684	0.607348	0.589022
1.13204	0.957597	0.722273	0.595492
1.05337	0.944699	0.705829	0.57572
1.04297	1.04362	0.697735	0.582259
0.985303	0.870937	0.737976	0.580295
0.952724	1.11345	0.739668	0.653628
0.991221	1.05618	0.706298	0.546138
1.02755	1.0845	0.756917	0.602862
1.09841	0.974743	0.72387	0.613964
1.01978	1.03956	0.777666	0.589495
0.917008	0.904308	0.765157	0.623292
1.05445	1.01259	0.761037	0.590541
0.972819	1.0426	0.737976	0.638433
1.03555	1.05027	0.765157	0.509844
0.97662	1.01244	0.72944	0.581062
1.01248	1.06556	0.722273	0.598058
1.01296	1.05695	0.783237	0.596969
0.897261	0.95442	0.783856	0.649934
0.963934	1.05264	0.753008	0.450112
1.08826	1.06552	0.769531	0.645092
1.03056	0.974743	0.778312	0.590541
0.972457	0.871601	0.660891	0.609371
0.771734	1.08118	0.77188	0.649934
1.1529	1.06931	0.728286	0.58074
1.0529	1.07889	0.764433	0.581062
1.03454	0.98306	0.761037	0.599466
1.05941	0.974377	0.769172	0.503374
0.977813	0.994768	0.742996	0.583736
1.01686	1.16631	0.633883	0.595492
0.826043	1.00803	0.739668	0.595492
1.08309	1.04519	0.72387	0.588003
1.07619	1.08507	0.715988	0.659413
1.06928	0.880589	0.710891	0.593038
0.945062	0.948888	0.708394	0.582512
1.04506	1.12619	0.777519	0.654783
0.87145	1.07333	0.756917	0.589022
1.06526	1.01501	0.810417	0.639707
1.08885	1.02734	0.751924	0.599466
1.02437	1.0217	0.732406	0.589022
0.907851	1.10879	0.685333	0.586379
0.977412	0.940602	0.764433	0.546138
0.954752	1.07516	0.810417	0.613387
1.06104	0.966564	0.737357	0.607602
0.942199	1.0538	0.777519	0.609371
0.989491	1.03359	0.753008	0.589776
0.979543	1.06009	0.732406	0.582512
0.998415	1.06592	0.747158	0.56975
0.982039	1.10218	0.72944	0.649934
0.976835	1.10283	0.801278	0.589022
1.08129	1.06129	0.765157	0.589707
0.98588	1.14774	0.769172	0.525789
0.962419	1.07687	0.715157	0.598058
0.968909	0.994726	0.838045	0.580295
0.973624	1.02463	0.765157	0.638433
0.884902	1.0713	0.727266	0.598058
1.08081	1.02869	0.728286	0.603655
1.03294	1.08132	0.710417	0.589022
0.989809	0.937459	0.697116	0.629736
1.02781	0.973395	0.801278	0.589776
0.968263	1.08638	0.739599	0.580295
1.02607	1.07151	0.769172	0.593038
1.02094	1.03743	0.679763	0.649934
1.04058	0.964213	0.710017	0.596969
0.956951	1.13638	0.679763	0.596969
1.00417	1.05431	0.769172	0.594473
1.02369	1.10864	0.814433	0.508394
1.01884	0.885182	0.693615	0.59607
0.899612	0.995341	0.661614	0.579721
1.00098	1.0935	0.764984	0.609371
0.981428	1.04799	0.697116	0.609371
1.06009	1.09058	0.765157	0.639707
1.20789	1.0357	0.710891	0.593038
0.988003	1.04707	0.769531	0.589022
0.937678	1.13042	0.72427	0.580295
1.01104	1.01949	0.806229	0.666095
1.00753	1.04259	0.686125	0.670283
1.00962	1.03507	0.765157	0.596138
0.996969	0.853555	0.751924	0.589022
0.934136	1.16291	0.788045	0.598058
1.15482	1.05999	0.787976	0.57572
0.955905	1.10366	0.741545	0.500112
1.05857	0.971303	0.72427	0.554059
0.932875	1.00442	0.710417	0.582512
0.910564	0.926469	0.72929	0.654954
0.947945	0.971983	0.716057	0.596969
1.19321	1.02267	0.727666	0.552862
0.985582	0.995316	0.708647	0.654954
0.971601	0.956482	0.737976	0.595492
1.02799	1.09476	0.660891	0.617292
0.931863	1.11129	0.713091	0.518984
0.974524	0.945088	0.778312	0.59195
1.00695	1.01645	0.761037	0.589022
1.02532	0.98588	0.773503	0.513345
1.00597	1.09169	0.660891	0.513345
1.05128	1.08164	0.706917	0.580295
0.962914	1.03089	0.747735	0.595492
1.01266	0.891798	0.77929	0.595492
0.886994	0.954308	0.785759	0.582259
1.00417	1.05417	0.783237	0.581062
1.00356	1.04754	0.715157	0.613387
0.958295	1.15283	0.72387	0.525789
0.92105	0.97532	0.764984	0.597223
0.948058	0.896285	0.710891	0.580295
1.03183	0.91816	0.704631	0.595492
1.06938	0.96259	0.751278	0.589707
0.936349	1.03236	0.770796	0.595492
1.00988	1.02991	0.760822	0.629736
0.945234	1.0798	0.720796	0.572458
0.908104	1.05933	0.706298	0.611937
0.938445	1.0874	0.760417	0.629974
0.977553	1.0419	0.744872	0.590353
0.916457	1.0504	0.711037	0.617361
1.06129	1.05033	0.720796	0.629736
1.00417	1.12727	0.716057	0.522527
0.992199	0.95702	0.710891	0.595492
1.01086	1.01419	0.710417	0.606917
1.10521	1.06433	0.808394	0.593038
1.00934	1.03655	0.802178	0.593038
1.04379	0.923327	0.752901	0.582512
0.921303	1.02687	0.719172	0.639707
1.07869	0.969573	0.697116	0.546391
0.998536	0.934834	0.822526	0.603009
1.01259	0.948625	0.770727	0.589022
0.965664	1.07687	0.790499	0.58576
1.02991	0.930336	0.766057	0.577266
0.985548	1.2191	0.752178	0.598635
0.989702	1.06342	0.687425	0.657602
1.00984	1.10973	0.687425	0.508394
1.01184	1.10181	0.761037	0.581171
0.927881	1.10815	0.783305	0.595492
1.01107	0.888725	0.789668	0.509844
1.09277	1.02235	0.777666	0.58074
1.03356	1.0726	0.694619	0.589707
1.09737	0.866284	0.687425	0.586379
1.00185	1.04654	0.670004	0.513345
0.943142	1.00272	0.761037	0.690499
0.951381	1.01302	0.679694	0.614864
1.10196	1.00431	0.697735	0.589022
0.974524	1.18428	0.798162	0.53576
0.928966	1.03731	0.710891	0.595492
0.979663	0.976723	0.769172	0.594042
1.05273	1.22105	0.686125	0.606917
0.973327	0.989199	0.727266	0.58576
1.08988	0.97965	0.697735	0.636379
0.970649	1.10442	0.722273	0.582259
0.940645	0.938445	0.790499	0.575789
1.07083	1.03597	0.789668	0.581171
1.01566	1.04812	0.734029	0.603009
1.02839	0.990429	0.822526	0.589022
1.07785	1.17105	0.751924	0.575789
0.942199	1.04733	0.769172	0.653628
0.989049	1.08862	0.774701	0.589022
1.13298	0.999759	0.78783	0.607602
0.995741	1.07506	0.765157	0.595492
0.967287	1.09758	0.747116	0.582191
0.92427	1.01946	0.739668	0.598058
1.06082	1.1376	0.797735	0.598058
1.08298	0.817253	0.727266	0.603586
0.972681	0.872027	0.812487	0.627266
0.979332	0.92318	0.787976	0.582259
1.02658	1.00905	0.708647	0.593038
0.993352	1.07637	0.756917	0.590541
0.954674	1.12965	0.715157	0.500112
1.0559	0.876793	0.801924	0.572458
1.09824	1.0568	0.733814	0.595492
0.998781	1.08804	0.710417	0.595492
0.966861	0.945772	0.814433	0.596969
0.936666	1.03082	0.785759	0.582512
0.986158	1.07532	0.790499	0.513345
0.930094	0.96356	0.72427	0.594473
0.926189	1.03388	0.777266	0.582259
1.02369	1.09712	0.710891	0.610848
0.982337	0.938699	0.742996	0.590541
0.965259	1.15952	0.706298	0.589776
0.961291	1.12886	0.756917	0.579721
0.863636	1.02459	0.735506	0.581171
0.929505	0.893718	0.741398	0.580295
0.979543	1.05561	0.733814	0.659371
0.974166	1.04393	0.697116	0.58576
1.01526	0.867476	0.697735	0.580295
1.01009	1.05232	0.706298	0.581062
1.01624	1.10091	0.822526	0.594473
0.960093	1.10625	0.732406	0.668084
1.01848	0.991626	0.670796	0.636379
1.00356	0.957997	0.810245	0.66693
0.854821	0.967141	0.643642	0.589022
1.02677	0.965259	0.691545	0.629736
1.01009	0.976869	0.697116	0.609844
0.982005	1.02293	0.706229	0.589022
1.01421	1.0513	0.714433	0.601411
0.999934	0.943611	0.729909	0.650085
0.951958	0.928109	0.697735	0.596969
1.05171	0.971303	0.814433	0.603009
0.958217	1.05785	0.751278	0.552862
0.968806	1.01353	0.751278	0.582259
1.01009	0.845168	0.687425	0.559371
1.09071	0.959047	0.747158	0.594042
1.04668	1.04603	0.732406	0.639707
1.01718	1.11949	0.679763	0.614864
1.02755	0.999358	0.790499	0.517361
1.05153	1.03674	0.77188	0.54607
0.889598	1.15236	0.764365	0.598914
0.998204	1.10475	0.834029	0.611937
0.893649	1.04018	0.72427	0.539776
1.08822	1.09242	0.728312	0.634756
0.900404	1.12767	0.719172	0.582512
0.961246	0.934536	0.732406	0.617292
1.01921	1.16234	0.763344	0.609371
0.917107	1.11537	0.789668	0.666095
1.01953	1.03956	0.715157	0.596138
0.933383	1.11483	0.72944	0.609371
0.980589	1.01172	0.706229	0.690499
0.95847	1.02506	0.760245	0.636379
0.988079	1.12397	0.691545	0.627266
1.0986	1.13211	0.748888	0.582512
0.952324	0.896711	0.765157	0.595492
0.98678	1.02647	0.753008	0.649934
1.02542	1.07485	0.765157	0.582259
1.06357	1.088	0.764433	0.597615
0.990209	1.04816	0.710417	0.629974
0.97083	0.972349	0.773546	0.581062
1.03866	0.701918	0.763344	0.667653
1.14668	1.00529	0.660891	0.609371
1.16067	1.07975	0.710891	0.610848
1.04946	0.818187	0.710417	0.589776
0.848415	0.954708	0.75854	0.598058
0.966676	1.10225	0.773503	0.595492
0.834967	1.06816	0.714433	0.580295
0.979543	0.947585	0.721627	0.603655
1.01381	0.964213	0.706229	0.581171
0.895238	0.946146	0.77325	0.580295
1.06418	1.02621	0.765157	0.539776
1.16566	1.08309	0.710417	0.67662
0.933383	1.08219	0.72387	0.645092
1.1059	0.995746	0.724124	0.603009
1.00246	1.02687	0.715988	0.582259
1.03392	1.03403	0.742996	0.598635
1.09499	0.884902	0.796138	0.609371
0.966241	0.957597	0.764365	0.59607
1.07427	1.085	0.728286	0.509844
0.988845	1.01266	0.653374	0.595492
1.02265	0.960093	0.752286	0.593038
1.02055	1.03132	0.721627	0.681213
0.963533	0.957597	0.745238	0.589022
1.02437	0.931247	0.679763	0.613387
0.938445	1.08439	0.783856	0.610848
1.01291	0.882939	0.711037	0.639707
1.01844	0.972926	0.846539	0.58576
1.08826	0.934024	0.838045	0.603009
1.0691	0.939449	0.742996	0.595492
1.0008	1.04379	0.801924	0.529721
1.05475	0.817507	0.741545	0.603009
0.988299	1.02177	0.769172	0.596391
0.961246	1.18862	0.689668	0.597223
0.969207	1.05587	0.760245	0.582512
1.02684	1.13132	0.633883	0.598058
0.983559	1.10405	0.716607	0.659413
1.0353	1.04307	0.715157	0.546391
1.00023	1.0894	0.758394	0.572458
1.00952	1.0062	0.788045	0.575789
1.03211	1.00734	0.710417	0.546391
0.906551	1.04389	0.728312	0.649681
0.987572	1.07025	0.624769	0.546391
1.03923	1.08717	0.764365	0.580295
0.980309	1.0712	0.801924	0.594473
0.923546	1.03558	0.72427	0.593615
1.10073	1.11356	0.763344	0.588003
0.984536	1.08399	0.715157	0.595492
0.953947	1.07767	0.789668	0.616888
0.979909	0.945341	0.732406	0.603655
1.15894	0.919461	0.710891	0.603655
1.00348	1.07322	0.769531	0.603009
0.915298	1.10435	0.753008	0.57572
0.913744	0.949358	0.715988	0.58074
1.11921	1.04122	0.792742	0.603009
0.935689	1.07767	0.674124	0.559371
0.981062	1.05123	0.801278	0.613387
0.893718	1.21289	0.729909	0.657602
0.922647	1.09603	0.711037	0.593038
1.08663	1.03783	0.838045	0.500112
1.05027	1.07474	0.747184	0.572458
0.954243	0.966451	0.738045	0.662914
1.02684	1.1063	0.810417	0.59195
1.08059	0.907894	0.785759	0.581171
0.995707	0.85012	0.728286	0.603009
0.943615	1.01317	0.734029	0.650085
1.05311	1.09922	0.801924	0.553655
1.01537	1.00128	0.719172	0.593038
1.01046	1.05644	0.744872	0.673292
0.990473	1.08836	0.721627	0.601411
0.936666	0.952065	0.760968	0.649612
1.05196	1.03216	0.715157	0.589776
0.934283	1.15275	0.72427	0.596138
1.01436	1.06483	0.760417	0.540353
1.01462	0.961037	0.684029	0.670283
1.01748	1.03558	0.732406	0.575789
1.15952	1.10405	0.737976	0.609371
1.06458	0.997585	0.706702	0.589022
0.962483	0.86086	0.785759	0.620904
1.0871	1.11154	0.712445	0.66693
0.874846	0.974777	0.760822	0.603586
1.00627	0.994295	0.747158	0.586379
0.959516	1.1032	0.838045	0.503374
0.964365	1.17525	0.633883	0.598058
0.912121	0.94749	0.769172	0.589776
1.03866	1.07886	0.691545	0.595492
0.925423	0.76906	0.760968	0.55442
0.955032	0.964067	0.693615	0.580295
0.996425	0.950912	0.774701	0.596969
0.992951	0.954454	0.738045	0.593038
1.01462	1.03507	0.722246	0.600085
1.05348	0.982362	0.660891	0.595492
0.950809	0.969138	0.783856	0.500112
0.97427	1.0213	0.753008	0.546138
0.967541	1.1286	0.761037	0.646112
0.769531	1.05445	0.697735	0.589776
1.01104	0.943396	0.834029	0.590541
1.06596	1.02506	0.719172	0.586164
1.03146	0.910671	0.716607	0.609371
0.969852	1.04242	0.734502	0.590353
1.00185	1.1662	0.715157	0.599466
1.00864	1.08225	0.810245	0.597223
0.935182	0.982406	0.727266	0.614864
0.979943	1.03042	0.697184	0.662914
0.96432	1.01765	0.706298	0.574769
1.04086	1.09397	0.727666	0.595492
0.966241	0.992603	0.770727	0.599466
1.00732	1.00051	0.685333	0.582512
1.06921	1.0717	0.801924	0.566741
1.00817	1.06035	0.722246	0.524769
0.937357	1.13757	0.789668	0.594473
0.952465	0.849715	0.765157	0.581171
1.07677	0.986822	0.747158	0.595492
1.0396	1.13396	0.769172	0.598058
1.03558	0.993718	0.692996	0.577266
0.986526	0.923331	0.729909	0.602862
1.13241	1.05604	0.785759	0.575789
0.938147	0.872353	0.76913	0.636632
0.96306	1.06259	0.781639	0.500112
1.00251	1.0742	0.691545	0.582512
1.10001	1.03905	0.72387	0.589022
1.05597	1.06819	0.731386	0.581171
1.0409	0.874333	0.751278	0.595492
0.980119	1.11791	0.789668	0.581062
0.981532	1.03953	0.735506	0.639707
0.957171	0.873327	0.821773	0.589707
0.962956	1.10005	0.734029	0.659624
1.05246	1.11092	0.764433	0.603586
0.934498	0.926869	0.694619	0.599466
1.05153	1.10973	0.705829	0.546138
1.02177	1.05264	0.765157	0.54607
0.935265	0.943611	0.710017	0.595492
0.999934	1.01172	0.639453	0.599466
1.005	1.11154	0.741545	0.596969
0.968054	1.03743	0.638003	0.595492
1.00725	0.995341	0.739599	0.611937
1.02333	1.11201	0.775789	0.613387
0.886632	1.10373	0.764433	0.616888
0.890473	1.04707	0.670581	0.598058
0.97839	1.12235	0.747116	0.660891
0.995961	1.03648	0.769172	0.609991
0.944993	1.01407	0.743615	0.613387
1.09284	1.00051	0.744872	0.681213
0.932983	0.975311	0.724124	0.595492
0.954454	0.873327	0.727266	0.629736
1.0422	1.05973	0.748781	0.654954
0.932508	1.12362	0.781639	0.500043
0.986926	1.03768	0.735506	0.595492
0.99925	1.058	0.689599	0.613387
1.04161	1.06128	0.781639	0.589707
1.01928	0.991545	0.737357	0.659371
1.03558	1.05379	0.814433	0.593038
0.999212	1.05973	0.801278	0.617361
0.97839	1.03482	0.783856	0.606917
1.00789	1.06661	0.649212	0.596391
0.930012	1.10507	0.728312	0.586233
1.08099	0.953262	0.765157	0.599466
0.980955	1.12514	0.710891	0.582259
0.945561	1.13872	0.674769	0.575789
0.950805	1.01266	0.764365	0.508394
0.927342	1.14716	0.732406	0.641652
1.09976	1.13121	0.764433	0.643642
1.03826	1.00723	0.734029	0.582191
0.992199	1.0418	0.694619	0.659624
0.964111	0.872926	0.720796	0.580295
1.0383	0.943099	0.714433	0.58074
0.913744	1.13518	0.789668	0.606917
1.07083	1.00445	0.772273	0.629974
1.00098	1.07582	0.66563	0.595492
1.00482	1.05879	0.766057	0.589707
0.977813	1.00091	0.765157	0.594042
1.08153	1.0375	0.748888	0.629736
0.996108	0.847945	0.810417	0.613387
0.931532	1.04162	0.66563	0.654954
1.00829	0.872178	0.739668	0.589495
1.05912	1.0777	0.773503	0.546391
1.04639	1.09534	0.748781	0.599466
1.02659	1.0555	0.765157	0.641652
0.995062	1.02636	0.760822	0.589022
1.07134	1.03258	0.801278	0.553655
1.07619	0.979865	0.770727	0.653628
1.00945	0.984859	0.670004	0.659413
0.999181	0.932615	0.783305	0.580809
1.0683	0.997589	0.691145	0.617292
1.01393	1.09651	0.790499	0.503374
1.02771	1.08891	0.765157	0.513345
0.879366	0.967184	0.695238	0.611937
1.01588	0.992525	0.781639	0.595492
0.995341	1.02282	0.692996	0.606917
0.939702	1.06663	0.744872	0.660891
0.999181	1.06327	0.708394	0.603009
0.982146	0.958299	0.766057	0.581062
0.99925	0.795772	0.684029	0.57572
0.972349	1.04712	0.679763	0.605871
1.05033	1.11577	0.727666	0.66693
1.00981	1.1212	0.797735	0.563387
1.00713	0.957921	0.751278	0.589022
[truncated: 8,001 more rows]

## Sheet: Figure 5g
Ctx_7d	Ctx_5h	HC_7d	HC_5h
0.238095	0.301205	0.305085	0.28125
0.186047	0.329787	0.3	0.304348
0.170213	0.413043	0.310345	0.28125
0.255319	0.452381	0.310345	0.343284
0.153846	0.391753	0.321429	0.304348
0.255319	0.422222	0.290323	0.333333
0.266667	0.383838	0.290323	0.333333
0.170213	0.382979	0.214286	0.313433
0.244898	0.364583	0.290323	0.272727
0.255319	0.329545	0.305085	0.333333
0.170213	0.357143	0.290323	0.333333
0.25	0.383838	0.3	0.333333
0.190476	0.383838	0.3	0.313433
0.186047	0.387755	0.290323	0.333333
0.217391	0.382979	0.290323	0.383333
0.170213	0.356436	0.290323	0.292308
0.255319	0.390805	0.214286	0.292308
0.181818	0.310345	0.275862	0.353846
0.235294	0.388889	0.266667	0.343284
0.232558	0.452381	0.290323	0.333333
0.294118	0.413043	0.3	0.333333
0.222222	0.387755	0.266667	0.333333
0.235294	0.333333	0.290323	0.304348
0.244898	0.336735	0.310345	0.292308
0.26087	0.368932	0.3	0.304348
0.244898	0.216867	0.3	0.343284
0.272727	0.3	0.290323	0.343284
0.272727	0.371134	0.305085	0.283582
0.255319	0.376344	0.290323	0.304348
0.232558	0.336957	0.266667	0.28125
0.25	0.417582	0.321429	0.323944
0.266667	0.269663	0.3	0.338235
0.177778	0.408602	0.305085	0.313433
0.255319	0.387755	0.214286	0.338235
0.170213	0.447059	0.290323	0.323944
0.266667	0.341176	0.315789	0.272727
0.227273	0.386364	0.3	0.333333
0.190476	0.368932	0.315789	0.343284
0.255319	0.356436	0.214286	0.333333
0.272727	0.408602	0.315789	0.304348
0.255319	0.413043	0.222222	0.304348
0.266667	0.441558	0.290323	0.323944
0.266667	0.261364	0.25	0.333333
0.222222	0.35	0.3	0.343284
0.146341	0.413043	0.214286	0.313433
0.222222	0.285714	0.3	0.283582
0.285714	0.383838	0.290323	0.292308
0.25	0.376238	0.3	0.272727
0.186047	0.315217	0.280702	0.343284
0.272727	0.303371	0.321429	0.313433
0.266667	0.404255	0.315789	0.333333
0.235294	0.336957	0.3	0.304348
0.186047	0.368421	0.3	0.343284
0.272727	0.367347	0.290323	0.283582
0.177778	0.378049	0.315789	0.323944
0.27907	0.4	0.310345	0.323944
0.142857	0.393258	0.310345	0.304348
0.235294	0.357143	0.290323	0.323944
0.27907	0.376623	0.290323	0.313433
0.195122	0.318182	0.3	0.296875
0.210526	0.431818	0.310345	0.28125
0.146341	0.371134	0.214286	0.333333
0.235294	0.3	0.266667	0.313433
0.235294	0.306818	0.310345	0.313433
0.244898	0.387097	0.3	0.283582
0.26087	0.404255	0.3	0.333333
0.195122	0.418605	0.266667	0.333333
0.266667	0.308511	0.3	0.323944
0.244898	0.408602	0.315789	0.343284
0.272727	0.363636	0.3	0.333333
0.186047	0.277778	0.310345	0.343284
0.170213	0.387755	0.310345	0.348485
0.25	0.329545	0.3	0.333333
0.27907	0.3	0.3	0.313433
0.244898	0.202532	0.3	0.261538
0.177778	0.404255	0.310345	0.313433
0.26087	0.368932	0.266667	0.333333
0.212766	0.384615	0.310345	0.353846
0.272727	0.284091	0.290323	0.323944
0.244898	0.436782	0.3	0.313433
0.255319	0.368932	0.310345	0.323944
0.244898	0.322222	0.3	0.272727
0.255319	0.404255	0.3	0.313433
0.133333	0.417582	0.315789	0.292308
0.285714	0.350515	0.315789	0.333333
0.26087	0.386364	0.222222	0.304348
0.227273	0.376238	0.290323	0.304348
0.285714	0.383838	0.290323	0.272727
0.244898	0.417582	0.275862	0.343284
0.186047	0.380282	0.214286	0.333333
0.170213	0.321429	0.3	0.343284
0.238095	0.383838	0.310345	0.292308
0.186047	0.297619	0.290323	0.292308
0.266667	0.413043	0.3	0.343284
0.170213	0.391753	0.3	0.292308
0.244898	0.404255	0.290323	0.338235
0.266667	0.315217	0.3	0.333333
0.190476	0.422222	0.290323	0.283582
0.255319	0.404255	0.315789	0.383333
0.204082	0.349398	0.315789	0.370968
0.255319	0.304878	0.266667	0.333333
0.255319	0.4	0.310345	0.323944
0.244898	0.346154	0.290323	0.333333
0.292683	0.436782	0.290323	0.343284
0.212766	0.4	0.290323	0.333333
0.190476	0.310345	0.3	0.313433
0.186047	0.357143	0.25	0.304348
0.25	0.292683	0.3	0.3
0.27907	0.227848	0.266667	0.333333
0.292683	0.308511	0.321429	0.292308
0.244898	0.365591	0.266667	0.333333
0.133333	0.382979	0.290323	0.323944
0.285714	0.377778	0.214286	0.383333
0.26087	0.27907	0.266667	0.333333
0.25	0.383838	0.266667	0.313433
0.244898	0.356322	0.266667	0.272727
0.244898	0.358025	0.3	0.304348
0.235294	0.417582	0.264151	0.333333
0.204082	0.350515	0.241379	0.370968
0.255319	0.38	0.315789	0.333333
0.186047	0.367816	0.321429	0.323944
0.216216	0.340659	0.3	0.323944
0.227273	0.433735	0.3	0.343284
0.244898	0.384615	0.310345	0.333333
0.186047	0.313953	0.266667	0.315789
0.170213	0.310345	0.3	0.25
0.227273	0.387755	0.3	0.333333
0.292683	0.4	0.3	0.333333
0.2	0.333333	0.3	0.292308
0.285714	0.368421	0.266667	0.343284
0.255319	0.367816	0.275862	0.343284
0.177778	0.258824	0.310345	0.370968
0.266667	0.384615	0.214286	0.333333
0.222222	0.282353	0.3	0.313433
0.238095	0.391753	0.214286	0.333333
0.133333	0.357143	0.315789	0.333333
0.190476	0.341176	0.305085	0.333333
0.238095	0.382979	0.266667	0.304348
0.139535	0.333333	0.275862	0.323944
0.266667	0.387755	0.3	0.323944
0.232558	0.376238	0.305085	0.313433
0.235294	0.413043	0.3	0.313433
0.235294	0.395833	0.3	0.304348
0.244898	0.35	0.266667	0.348485
0.232558	0.382979	0.3	0.333333
0.244898	0.307692	0.305085	0.343284
0.190476	0.4	0.3	0.343284
0.285714	0.436782	0.266667	0.333333
0.232558	0.363636	0.3	0.25
0.266667	0.382979	0.290323	0.333333
0.255319	0.363636	0.305085	0.338235
0.222222	0.375	0.241379	0.365079
0.255319	0.391753	0.25	0.333333
0.3	0.393258	0.333333	0.283582
0.186047	0.368932	0.280702	0.304348
0.204082	0.315217	0.327273	0.343284
0.27907	0.395833	0.241379	0.333333
0.244898	0.421687	0.290323	0.304348
0.222222	0.371134	0.290323	0.333333
0.170213	0.413043	0.266667	0.333333
0.255319	0.308511	0.3	0.313433
0.227273	0.4	0.3	0.272727
0.222222	0.395833	0.305085	0.333333
0.235294	0.313953	0.214286	0.292308
0.146341	0.322222	0.305085	0.333333
0.177778	0.436782	0.315789	0.283582
0.272727	0.298701	0.290323	0.365079
0.181818	0.395604	0.290323	0.333333
0.255319	0.431818	0.266667	0.323944
0.133333	0.317647	0.25	0.313433
0.217391	0.3	0.3	0.304348
0.272727	0.317073	0.310345	0.323944
0.216216	0.356322	0.321429	0.353846
0.097561	0.318681	0.290323	0.323944
0.181818	0.363636	0.290323	0.283582
0.266667	0.227273	0.321429	0.343284
0.235294	0.363636	0.3	0.343284
0.255319	0.376238	0.290323	0.304348
0.195122	0.2875	0.3	0.313433
0.177778	0.422222	0.266667	0.343284
0.25	0.290698	0.3	0.292308
0.255319	0.383838	0.310345	0.333333
0.307692	0.383838	0.305085	0.323944
0.212766	0.230769	0.214286	0.304348
0.25	0.341176	0.290323	0.323944
0.26087	0.391753	0.315789	0.333333
0.235294	0.252874	0.290323	0.313433
0.27907	0.386364	0.315789	0.333333
0.27907	0.367347	0.296296	0.313433
0.255319	0.310345	0.290323	0.333333
0.292683	0.304878	0.3	0.333333
0.26087	0.413043	0.222222	0.323944
0.244898	0.436782	0.305085	0.313433
0.186047	0.387755	0.305085	0.283582
0.142857	0.391753	0.3	0.343284
0.272727	0.297619	0.310345	0.333333
0.238095	0.418919	0.290323	0.343284
0.292683	0.387755	0.310345	0.333333
0.27907	0.357895	0.25	0.343284
0.186047	0.363636	0.290323	0.323944
0.244898	0.391304	0.290323	0.313433
0.244898	0.329412	0.305085	0.304348
0.266667	0.376238	0.290323	0.304348
0.272727	0.340659	0.290323	0.35
0.210526	0.383838	0.310345	0.283582
0.212766	0.341176	0.266667	0.343284
0.235294	0.333333	0.275862	0.333333
0.27907	0.422222	0.275862	0.323944
0.266667	0.306818	0.321429	0.323944
0.266667	0.306818	0.290323	0.323944
0.27907	0.395833	0.310345	0.333333
0.222222	0.293478	0.280702	0.348485
0.2	0.417582	0.315789	0.28125
0.235294	0.363636	0.290323	0.283582
0.272727	0.402299	0.290323	0.318182
0.255319	0.371134	0.3	0.323944
0.232558	0.391753	0.3	0.304348
0.217391	0.404255	0.310345	0.313433
0.272727	0.382979	0.310345	0.313433
0.181818	0.436782	0.275862	0.333333
0.222222	0.333333	0.214286	0.333333
0.170213	0.329787	0.266667	0.272727
0.232558	0.422222	0.290323	0.323944
0.266667	0.386364	0.305085	0.272727
0.266667	0.329787	0.290323	0.333333
0.272727	0.395833	0.3	0.323944
0.255319	0.375	0.290323	0.28125
0.266667	0.408602	0.3	0.343284
0.238095	0.364706	0.290323	0.333333
0.177778	0.222222	0.241379	0.370968
0.244898	0.436782	0.3	0.333333
0.26087	0.431818	0.315789	0.333333
0.266667	0.4	0.3	0.292308
0.139535	0.387755	0.266667	0.338235
0.255319	0.329787	0.266667	0.333333
0.235294	0.383838	0.310345	0.343284
0.177778	0.431818	0.266667	0.304348
0.243902	0.404255	0.290323	0.333333
0.222222	0.391753	0.290323	0.333333
0.27907	0.383838	0.310345	0.333333
0.181818	0.344444	0.3	0.304348
0.222222	0.356322	0.3	0.333333
0.204082	0.413043	0.3	0.313433
0.238095	0.422222	0.266667	0.283582
0.272727	0.3625	0.305085	0.333333
0.235294	0.404255	0.321429	0.313433
0.244898	0.325301	0.25	0.304348
0.170213	0.337349	0.290323	0.292308
0.244898	0.357895	0.3	0.323944
0.217391	0.376344	0.310345	0.343284
0.190476	0.353659	0.321429	0.333333
0.204082	0.391753	0.3	0.333333
0.204082	0.383838	0.305085	0.318182
0.170213	0.308511	0.3	0.343284
0.232558	0.345679	0.290323	0.333333
0.27907	0.306818	0.3	0.313433
0.285714	0.347826	0.290323	0.304348
0.244898	0.383838	0.266667	0.333333
0.27907	0.413043	0.3	0.333333
0.255319	0.352273	0.321429	0.343284
0.26087	0.310345	0.275862	0.343284
0.204082	0.395833	0.275862	0.333333
0.195122	0.383838	0.315789	0.333333
0.3	0.391753	0.305085	0.313433
0.266667	0.413043	0.321429	0.313433
0.255319	0.375	0.310345	0.35
0.212766	0.426966	0.266667	0.283582
0.232558	0.3	0.3	0.323944
0.190476	0.340426	0.333333	0.333333
0.266667	0.325301	0.310345	0.323944
0.27907	0.383838	0.290323	0.25
0.212766	0.383838	0.310345	0.343284
0.177778	0.447059	0.275862	0.343284
0.255319	0.417582	0.266667	0.333333
0.177778	0.413043	0.290323	0.333333
0.255319	0.395349	0.241379	0.343284
0.3	0.4	0.3	0.353846
0.26087	0.404255	0.280702	0.353846
0.255319	0.375	0.3	0.333333
0.177778	0.395833	0.25	0.333333
0.244898	0.387097	0.321429	0.313433
0.27907	0.44186	0.321429	0.292308
0.204082	0.362637	0.310345	0.261538
0.27907	0.390805	0.290323	0.304348
0.139535	0.395833	0.275862	0.343284
0.255319	0.364865	0.290323	0.343284
0.307692	0.329787	0.3	0.343284
0.255319	0.369565	0.266667	0.333333
0.222222	0.436782	0.3	0.323944
0.204082	0.422222	0.3	0.343284
0.285714	0.383838	0.290323	0.323944
0.244898	0.308511	0.3	0.28125
0.204082	0.348315	0.241379	0.353846
0.25	0.422222	0.3	0.343284
0.272727	0.294872	0.275862	0.323944
0.266667	0.436782	0.321429	0.333333
0.222222	0.404255	0.3	0.333333
0.26087	0.357143	0.3	0.343284
0.2	0.336842	0.327273	0.343284
0.272727	0.375	0.266667	0.283582
0.235294	0.408602	0.3	0.333333
0.235294	0.4	0.275862	0.323944
0.177778	0.336957	0.3	0.323944
0.139535	0.356436	0.3	0.333333
0.0526316	0.316456	0.266667	0.333333
0.235294	0.38	0.315789	0.304348
0.212766	0.417582	0.333333	0.333333
0.26087	0.35	0.305085	0.370968
0.272727	0.341176	0.315789	0.323944
0.255319	0.363636	0.305085	0.261538
0.170213	0.357895	0.266667	0.333333
0.177778	0.307692	0.3	0.283582
0.26087	0.395833	0.214286	0.304348
0.222222	0.387755	0.275862	0.283582
0.255319	0.395833	0.296296	0.28125
0.27907	0.378947	0.310345	0.333333
0.266667	0.391753	0.310345	0.283582
0.26087	0.404255	0.315789	0.333333
0.177778	0.367347	0.266667	0.283582
0.222222	0.3	0.290323	0.292308
0.227273	0.375	0.290323	0.348485
0.266667	0.383838	0.290323	0.343284
0.244898	0.350649	0.315789	0.313433
0.235294	0.345238	0.214286	0.333333
0.244898	0.391304	0.3	0.338235
0.222222	0.364583	0.3	0.313433
0.227273	0.294118	0.3	0.313433
0.266667	0.376238	0.305085	0.261538
0.186047	0.216867	0.310345	0.333333
0.26087	0.404255	0.310345	0.333333
0.272727	0.395833	0.266667	0.318182
0.26087	0.354839	0.290323	0.292308
0.255319	0.340659	0.266667	0.333333
0.244898	0.404255	0.275862	0.292308
0.26087	0.377778	0.290323	0.304348
0.255319	0.329545	0.327273	0.365079
0.235294	0.322917	0.290323	0.25
0.27907	0.395604	0.275862	0.261538
0.27907	0.391753	0.226415	0.343284
0.266667	0.348315	0.290323	0.304348
0.26087	0.4	0.290323	0.338235
0.235294	0.376238	0.305085	0.333333
0.212766	0.426966	0.275862	0.304348
0.244898	0.333333	0.321429	0.304348
0.272727	0.391753	0.290323	0.304348
0.2	0.369565	0.214286	0.333333
0.235294	0.418605	0.266667	0.25
0.243902	0.345238	0.3	0.304348
0.255319	0.313953	0.266667	0.343284
0.255319	0.411765	0.321429	0.343284
0.170213	0.391753	0.333333	0.333333
0.255319	0.383838	0.290323	0.35
0.222222	0.306818	0.327273	0.333333
0.26087	0.357143	0.290323	0.313433
0.272727	0.350515	0.290323	0.313433
0.266667	0.404255	0.241379	0.333333
0.255319	0.306818	0.241379	0.333333
0.25	0.38	0.310345	0.304348
0.272727	0.303371	0.290323	0.304348
0.272727	0.404255	0.266667	0.348485
0.255319	0.344444	0.290323	0.333333
0.227273	0.305882	0.333333	0.318182
0.244898	0.351648	0.315789	0.283582
0.235294	0.329545	0.3	0.343284
0.170213	0.395833	0.266667	0.323944
0.235294	0.351648	0.310345	0.333333
0.255319	0.387755	0.315789	0.28125
0.204082	0.337209	0.290323	0.348485
0.235294	0.233766	0.315789	0.292308
0.266667	0.283951	0.3	0.304348
0.272727	0.383838	0.305085	0.333333
0.227273	0.422222	0.315789	0.333333
0.177778	0.311111	0.315789	0.333333
0.133333	0.44186	0.305085	0.333333
0.232558	0.391304	0.266667	0.304348
0.244898	0.4	0.266667	0.333333
0.266667	0.387755	0.321429	0.333333
0.244898	0.395604	0.290323	0.313433
0.235294	0.37234	0.310345	0.313433
0.190476	0.258824	0.241379	0.348485
0.177778	0.325843	0.3	0.343284
0.244898	0.382979	0.333333	0.365079
0.102564	0.3	0.305085	0.283582
0.27907	0.357143	0.290323	0.323944
0.285714	0.397727	0.321429	0.343284
0.222222	0.387755	0.266667	0.333333
0.272727	0.341176	0.290323	0.333333
0.25	0.406977	0.305085	0.323944
0.255319	0.383838	0.290323	0.343284
0.2	0.384615	0.241379	0.283582
0.2	0.404255	0.315789	0.304348
0.139535	0.417582	0.310345	0.323944
0.244898	0.378947	0.290323	0.333333
0.212766	0.391753	0.290323	0.28125
0.146341	0.391753	0.275862	0.323944
0.272727	0.369565	0.185185	0.333333
0.204082	0.341176	0.333333	0.343284
0.255319	0.390805	0.266667	0.313433
0.272727	0.265823	0.290323	0.333333
0.170213	0.357143	0.3	0.283582
0.2	0.391753	0.310345	0.313433
0.235294	0.422222	0.290323	0.333333
0.133333	0.4	0.3	0.338235
0.0487805	0.426966	0.315789	0.323944
0.27907	0.391753	0.266667	0.333333
0.146341	0.377778	0.290323	0.323944
0.235294	0.371134	0.275862	0.333333
0.272727	0.368932	0.280702	0.333333
0.272727	0.315217	0.280702	0.333333
0.272727	0.4	0.333333	0.333333
0.266667	0.417582	0.290323	0.333333
0.195122	0.413793	0.305085	0.343284
0.255319	0.413043	0.3	0.333333
0.3	0.391753	0.315789	0.333333
0.244898	0.413043	0.275862	0.343284
0.27907	0.4	0.290323	0.28125
0.255319	0.422222	0.3	0.343284
0.244898	0.383838	0.310345	0.353846
0.244898	0.38	0.290323	0.313433
0.222222	0.404255	0.275862	0.313433
0.133333	0.3	0.3	0.304348
0.26087	0.417582	0.214286	0.304348
0.266667	0.383838	0.280702	0.333333
0.3	0.413043	0.290323	0.343284
0.255319	0.2125	0.290323	0.304348
0.244898	0.340659	0.321429	0.343284
0.204082	0.318681	0.310345	0.323944
0.255319	0.44186	0.310345	0.333333
0.244898	0.404255	0.290323	0.28125
0.177778	0.345238	0.327273	0.333333
0.26087	0.336842	0.333333	0.338235
0.212766	0.352273	0.3	0.333333
0.195122	0.386364	0.321429	0.333333
0.27907	0.368932	0.310345	0.333333
0.266667	0.367089	0.290323	0.323944
0.266667	0.413043	0.214286	0.323944
0.195122	0.322222	0.3	0.318182
0.244898	0.395604	0.3	0.304348
0.266667	0.227848	0.266667	0.323944
0.27907	0.436782	0.241379	0.283582
0.232558	0.391753	0.290323	0.283582
0.255319	0.417582	0.3	0.343284
0.177778	0.3	0.290323	0.333333
0.222222	0.387755	0.290323	0.333333
0.2	0.436782	0.290323	0.323944
0.177778	0.404255	0.275862	0.365079
0.102564	0.368932	0.285714	0.313433
0.266667	0.376238	0.275862	0.333333
0.244898	0.353659	0.241379	0.353846
0.186047	0.318182	0.290323	0.304348
0.266667	0.413043	0.3	0.323944
0.26087	0.387755	0.321429	0.323944
0.204082	0.404255	0.315789	0.383333
0.212766	0.383838	0.3	0.304348
0.244898	0.383838	0.3	0.333333
0.266667	0.404255	0.321429	0.28125
0.177778	0.346154	0.3	0.323944
0.227273	0.322222	0.3	0.348485
0.244898	0.216867	0.290323	0.261538
0.235294	0.447059	0.333333	0.333333
0.255319	0.353659	0.290323	0.343284
0.244898	0.436782	0.321429	0.272727
0.235294	0.368932	0.290323	0.333333
0.212766	0.387755	0.310345	0.261538
0.204082	0.363636	0.321429	0.313433
0.244898	0.378947	0.310345	0.313433
0.204082	0.315217	0.321429	0.333333
0.190476	0.325843	0.3	0.304348
0.255319	0.413043	0.290323	0.304348
0.266667	0.216867	0.266667	0.313433
0.292683	0.275862	0.275862	0.333333
0.266667	0.383838	0.3	0.323944
0.266667	0.350515	0.305085	0.323944
0.195122	0.4	0.3	0.333333
0.26087	0.352273	0.3	0.283582
0.255319	0.316456	0.305085	0.318182
0.244898	0.422222	0.333333	0.323944
0.195122	0.395833	0.290323	0.333333
0.255319	0.404255	0.25	0.333333
0.170213	0.371795	0.3	0.304348
0.235294	0.363636	0.3	0.283582
0.255319	0.387755	0.315789	0.313433
0.232558	0.38	0.290323	0.283582
0.235294	0.383838	0.275862	0.323944
0.266667	0.395604	0.290323	0.304348
0.266667	0.391753	0.290323	0.333333
0.244898	0.271605	0.315789	0.313433
0.177778	0.452381	0.290323	0.313433
0.266667	0.357895	0.321429	0.353846
0.195122	0.269663	0.280702	0.323944
0.266667	0.387755	0.290323	0.323944
0.244898	0.417582	0.315789	0.333333
0.266667	0.383838	0.310345	0.304348
0.235294	0.357143	0.290323	0.323944
0.25	0.360825	0.3	0.333333
0.285714	0.348315	0.3	0.292308
0.244898	0.357895	0.310345	0.348485
0.195122	0.376238	0.241379	0.313433
0.212766	0.4	0.305085	0.333333
0.25	0.4	0.3	0.283582
0.255319	0.3375	0.214286	0.333333
0.235294	0.426966	0.310345	0.365079
0.272727	0.378947	0.3	0.333333
0.235294	0.315217	0.266667	0.323944
0.235294	0.315217	0.266667	0.313433
0.27907	0.44186	0.290323	0.311475
0.2	0.346154	0.280702	0.333333
0.285714	0.391753	0.315789	0.348485
0.255319	0.230769	0.290323	0.323944
0.27907	0.404255	0.290323	0.343284
0.244898	0.397436	0.290323	0.333333
0.133333	0.318681	0.290323	0.333333
0.205128	0.365591	0.3	0.292308
0.244898	0.408602	0.3	0.333333
0.244898	0.357895	0.290323	0.304348
0.170213	0.34375	0.290323	0.383333
0.244898	0.395833	0.305085	0.323944
0.212766	0.383838	0.315789	0.323944
0.255319	0.383838	0.290323	0.333333
0.266667	0.387755	0.3	0.292308
0.272727	0.395833	0.305085	0.333333
0.266667	0.3	0.321429	0.333333
0.272727	0.376238	0.290323	0.343284
0.217391	0.306818	0.3	0.304348
0.266667	0.431818	0.327273	0.272727
0.235294	0.4	0.3	0.353846
0.244898	0.341176	0.290323	0.323944
0.222222	0.413043	0.290323	0.370968
0.232558	0.3	0.3	0.283582
0.186047	0.431818	0.290323	0.323944
0.244898	0.417582	0.305085	0.323944
0.255319	0.44186	0.315789	0.333333
0.181818	0.452381	0.3	0.383333
0.177778	0.417582	0.310345	0.383333
0.255319	0.376238	0.290323	0.333333
0.285714	0.383838	0.222222	0.313433
0.204082	0.336957	0.3	0.272727
0.204082	0.383838	0.290323	0.343284
0.244898	0.383838	0.280702	0.348485
0.272727	0.313953	0.290323	0.323944
0.285714	0.343434	0.315789	0.333333
0.244898	0.422222	0.214286	0.343284
0.272727	0.308511	0.310345	0.292308
0.266667	0.404255	0.266667	0.323944
0.186047	0.371134	0.290323	0.323944
0.25	0.417582	0.3	0.313433
0.266667	0.423529	0.3	0.333333
0.266667	0.377778	0.241379	0.323944
0.285714	0.340659	0.3	0.292308
0.255319	0.413043	0.214286	0.283582
0.3	0.376238	0.275862	0.333333
0.232558	0.413043	0.226415	0.323944
0.186047	0.358025	0.290323	0.338235
0.232558	0.341176	0.3	0.333333
0.27907	0.408602	0.296296	0.313433
0.235294	0.3375	0.3	0.343284
0.177778	0.4	0.3	0.304348
0.26087	0.340659	0.266667	0.333333
0.27027	0.353659	0.290323	0.327586
0.244898	0.343434	0.290323	0.313433
0.266667	0.382022	0.333333	0.333333
0.222222	0.404255	0.305085	0.313433
0.3	0.35	0.241379	0.333333
0.285714	0.408602	0.321429	0.283582
0.26087	0.369048	0.3	0.333333
0.235294	0.357895	0.290323	0.323944
0.244898	0.341176	0.3	0.304348
0.235294	0.343434	0.305085	0.318182
0.195122	0.368932	0.327273	0.410714
0.244898	0.387755	0.333333	0.333333
0.190476	0.383838	0.3	0.261538
0.255319	0.408602	0.214286	0.333333
0.266667	0.363636	0.305085	0.283582
0.186047	0.336735	0.290323	0.365079
0.186047	0.293478	0.25	0.333333
0.204082	0.391753	0.3	0.323944
0.27907	0.350515	0.315789	0.333333
0.285714	0.391753	0.327273	0.333333
0.238095	0.431818	0.3	0.333333
0.255319	0.336957	0.280702	0.292308
0.212766	0.363636	0.290323	0.315789
0.285714	0.387097	0.290323	0.333333
0.272727	0.422222	0.3	0.333333
0.186047	0.376238	0.3	0.333333
0.292683	0.4	0.339623	0.343284
0.204082	0.413043	0.315789	0.343284
0.255319	0.3625	0.321429	0.304348
0.181818	0.408602	0.3	0.333333
0.244898	0.345238	0.275862	0.323944
0.266667	0.404255	0.3	0.333333
0.177778	0.337209	0.3	0.313433
0.190476	0.44186	0.3	0.323944
0.212766	0.387755	0.266667	0.343284
0.222222	0.365591	0.3	0.333333
0.244898	0.373626	0.3	0.333333
0.186047	0.387755	0.290909	0.28125
0.255319	0.384615	0.266667	0.313433
0.235294	0.382979	0.310345	0.333333
0.26087	0.322222	0.3	0.333333
0.255319	0.216867	0.321429	0.304348
0.255319	0.391753	0.321429	0.292308
0.235294	0.325843	0.290323	0.323944
0.244898	0.371134	0.3	0.343284
0.133333	0.431818	0.3	0.304348
0.26087	0.314607	0.290323	0.327586
0.266667	0.306818	0.305085	0.313433
0.177778	0.317647	0.3	0.333333
0.2	0.345238	0.315789	0.343284
0.170213	0.426966	0.3	0.323944
0.25	0.336842	0.310345	0.343284
0.27907	0.382979	0.290323	0.313433
0.27907	0.282353	0.3	0.292308
0.186047	0.404255	0.275862	0.323944
0.177778	0.3	0.321429	0.318182
0.232558	0.336957	0.315789	0.333333
0.25	0.329787	0.290323	0.283582
0.25	0.161765	0.310345	0.283582
0.190476	0.356436	0.290323	0.333333
0.177778	0.325301	0.241379	0.25
0.285714	0.4	0.275862	0.292308
0.255319	0.350515	0.346154	0.333333
0.25	0.329545	0.3	0.333333
0.195122	0.315217	0.290323	0.323944
0.238095	0.413043	0.327273	0.343284
0.285714	0.364583	0.290909	0.333333
0.266667	0.38	0.290323	0.333333
0.255319	0.336735	0.3	0.348485
0.272727	0.402299	0.290323	0.333333
0.26087	0.402299	0.3	0.261538
0.244898	0.376238	0.266667	0.333333
0.26087	0.34375	0.290323	0.353846
0.097561	0.308511	0.275862	0.333333
0.25	0.342105	0.290323	0.333333
0.170213	0.388889	0.290323	0.323944
0.222222	0.37234	0.3	0.338235
0.266667	0.408602	0.266667	0.333333
0.227273	0.413043	0.290323	0.333333
0.255319	0.365591	0.3	0.28125
0.186047	0.356322	0.305085	0.333333
0.212766	0.4	0.222222	0.333333
0.186047	0.408602	0.3	0.283582
0.25	0.336957	0.321429	0.304348
0.235294	0.422222	0.3	0.323944
0.272727	0.376238	0.290323	0.333333
0.195122	0.4	0.290323	0.333333
0.266667	0.363636	0.310345	0.333333
0.26087	0.422222	0.3	0.313433
0.222222	0.361702	0.290323	0.333333
0.333333	0.413043	0.3	0.333333
0.255319	0.413043	0.3	0.313433
0.244898	0.404255	0.305085	0.313433
0.244898	0.325301	0.290323	0.353846
0.272727	0.340659	0.266667	0.304348
0.27907	0.413793	0.290323	0.343284
0.255319	0.391753	0.241379	0.383333
0.227273	0.356164	0.241379	0.313433
0.27907	0.356436	0.290323	0.283582
0.170213	0.261364	0.305085	0.313433
0.235294	0.397727	0.275862	0.333333
0.217391	0.343434	0.290323	0.313433
0.205128	0.391753	0.3	0.304348
0.266667	0.3	0.290323	0.333333
0.266667	0.376344	0.285714	0.313433
0.177778	0.364706	0.266667	0.304348
0.186047	0.310345	0.3	0.333333
0.105263	0.376238	0.290323	0.333333
0.272727	0.302326	0.290323	0.304348
0.235294	0.308511	0.222222	0.323944
0.097561	0.360465	0.3	0.338235
0.266667	0.368932	0.310345	0.333333
0.26087	0.368932	0.266667	0.333333
0.170213	0.325301	0.3	0.283582
0.272727	0.395833	0.241379	0.313433
0.232558	0.383838	0.3	0.353846
0.244898	0.383838	0.290323	0.304348
0.2	0.376238	0.305085	0.343284
0.244898	0.38	0.310345	0.348485
0.292683	0.413793	0.153846	0.313433
0.205128	0.413043	0.241379	0.333333
0.195122	0.431818	0.290323	0.25
0.186047	0.357895	0.321429	0.333333
0.170213	0.382979	0.290323	0.343284
0.227273	0.383838	0.305085	0.304348
0.212766	0.368932	0.214286	0.333333
0.186047	0.352273	0.266667	0.323944
0.235294	0.336957	0.285714	0.333333
0.266667	0.4	0.3	0.272727
0.266667	0.375	0.305085	0.292308
0.244898	0.325843	0.315789	0.323944
0.177778	0.383838	0.3	0.304348
0.244898	0.413793	0.290323	0.304348
0.244898	0.373626	0.290323	0.343284
0.170213	0.404255	0.305085	0.343284
0.227273	0.375	0.315789	0.343284
0.235294	0.417582	0.290323	0.323944
0.244898	0.360825	0.3	0.333333
0.216216	0.34375	0.290323	0.304348
0.255319	0.413043	0.275862	0.343284
0.146341	0.364706	0.290323	0.333333
0.272727	0.357895	0.321429	0.333333
0.255319	0.413043	0.305085	0.304348
0.222222	0.325301	0.290323	0.343284
0.170213	0.235294	0.290323	0.343284
0.244898	0.337209	0.290323	0.292308
0.235294	0.397727	0.266667	0.283582
0.26087	0.393258	0.3	0.313433
0.3	0.387755	0.315789	0.333333
0.255319	0.318681	0.285714	0.343284
0.244898	0.395604	0.310345	0.333333
0.26087	0.404255	0.241379	0.323944
0.186047	0.387755	0.290323	0.333333
0.266667	0.329268	0.25	0.333333
0.272727	0.369565	0.305085	0.338235
0.212766	0.4	0.275862	0.304348
0.27907	0.3375	0.3	0.313433
0.195122	0.387755	0.241379	0.25
0.177778	0.317647	0.285714	0.333333
0.244898	0.395833	0.3	0.313433
0.142857	0.391753	0.290323	0.313433
0.25641	0.310345	0.3	0.370968
0.170213	0.373626	0.290323	0.323944
0.146341	0.367347	0.290323	0.313433
0.097561	0.436782	0.3	0.323944
0.170213	0.426966	0.3	0.323944
0.255319	0.35	0.3	0.338235
0.222222	0.380435	0.241379	0.323944
0.244898	0.387097	0.266667	0.283582
0.266667	0.3	0.3	0.304348
0.170213	0.341176	0.222222	0.333333
0.244898	0.408602	0.153846	0.304348
0.227273	0.345238	0.3	0.304348
0.26087	0.382979	0.305085	0.283582
0.285714	0.376238	0.3	0.313433
0.146341	0.391753	0.3	0.333333
0.255319	0.387755	0.290323	0.323944
0.255319	0.369565	0.3	0.370968
0.255319	0.207792	0.266667	0.333333
0.26087	0.383838	0.310345	0.261538
0.244898	0.447059	0.3	0.333333
0.244898	0.387755	0.310345	0.304348
0.170213	0.417582	0.290323	0.333333
0.255319	0.315217	0.266667	0.343284
0.204082	0.343434	0.3	0.323944
0.186047	0.395833	0.310345	0.333333
0.255319	0.417582	0.3	0.323944
0.097561	0.395833	0.305085	0.333333
0.244898	0.382979	0.305085	0.225806
0.204082	0.413043	0.3	0.343284
0.27907	0.417582	0.339623	0.323944
0.255319	0.364583	0.290323	0.323944
0.244898	0.422222	0.305085	0.333333
0.222222	0.324675	0.25	0.283582
0.210526	0.315217	0.266667	0.353846
0.255319	0.408602	0.266667	0.333333
0.255319	0.368421	0.3	0.348485
0.244898	0.391753	0.290323	0.333333
0.255319	0.4	0.305085	0.304348
0.212766	0.329545	0.3	0.283582
0.244898	0.408602	0.305085	0.338235
0.26087	0.357143	0.3	0.333333
0.285714	0.357143	0.290323	0.313433
0.204082	0.391753	0.290323	0.313433
0.266667	0.329545	0.310345	0.323944
0.212766	0.423529	0.241379	0.323944
0.195122	0.391753	0.296296	0.343284
0.244898	0.376238	0.3	0.333333
0.222222	0.350515	0.327273	0.333333
0.186047	0.341176	0.305085	0.343284
0.27907	0.329787	0.315789	0.333333
0.272727	0.333333	0.305085	0.283582
0.272727	0.404255	0.3	0.323944
0.212766	0.375	0.266667	0.313433
0.204082	0.387755	0.3	0.35
0.186047	0.413043	0.290323	0.323944
0.232558	0.395833	0.3	0.338235
0.3	0.322222	0.214286	0.304348
0.170213	0.35	0.3	0.35
0.235294	0.310345	0.3	0.333333
0.27907	0.404255	0.280702	0.333333
0.244898	0.269663	0.3	0.28125
0.292683	0.387755	0.310345	0.292308
0.26087	0.317647	0.241379	0.353846
0.170213	0.307692	0.315789	0.343284
0.26087	0.341772	0.266667	0.343284
0.244898	0.3	0.275862	0.333333
0.2	0.313953	0.266667	0.343284
0.292683	0.261364	0.266667	0.323944
0.177778	0.303371	0.275862	0.333333
0.157895	0.413043	0.290323	0.283582
0.255319	0.395833	0.310345	0.323944
0.255319	0.383838	0.3	0.333333
0.285714	0.325301	0.290323	0.313433
0.272727	0.395833	0.310345	0.365079
0.27907	0.362637	0.3	0.333333
0.235294	0.348315	0.310345	0.292308
0.26087	0.322917	0.3	0.313433
0.177778	0.329787	0.290323	0.333333
0.186047	0.422222	0.3	0.338235
0.244898	0.411765	0.290323	0.261538
0.15	0.391753	0.3	0.343284
0.255319	0.364706	0.315789	0.323944
0.266667	0.391753	0.275862	0.313433
0.177778	0.404255	0.346154	0.313433
0.266667	0.350515	0.275862	0.365079
0.235294	0.395833	0.305085	0.313433
0.266667	0.325843	0.266667	0.313433
0.232558	0.376238	0.214286	0.272727
0.142857	0.348315	0.290323	0.343284
0.139535	0.3	0.254545	0.283582
0.244898	0.368932	0.327273	0.313433
0.25	0.306818	0.266667	0.333333
0.26087	0.305556	0.310345	0.333333
0.26087	0.383838	0.290323	0.304348
0.177778	0.329787	0.290323	0.304348
0.235294	0.386364	0.266667	0.283582
0.177778	0.360825	0.310345	0.304348
0.272727	0.317647	0.290323	0.333333
0.235294	0.395833	0.290323	0.313433
0.212766	0.383838	0.241379	0.333333
0.212766	0.341176	0.290323	0.333333
0.146341	0.333333	0.290323	0.283582
0.146341	0.357143	0.305085	0.333333
0.25	0.422222	0.290323	0.333333
0.255319	0.386364	0.310345	0.333333
0.266667	0.404255	0.290323	0.370968
0.177778	0.387755	0.290323	0.283582
0.26087	0.408602	0.315789	0.272727
0.244898	0.348315	0.290323	0.323944
0.139535	0.365591	0.290323	0.333333
0.25	0.368932	0.3	0.333333
0.244898	0.365591	0.3	0.304348
0.255319	0.378947	0.3	0.283582
0.26087	0.367347	0.305085	0.283582
0.170213	0.340426	0.3	0.333333
0.255319	0.313253	0.305085	0.323944
0.244898	0.243243	0.266667	0.333333
0.27907	0.4	0.305085	0.343284
0.235294	0.306818	0.290323	0.283582
0.212766	0.404255	0.310345	0.323944
0.255319	0.391304	0.275862	0.35
0.26087	0.34375	0.266667	0.323944
0.266667	0.376238	0.185185	0.304348
0.244898	0.383838	0.3	0.343284
0.292683	0.391304	0.290323	0.323944
0.255319	0.373626	0.266667	0.28125
0.227273	0.411765	0.290323	0.333333
0.177778	0.383838	0.321429	0.323944
0.266667	0.376344	0.3	0.35
0.244898	0.391753	0.310345	0.283582
0.170213	0.301205	0.3	0.323944
0.26087	0.404255	0.290323	0.25
0.285714	0.426966	0.285714	0.333333
0.142857	0.387755	0.3	0.304348
0.244898	0.341772	0.305085	0.292308
0.204082	0.325843	0.266667	0.343284
0.244898	0.391304	0.3	0.323944
0.272727	0.357895	0.290323	0.333333
0.244898	0.356436	0.241379	0.313433
0.272727	0.422222	0.310345	0.338235
0.177778	0.376238	0.305085	0.323944
0.235294	0.343434	0.275862	0.333333
0.170213	0.408602	0.214286	0.343284
0.27907	0.368932	0.305085	0.343284
0.244898	0.240964	0.315789	0.313433
0.235294	0.369565	0.315789	0.333333
0.26087	0.376238	0.310345	0.304348
0.3	0.315217	0.290323	0.370968
0.255319	0.387755	0.290323	0.313433
0.170213	0.301205	0.3	0.304348
0.227273	0.383838	0.275862	0.348485
0.170213	0.340426	0.310345	0.343284
0.195122	0.409091	0.290323	0.323944
0.217391	0.310345	0.310345	0.343284
0.217391	0.426966	0.3	0.343284
0.195122	0.376238	0.3	0.304348
0.204082	0.404255	0.305085	0.323944
0.244898	0.344444	0.3	0.304348
0.266667	0.386667	0.266667	0.333333
0.222222	0.357143	0.3	0.343284
0.227273	0.321429	0.290323	0.333333
0.177778	0.216867	0.266667	0.365079
0.255319	0.373626	0.315789	0.292308
0.170213	0.391753	0.290323	0.333333
0.186047	0.360465	0.290323	0.333333
0.285714	0.337209	0.290323	0.333333
0.3	0.404255	0.3	0.343284
0.272727	0.345238	0.3	0.323944
0.222222	0.383838	0.290323	0.365079
0.292683	0.337349	0.310345	0.333333
0.25	0.432099	0.241379	0.333333
0.25	0.357895	0.3	0.333333
0.26087	0.363636	0.290323	0.304348
0.238095	0.293478	0.275862	0.333333
0.177778	0.371134	0.3	0.292308
0.177778	0.343434	0.3	0.383333
0.26087	0.395833	0.310345	0.292308
0.26087	0.404494	0.310345	0.292308
0.255319	0.383838	0.315789	0.333333
0.204082	0.378947	0.315789	0.313433
0.195122	0.346154	0.290323	0.333333
0.146341	0.395833	0.3	0.313433
0.177778	0.38	0.310345	0.313433
0.25	0.387755	0.3	0.353846
0.255319	0.436782	0.310345	0.313433
0.255319	0.431818	0.241379	0.272727
0.244898	0.376238	0.290909	0.323944
0.244898	0.275862	0.3	0.333333
0.26087	0.404255	0.3	0.283582
0.266667	0.366667	0.3	0.272727
0.244898	0.426829	0.290323	0.323944
0.146341	0.413043	0.310345	0.323944
0.25	0.414634	0.290323	0.323944
0.3	0.447059	0.241379	0.343284
0.235294	0.341176	0.321429	0.333333
0.212766	0.383838	0.327273	0.333333
0.217391	0.268293	0.222222	0.313433
0.255319	0.417582	0.3	0.225806
0.117647	0.409091	0.266667	0.323944
0.244898	0.395833	0.310345	0.333333
0.177778	0.383838	0.290323	0.333333
0.3	0.329787	0.275862	0.283582
0.181818	0.413043	0.315789	0.333333
0.235294	0.356436	0.275862	0.323944
0.238095	0.4	0.214286	0.283582
0.26087	0.395833	0.266667	0.283582
0.26087	0.383838	0.3	0.323944
0.26087	0.336735	0.290323	0.343284
0.232558	0.361702	0.275862	0.313433
0.255319	0.289474	0.3	0.323944
0.25	0.423529	0.275862	0.323944
0.177778	0.4	0.321429	0.272727
0.157895	0.426966	0.266667	0.343284
0.153846	0.341176	0.290323	0.323944
0.266667	0.380435	0.315789	0.313433
0.235294	0.341176	0.3	0.348485
0.244898	0.385542	0.3	0.304348
0.142857	0.306818	0.3	0.25
0.272727	0.368932	0.3	0.304348
0.255319	0.337209	0.3	0.333333
0.235294	0.417582	0.290323	0.333333
0.217391	0.322222	0.315789	0.323944
0.266667	0.337209	0.290323	0.292308
0.266667	0.391753	0.3	0.323944
0.170213	0.426966	0.310345	0.333333
0.177778	0.390805	0.285714	0.313433
0.27907	0.315217	0.266667	0.333333
0.27907	0.292135	0.25	0.313433
0.232558	0.391753	0.266667	0.343284
0.292683	0.317647	0.321429	0.343284
0.26087	0.447059	0.321429	0.304348
0.266667	0.404255	0.305085	0.304348
0.3	0.317073	0.266667	0.283582
0.27907	0.436782	0.290323	0.283582
0.266667	0.3375	0.241379	0.323944
0.285714	0.341772	0.214286	0.333333
0.177778	0.382979	0.275862	0.304348
0.266667	0.369565	0.290323	0.333333
0.266667	0.348315	0.280702	0.338235
0.235294	0.321429	0.3	0.35
0.190476	0.417582	0.290323	0.333333
0.235294	0.325843	0.333333	0.323944
0.244898	0.367347	0.3	0.333333
0.27907	0.417582	0.290323	0.313433
0.26087	0.391753	0.3	0.343284
0.255319	0.371134	0.290323	0.333333
0.222222	0.318681	0.24	0.333333
0.26087	0.383838	0.290323	0.348485
0.227273	0.395604	0.290323	0.323944
0.205128	0.382979	0.290323	0.343284
0.272727	0.322222	0.266667	0.343284
0.255319	0.371134	0.3	0.313433
0.170213	0.315217	0.280702	0.313433
0.244898	0.301205	0.290323	0.313433
0.27907	0.404255	0.185185	0.333333
0.244898	0.4	0.310345	0.323944
0.216216	0.382979	0.290323	0.28125
0.170213	0.375	0.305085	0.333333
0.292683	0.404255	0.327273	0.333333
0.186047	0.404494	0.241379	0.370968
0.177778	0.391753	0.290323	0.333333
0.177778	0.365591	0.3	0.304348
0.232558	0.4	0.269231	0.343284
0.133333	0.395833	0.266667	0.304348
0.266667	0.436782	0.3	0.343284
0.212766	0.417582	0.3	0.333333
0.170213	0.365591	0.280702	0.292308
0.244898	0.411765	0.315789	0.318182
0.266667	0.313953	0.266667	0.370968
0.186047	0.387755	0.315789	0.261538
0.227273	0.333333	0.3	0.304348
0.255319	0.404255	0.310345	0.333333
0.272727	0.395604	0.290323	0.323944
0.139535	0.395833	0.333333	0.353846
0.227273	0.364706	0.3	0.343284
0.272727	0.371134	0.290323	0.348485
0.244898	0.426966	0.275862	0.333333
0.244898	0.426966	0.321429	0.333333
0.307692	0.4	0.290323	0.333333
0.272727	0.424658	0.290323	0.333333
0.244898	0.413043	0.3	0.343284
0.244898	0.422222	0.290323	0.313433
0.244898	0.413043	0.3	0.333333
0.244898	0.3	0.3	0.323944
0.266667	0.383838	0.290323	0.333333
0.235294	0.333333	0.310345	0.348485
0.255319	0.341463	0.3	0.323944
0.27907	0.3	0.290323	0.343284
0.27907	0.391753	0.3	0.283582
0.235294	0.356436	0.296296	0.323944
0.222222	0.310345	0.290323	0.323944
0.217391	0.322222	0.305085	0.343284
0.244898	0.404255	0.290323	0.313433
0.27907	0.404255	0.290323	0.343284
0.235294	0.325843	0.3	0.28125
0.186047	0.423529	0.290323	0.304348
0.204082	0.306818	0.222222	0.323944
0.205128	0.3	0.290323	0.365079
0.255319	0.357143	0.275862	0.365079
0.244898	0.413043	0.305085	0.338235
0.204082	0.354167	0.266667	0.333333
0.157895	0.404762	0.3	0.333333
0.266667	0.363636	0.241379	0.348485
0.27907	0.360465	0.321429	0.333333
0.244898	0.38	0.305085	0.304348
0.27907	0.356322	0.321429	0.333333
0.181818	0.357895	0.290323	0.333333
0.27907	0.422222	0.315789	0.343284
0.222222	0.417582	0.275862	0.333333
0.212766	0.358025	0.290323	0.323944
0.235294	0.404255	0.275862	0.333333
0.266667	0.34375	0.305085	0.283582
0.133333	0.44186	0.321429	0.343284
0.222222	0.321429	0.280702	0.283582
0.26087	0.361702	0.310345	0.343284
0.266667	0.422222	0.339623	0.333333
0.25	0.34375	0.305085	0.292308
0.255319	0.378947	0.3	0.35
0.222222	0.317647	0.3	0.313433
0.212766	0.349398	0.3	0.313433
0.255319	0.404255	0.290323	0.304348
0.244898	0.378947	0.290323	0.333333
0.307692	0.395833	0.321429	0.272727
0.204082	0.376238	0.315789	0.333333
0.181818	0.376238	0.315789	0.323944
0.255319	0.316456	0.321429	0.272727
0.285714	0.25641	0.290323	0.304348
0.133333	0.404255	0.290323	0.292308
0.266667	0.431818	0.3	0.323944
0.307692	0.375	0.280702	0.323944
0.255319	0.422222	0.290323	0.323944
0.285714	0.417582	0.266667	0.323944
0.212766	0.38	0.310345	0.353846
0.27907	0.38	0.266667	0.333333
0.272727	0.315217	0.290323	0.323944
0.27907	0.341463	0.290909	0.323944
0.244898	0.308642	0.241379	0.333333
0.255319	0.4	0.3	0.333333
0.244898	0.325843	0.3	0.283582
0.204082	0.375	0.305085	0.272727
0.243902	0.382979	0.3	0.333333
0.244898	0.4	0.275862	0.313433
0.222222	0.404255	0.321429	0.348485
0.26087	0.368421	0.290323	0.348485
0.205128	0.404494	0.214286	0.323944
0.266667	0.413043	0.241379	0.292308
0.27907	0.404255	0.266667	0.28125
0.255319	0.290698	0.266667	0.333333
0.177778	0.369565	0.315789	0.272727
0.26087	0.395833	0.290323	0.343284
0.25	0.418605	0.275862	0.323944
0.243902	0.382022	0.305085	0.370968
0.181818	0.287356	0.25	0.343284
0.285714	0.387755	0.310345	0.304348
0.235294	0.329545	0.3	0.283582
0.255319	0.375	0.305085	0.304348
0.186047	0.431818	0.310345	0.304348
0.177778	0.408602	0.3	0.283582
0.272727	0.317647	0.3	0.343284
0.195122	0.325301	0.290323	0.323944
0.26087	0.363636	0.3	0.333333
0.255319	0.4	0.305085	0.323944
0.232558	0.4	0.327273	0.304348
0.266667	0.325301	0.266667	0.333333
0.266667	0.404255	0.266667	0.348485
0.26087	0.292135	0.290323	0.333333
0.235294	0.290698	0.290323	0.333333
0.255319	0.371134	0.327273	0.283582
0.170213	0.333333	0.321429	0.333333
0.0487805	0.387755	0.275862	0.343284
0.255319	0.38	0.3	0.313433
0.139535	0.322222	0.3	0.304348
0.292683	0.417582	0.266667	0.333333
0.266667	0.329897	0.315789	0.304348
0.186047	0.322581	0.241379	0.304348
0.27907	0.329787	0.275862	0.304348
0.255319	0.395833	0.339623	0.333333
0.315789	0.447059	0.266667	0.343284
0.255319	0.395833	0.25	0.323944
0.272727	0.337209	0.305085	0.333333
0.255319	0.356322	0.275862	0.304348
0.204082	0.391753	0.3	0.25
0.235294	0.308511	0.3	0.304348
0.222222	0.404255	0.290323	0.333333
0.244898	0.368932	0.315789	0.333333
0.186047	0.395833	0.266667	0.333333
0.27907	0.376238	0.214286	0.333333
0.204082	0.348315	0.3	0.383333
0.177778	0.321429	0.3	0.28125
0.190476	0.431818	0.280702	0.333333
0.186047	0.404255	0.3	0.333333
0.244898	0.387755	0.290323	0.35
0.26087	0.369565	0.290323	0.283582
0.26087	0.404255	0.290323	0.313433
0.243902	0.363636	0.290323	0.323944
0.244898	0.395349	0.310345	0.304348
0.285714	0.236842	0.315789	0.323944
0.244898	0.356436	0.3	0.333333
0.244898	0.383838	0.214286	0.370968
0.25	0.362637	0.305085	0.292308
0.26087	0.302632	0.3	0.333333
0.255319	0.293478	0.275862	0.343284
0.139535	0.387755	0.25	0.333333
0.266667	0.395833	0.321429	0.283582
0.255319	0.38	0.3	0.304348
0.235294	0.340659	0.3	0.333333
0.244898	0.382979	0.290323	0.323944
0.244898	0.268293	0.3	0.333333
0.235294	0.349398	0.290323	0.323944
0.146341	0.422222	0.310345	0.285714
0.27907	0.4	0.275862	0.348485
0.133333	0.313953	0.290323	0.323944
0.177778	0.413043	0.290323	0.313433
0.27907	0.277108	0.327273	0.333333
0.235294	0.395604	0.333333	0.333333
0.255319	0.408602	0.290323	0.343284
0.26087	0.216867	0.3	0.333333
0.232558	0.344444	0.3	0.333333
0.25	0.343434	0.266667	0.343284
0.212766	0.329545	0.266667	0.333333
0.244898	0.3	0.290323	0.323944
0.235294	0.365591	0.241379	0.333333
0.235294	0.426966	0.290323	0.343284
0.244898	0.391753	0.275862	0.35
0.133333	0.422222	0.315789	0.304348
0.3	0.293478	0.305085	0.283582
0.186047	0.391753	0.290323	0.323944
0.255319	0.391304	0.266667	0.323944
0.285714	0.3	0.3	0.333333
0.186047	0.408602	0.290323	0.333333
0.255319	0.368932	0.290323	0.323944
0.26087	0.408602	0.290323	0.333333
0.255319	0.408602	0.290909	0.333333
0.244898	0.3	0.310345	0.343284
0.27907	0.3	0.3	0.333333
0.266667	0.349398	0.315789	0.383333
0.266667	0.360465	0.3	0.333333
0.177778	0.404255	0.310345	0.313433
0.255319	0.336957	0.280702	0.333333
0.235294	0.395833	0.3	0.313433
0.255319	0.387097	0.3	0.333333
0.227273	0.387097	0.241379	0.333333
0.235294	0.383838	0.290323	0.333333
0.25	0.291139	0.266667	0.304348
0.177778	0.431818	0.266667	0.333333
0.27907	0.395833	0.3	0.333333
0.266667	0.383838	0.3	0.272727
0.244898	0.4	0.214286	0.383333
0.285714	0.391753	0.269231	0.343284
0.285714	0.373626	0.3	0.343284
0.25641	0.325301	0.3	0.333333
0.26087	0.376238	0.290323	0.333333
0.177778	0.325843	0.321429	0.343284
0.26087	0.354167	0.241379	0.383333
0.255319	0.313953	0.266667	0.323944
0.2	0.325843	0.275862	0.333333
0.244898	0.376238	0.266667	0.333333
0.177778	0.408602	0.290323	0.323944
0.244898	0.307692	0.3	0.28125
0.285714	0.431818	0.3	0.323944
0.25	0.395833	0.3	0.333333
0.27907	0.383838	0.3	0.323944
0.244898	0.325301	0.25	0.304348
0.222222	0.341772	0.3	0.333333
0.255319	0.383838	0.310345	0.333333
0.255319	0.383838	0.290323	0.383333
0.3	0.376238	0.290323	0.343284
0.186047	0.362637	0.241379	0.323944
0.255319	0.404255	0.321429	0.313433
0.244898	0.391304	0.222222	0.323944
0.210526	0.352273	0.290323	0.35
0.243902	0.395833	0.266667	0.333333
0.255319	0.329545	0.290323	0.333333
0.2	0.322222	0.327273	0.370968
0.212766	0.387755	0.3	0.35
0.255319	0.368932	0.3	0.370968
0.222222	0.376238	0.290323	0.343284
0.25	0.246914	0.266667	0.333333
0.285714	0.382979	0.3	0.323944
0.190476	0.422222	0.290323	0.333333
0.3	0.409091	0.3	0.304348
0.235294	0.409091	0.269231	0.333333
0.272727	0.368932	0.222222	0.333333
0.244898	0.275862	0.25	0.333333
0.235294	0.395833	0.305085	0.292308
0.285714	0.369565	0.3	0.333333
0.25	0.322222	0.310345	0.283582
0.307692	0.368932	0.3	0.304348
0.212766	0.422222	0.290323	0.28125
0.285714	0.297619	0.310345	0.333333
0.315789	0.387755	0.214286	0.313433
0.238095	0.387755	0.315789	0.323944
0.272727	0.244186	0.3	0.323944
0.244898	0.408602	0.310345	0.323944
0.244898	0.387755	0.266667	0.283582
0.272727	0.387097	0.3	0.353846
0.25	0.308642	0.285714	0.343284
0.244898	0.356322	0.290323	0.313433
0.142857	0.356436	0.3	0.333333
0.266667	0.372093	0.296296	0.225806
0.238095	0.391304	0.290323	0.333333
0.25	0.3	0.214286	0.304348
0.255319	0.3	0.290323	0.333333
0.266667	0.383838	0.3	0.313433
0.266667	0.375	0.327273	0.333333
0.212766	0.336957	0.305085	0.28125
0.266667	0.361702	0.315789	0.323944
0.244898	0.357895	0.266667	0.389831
0.222222	0.391753	0.290323	0.304348
0.186047	0.355263	0.290323	0.343284
0.235294	0.294118	0.275862	0.318182
0.26087	0.375	0.290323	0.343284
0.186047	0.383838	0.3	0.343284
0.186047	0.481013	0.3	0.365079
0.266667	0.364583	0.266667	0.323944
0.255319	0.413043	0.290323	0.343284
0.243902	0.367347	0.3	0.323944
0.235294	0.395833	0.3	0.323944
0.26087	0.382979	0.275862	0.333333
0.27907	0.333333	0.321429	0.383333
0.272727	0.4	0.230769	0.272727
0.146341	0.321429	0.241379	0.313433
0.235294	0.321429	0.290323	0.333333
0.177778	0.285714	0.3	0.343284
0.266667	0.404255	0.3	0.313433
0.212766	0.395833	0.3	0.353846
0.266667	0.404255	0.3	0.283582
0.244898	0.426966	0.3	0.304348
0.272727	0.261364	0.290323	0.323944
0.177778	0.345238	0.310345	0.333333
0.235294	0.457831	0.290323	0.333333
0.26087	0.376238	0.346154	0.323944
0.272727	0.375	0.285714	0.333333
0.324324	0.315217	0.315789	0.313433
0.26087	0.322222	0.3	0.313433
0.212766	0.359551	0.254545	0.333333
0.177778	0.333333	0.3	0.365079
0.190476	0.404255	0.321429	0.333333
0.170213	0.4	0.3	0.383333
0.27907	0.325301	0.3	0.343284
0.235294	0.275862	0.25	0.333333
0.3	0.348315	0.315789	0.333333
0.266667	0.308511	0.241379	0.353846
0.255319	0.413043	0.290323	0.318182
0.255319	0.269663	0.3	0.292308
0.307692	0.301205	0.275862	0.365079
0.170213	0.294118	0.275862	0.333333
0.181818	0.306818	0.285714	0.283582
0.243902	0.3	0.3	0.333333
0.204082	0.382979	0.3	0.313433
0.266667	0.408602	0.226415	0.333333
0.244898	0.391753	0.3	0.323944
0.232558	0.404255	0.310345	0.333333
0.244898	0.395833	0.3	0.304348
0.255319	0.303371	0.275862	0.333333
0.177778	0.395833	0.3	0.323944
0.27907	0.4	0.290323	0.333333
0.170213	0.344444	0.280702	0.313433
0.177778	0.395833	0.315789	0.323944
0.235294	0.371134	0.290323	0.304348
0.25	0.321839	0.327273	0.353846
0.26087	0.376238	0.3	0.323944
0.222222	0.404255	0.3	0.304348
0.307692	0.38	0.3	0.348485
0.255319	0.362637	0.305085	0.333333
0.255319	0.382979	0.3	0.283582
0.186047	0.292683	0.321429	0.323944
0.307692	0.371134	0.275862	0.343284
0.244898	0.383838	0.280702	0.333333
0.216216	0.275862	0.290323	0.333333
0.227273	0.4	0.290323	0.313433
0.26087	0.340659	0.275862	0.370968
0.285714	0.321429	0.275862	0.304348
0.244898	0.295455	0.3	0.292308
0.177778	0.337209	0.290323	0.304348
0.244898	0.37234	0.185185	0.323944
0.186047	0.384615	0.290323	0.272727
0.285714	0.356436	0.290323	0.338235
0.235294	0.350515	0.3	0.333333
0.190476	0.391753	0.290323	0.323944
0.235294	0.39726	0.275862	0.333333
0.177778	0.436782	0.333333	0.304348
0.26087	0.3375	0.3	0.333333
0.266667	0.325843	0.290909	0.304348
0.244898	0.395833	0.310345	0.333333
0.235294	0.333333	0.305085	0.343284
0.255319	0.364583	0.346154	0.283582
0.232558	0.369863	0.290323	0.323944
0.255319	0.284091	0.290323	0.304348
0.255319	0.431818	0.305085	0.333333
0.27907	0.325301	0.333333	0.333333
0.255319	0.395604	0.333333	0.333333
0.244898	0.406977	0.3	0.333333
0.285714	0.361702	0.214286	0.370968
0.181818	0.383838	0.3	0.35
0.195122	0.409639	0.327273	0.333333
0.272727	0.35	0.3	0.225806
0.255319	0.329268	0.266667	0.28125
0.139535	0.364583	0.290323	0.272727
0.243902	0.292683	0.333333	0.304348
0.186047	0.395833	0.310345	0.304348
0.205128	0.404255	0.3	0.261538
0.190476	0.301205	0.290323	0.323944
0.27907	0.340659	0.266667	0.304348
0.235294	0.325301	0.275862	0.323944
0.25	0.395833	0.290323	0.323944
0.170213	0.358025	0.321429	0.353846
0.227273	0.336957	0.235294	0.370968
0.25	0.376238	0.315789	0.313433
0.285714	0.297297	0.310345	0.338235
0.27907	0.348315	0.315789	0.333333
0.217391	0.432099	0.290323	0.304348
0.26087	0.282353	0.266667	0.313433
0.266667	0.447059	0.305085	0.333333
0.266667	0.348315	0.315789	0.272727
0.292683	0.417582	0.3	0.343284
0.266667	0.356436	0.3	0.304348
0.232558	0.313953	0.3	0.323944
0.212766	0.395833	0.3	0.333333
0.272727	0.383838	0.214286	0.272727
0.26087	0.404255	0.305085	0.304348
0.204082	0.356436	0.290323	0.333333
0.146341	0.387097	0.290323	0.283582
0.142857	0.369565	0.3	0.296875
0.222222	0.364583	0.3	0.292308
0.212766	0.258824	0.275862	0.370968
0.285714	0.382979	0.290323	0.318182
0.227273	0.273973	0.290323	0.333333
0.227273	0.378947	0.3	0.383333
0.244898	0.346154	0.3	0.343284
0.227273	0.387755	0.310345	0.323944
0.272727	0.395833	0.3	0.323944
0.26087	0.409091	0.222222	0.343284
0.177778	0.391304	0.315789	0.313433
0.25	0.307692	0.333333	0.333333
0.266667	0.329787	0.310345	0.333333
0.26087	0.357895	0.3	0.343284
0.146341	0.3625	0.3	0.313433
0.25	0.404494	0.310345	0.304348
0.244898	0.363636	0.266667	0.333333
0.177778	0.310345	0.310345	0.333333
0.27907	0.404255	0.241379	0.323944
0.238095	0.436782	0.25	0.313433
0.244898	0.216867	0.315789	0.333333
0.244898	0.404255	0.305085	0.333333
0.181818	0.404255	0.310345	0.333333
0.26087	0.452381	0.266667	0.338235
0.255319	0.349398	0.321429	0.323944
0.244898	0.284091	0.3	0.348485
0.255319	0.376344	0.315789	0.333333
0.186047	0.329545	0.333333	0.365079
0.255319	0.261364	0.280702	0.343284
0.26087	0.413043	0.290323	0.304348
0.285714	0.395833	0.214286	0.343284
0.255319	0.352273	0.266667	0.338235
0.272727	0.329787	0.266667	0.333333
0.272727	0.404255	0.290323	0.333333
0.3	0.422222	0.290323	0.343284
0.205128	0.365591	0.25	0.333333
0.235294	0.333333	0.305085	0.333333
0.266667	0.289474	0.3	0.353846
0.26087	0.38	0.3	0.323944
0.235294	0.325843	0.3	0.343284
0.227273	0.391753	0.290323	0.333333
0.26087	0.333333	0.266667	0.343284
0.186047	0.275862	0.241379	0.333333
0.177778	0.322917	0.214286	0.323944
0.235294	0.336735	0.321429	0.323944
0.272727	0.413043	0.3	0.333333
0.170213	0.361702	0.214286	0.333333
0.227273	0.336842	0.3	0.338235
0.3	0.371134	0.333333	0.304348
0.212766	0.365591	0.290323	0.304348
0.186047	0.35	0.3	0.313433
0.255319	0.404255	0.214286	0.348485
0.222222	0.417582	0.310345	0.323944
0.235294	0.422222	0.241379	0.304348
0.177778	0.376238	0.3	0.333333
0.27907	0.329787	0.310345	0.343284
0.255319	0.293478	0.290323	0.348485
0.244898	0.364583	0.310345	0.343284
0.177778	0.306818	0.327273	0.304348
0.3	0.308511	0.290323	0.313433
0.255319	0.383838	0.214286	0.333333
0.266667	0.329268	0.3	0.313433
0.255319	0.378947	0.290323	0.343284
0.186047	0.344444	0.3	0.323944
0.255319	0.357895	0.275862	0.343284
0.222222	0.395833	0.290323	0.343284
0.266667	0.364706	0.266667	0.272727
0.27907	0.346154	0.321429	0.333333
0.285714	0.317647	0.305085	0.313433
0.27907	0.297619	0.321429	0.333333
0.266667	0.395833	0.352941	0.323944
0.177778	0.3	0.3	0.333333
0.227273	0.4	0.3	0.333333
0.26087	0.363636	0.3	0.333333
0.177778	0.348315	0.321429	0.304348
0.177778	0.391753	0.230769	0.333333
0.25	0.378947	0.241379	0.333333
0.244898	0.308511	0.290323	0.383333
0.139535	0.426966	0.3	0.323944
0.26087	0.395833	0.305085	0.333333
0.186047	0.4	0.305085	0.333333
0.227273	0.378947	0.290323	0.338235
0.266667	0.395833	0.290909	0.333333
0.26087	0.417582	0.321429	0.327586
0.266667	0.383838	0.290323	0.323944
0.204082	0.37234	0.214286	0.333333
0.212766	0.404255	0.305085	0.283582
0.177778	0.4	0.266667	0.318182
0.285714	0.413043	0.310345	0.343284
0.25	0.317647	0.3	0.292308
0.244898	0.383838	0.3	0.304348
0.186047	0.426966	0.3	0.323944
0.228571	0.4	0.185185	0.261538
0.255319	0.325843	0.3	0.333333
0.244898	0.395833	0.3	0.313433
0.212766	0.346154	0.290323	0.292308
0.232558	0.4	0.310345	0.333333
0.285714	0.337209	0.266667	0.323944
0.222222	0.356322	0.290323	0.333333
0.235294	0.329787	0.3	0.333333
0.244898	0.413043	0.315789	0.323944
0.244898	0.367347	0.305085	0.304348
0.222222	0.376238	0.266667	0.333333
0.212766	0.356436	0.290323	0.283582
0.292683	0.282353	0.266667	0.304348
0.244898	0.336957	0.3	0.313433
0.255319	0.297619	0.266667	0.343284
0.177778	0.337209	0.3	0.370968
0.25	0.387755	0.290323	0.323944
0.235294	0.256098	0.3	0.333333
0.235294	0.367347	0.266667	0.35
0.255319	0.4	0.3	0.383333
0.285714	0.38	0.315789	0.304348
0.222222	0.413043	0.3	0.333333
0.285714	0.317647	0.310345	0.304348
0.204082	0.413043	0.266667	0.323944
0.235294	0.296296	0.290323	0.348485
0.272727	0.404255	0.290323	0.343284
0.204082	0.376238	0.266667	0.327586
0.27907	0.426966	0.3	0.313433
0.266667	0.352273	0.3	0.370968
0.255319	0.395833	0.290323	0.333333
0.244898	0.308642	0.266667	0.333333
0.235294	0.363636	0.315789	0.333333
0.177778	0.34375	0.222222	0.292308
0.255319	0.348315	0.241379	0.323944
0.222222	0.317647	0.266667	0.383333
0.272727	0.359551	0.266667	0.313433
0.244898	0.404255	0.290323	0.333333
0.25	0.341176	0.3	0.333333
0.244898	0.377778	0.339623	0.343284
0.205128	0.3	0.321429	0.323944
0.212766	0.383838	0.3	0.304348
0.212766	0.387755	0.310345	0.313433
0.097561	0.4	0.185185	0.343284
0.266667	0.413793	0.266667	0.338235
0.266667	0.345238	0.290323	0.283582
0.272727	0.322917	0.266667	0.333333
0.266667	0.329787	0.25	0.313433
0.170213	0.369565	0.327273	0.313433
0.244898	0.387755	0.315789	0.292308
0.25	0.386364	0.266667	0.323944
0.217391	0.4	0.321429	0.333333
0.204082	0.404255	0.3	0.343284
0.25	0.292683	0.290323	0.343284
0.27907	0.4	0.327273	0.323944
0.212766	0.391304	0.214286	0.333333
0.235294	0.413043	0.266667	0.333333
0.177778	0.368932	0.275862	0.313433
0.244898	0.368932	0.3	0.365079
0.255319	0.387755	0.290323	0.323944
0.186047	0.346154	0.185185	0.343284
0.255319	0.44186	0.290323	0.343284
0.227273	0.355263	0.315789	0.333333
0.272727	0.294118	0.305085	0.283582
0.244898	0.346154	0.321429	0.343284
0.272727	0.387755	0.310345	0.333333
0.27907	0.337209	0.266667	0.292308
0.244898	0.240964	0.275862	0.323944
0.170213	0.35	0.290323	0.292308
0.177778	0.371134	0.290323	0.304348
0.25	0.3375	0.3	0.292308
0.235294	0.452381	0.321429	0.333333
0.186047	0.368421	0.290323	0.343284
0.177778	0.404255	0.290323	0.343284
0.27907	0.436782	0.315789	0.323944
0.133333	0.404494	0.3	0.304348
0.232558	0.293478	0.266667	0.313433
0.26087	0.363636	0.222222	0.313433
0.142857	0.315217	0.266667	0.323944
0.266667	0.387097	0.333333	0.333333
0.2	0.383838	0.241379	0.333333
0.244898	0.391304	0.266667	0.292308
0.157895	0.368932	0.266667	0.333333
0.272727	0.371134	0.266667	0.292308
0.212766	0.447059	0.290323	0.313433
0.217391	0.391753	0.290323	0.283582
0.235294	0.426966	0.275862	0.343284
0.232558	0.404255	0.315789	0.323944
0.170213	0.329787	0.3	0.292308
0.266667	0.298851	0.290323	0.323944
0.26087	0.315217	0.310345	0.333333
0.255319	0.376238	0.290323	0.333333
0.27907	0.337838	0.290323	0.338235
0.3	0.397727	0.3	0.323944
0.255319	0.413043	0.3	0.333333
0.181818	0.358025	0.266667	0.313433
0.26087	0.322917	0.327273	0.323944
0.15	0.38	0.280702	0.333333
0.181818	0.387097	0.310345	0.348485
0.255319	0.322917	0.290323	0.313433
0.244898	0.457831	0.310345	0.338235
0.212766	0.397727	0.3	0.292308
0.26087	0.350515	0.315789	0.333333
0.146341	0.317647	0.3	0.283582
0.235294	0.261364	0.305085	0.383333
0.266667	0.317647	0.305085	0.304348
0.255319	0.387755	0.3	0.343284
0.222222	0.404255	0.310345	0.313433
0.255319	0.378947	0.266667	0.304348
0.216216	0.404255	0.214286	0.283582
0.285714	0.44186	0.275862	0.370968
0.255319	0.350515	0.290323	0.333333
0.235294	0.431818	0.25	0.283582
0.195122	0.422222	0.3	0.323944
0.26087	0.391304	0.305085	0.304348
0.255319	0.44186	0.25	0.333333
0.15	0.325843	0.3	0.343284
0.217391	0.370787	0.305085	0.333333
0.25	0.263158	0.3	0.333333
0.285714	0.368421	0.321429	0.323944
0.272727	0.413043	0.290323	0.333333
0.186047	0.376238	0.266667	0.333333
0.26087	0.422222	0.310345	0.333333
0.266667	0.313953	0.310345	0.333333
0.186047	0.263158	0.3	0.333333
0.255319	0.277778	0.3	0.283582
0.26087	0.364583	0.290323	0.313433
0.25	0.368932	0.315789	0.370968
0.222222	0.371134	0.327273	0.272727
0.244898	0.348315	0.321429	0.333333
0.235294	0.395833	0.3	0.313433
0.272727	0.4	0.310345	0.311475
0.235294	0.426829	0.214286	0.333333
0.255319	0.353659	0.290323	0.272727
0.244898	0.322222	0.214286	0.272727
0.212766	0.384615	0.275862	0.313433
0.272727	0.383838	0.310345	0.333333
0.227273	0.371134	0.222222	0.304348
0.243902	0.395833	0.315789	0.343284
0.26087	0.426966	0.290323	0.313433
0.285714	0.336957	0.290909	0.323944
0.235294	0.383838	0.290323	0.283582
0.266667	0.426966	0.290323	0.333333
0.244898	0.387755	0.3	0.323944
0.244898	0.348315	0.290323	0.370968
0.255319	0.372093	0.290323	0.313433
0.195122	0.404255	0.290323	0.323944
0.212766	0.337209	0.241379	0.3
0.25641	0.329268	0.310345	0.343284
0.324324	0.282051	0.3	0.28125
0.204082	0.371134	0.266667	0.333333
0.190476	0.333333	0.266667	0.333333
0.25	0.413793	0.290323	0.304348
0.25641	0.404255	0.266667	0.333333
0.204082	0.329545	0.275862	0.323944
0.204082	0.4	0.266667	0.365079
0.255319	0.317647	0.3	0.313433
0.186047	0.337209	0.305085	0.323944
0.222222	0.436782	0.3	0.343284
0.266667	0.391304	0.290323	0.383333
0.244898	0.383838	0.290909	0.383333
0.186047	0.308511	0.305085	0.333333
0.244898	0.413043	0.280702	0.313433
0.212766	0.413043	0.3	0.348485
0.272727	0.370787	0.3	0.283582
0.212766	0.294118	0.310345	0.272727
0.244898	0.378947	0.333333	0.343284
0.227273	0.369565	0.290323	0.313433
0.244898	0.378947	0.290323	0.313433
0.186047	0.34375	0.315789	0.292308
0.272727	0.426966	0.3	0.261538
0.1	0.321429	0.3	0.343284
0.227273	0.404255	0.290323	0.333333
0.244898	0.37931	0.3	0.292308
0.244898	0.408602	0.3	0.343284
0.255319	0.387755	0.296296	0.283582
0.27907	0.391753	0.3	0.333333
0.26087	0.391753	0.321429	0.313433
0.27907	0.413043	0.310345	0.313433
0.244898	0.357895	0.214286	0.353846
0.212766	0.270588	0.3	0.343284
0.26087	0.382979	0.269231	0.333333
0.244898	0.322222	0.3	0.323944
0.2	0.391304	0.315789	0.313433
0.186047	0.392405	0.290323	0.333333
0.133333	0.404255	0.290323	0.272727
0.255319	0.4	0.266667	0.383333
0.232558	0.417582	0.275862	0.333333
0.227273	0.24	0.290323	0.343284
0.170213	0.325843	0.290323	0.313433
0.26087	0.277778	0.290323	0.283582
0.212766	0.417582	0.290323	0.313433
0.272727	0.25	0.266667	0.343284
0.238095	0.391753	0.3	0.323944
0.266667	0.350515	0.275862	0.333333
0.204082	0.317647	0.241379	0.343284
0.255319	0.376238	0.305085	0.318182
0.212766	0.395833	0.315789	0.333333
0.272727	0.356436	0.266667	0.323944
0.266667	0.382979	0.3	0.313433
0.26087	0.382979	0.305085	0.292308
0.255319	0.337209	0.305085	0.370968
0.204082	0.395833	0.3	0.343284
0.190476	0.391753	0.290323	0.333333
0.292683	0.329787	0.241379	0.283582
0.285714	0.356322	0.321429	0.333333
0.186047	0.376344	0.290323	0.304348
0.227273	0.408602	0.290323	0.304348
0.139535	0.303371	0.290323	0.343284
0.292683	0.383838	0.296296	0.323944
0.204082	0.325843	0.310345	0.343284
0.285714	0.404255	0.290323	0.323944
0.222222	0.426966	0.3	0.272727
0.227273	0.375	0.275862	0.333333
0.266667	0.368421	0.3	0.348485
0.186047	0.357143	0.266667	0.333333
0.139535	0.436782	0.266667	0.343284
0.170213	0.387755	0.290323	0.333333
0.255319	0.357143	0.266667	0.333333
0.235294	0.408602	0.275862	0.283582
0.277778	0.4	0.290323	0.333333
0.186047	0.382979	0.25	0.365079
0.255319	0.361702	0.321429	0.323944
0.244898	0.252874	0.266667	0.313433
0.292683	0.310345	0.305085	0.343284
0.235294	0.3	0.3	0.292308
0.181818	0.447059	0.241379	0.323944
0.2	0.417582	0.3	0.28125
0.244898	0.373626	0.321429	0.304348
0.212766	0.356322	0.290323	0.304348
0.238095	0.422222	0.3	0.311475
0.177778	0.382979	0.3	0.304348
0.26087	0.298851	0.310345	0.343284
0.186047	0.216867	0.3	0.333333
0.266667	0.275862	0.290323	0.283582
0.235294	0.368932	0.290323	0.333333
0.255319	0.404255	0.3	0.333333
0.190476	0.368421	0.3	0.343284
0.26087	0.370787	0.315789	0.304348
0.255319	0.382979	0.290323	0.333333
0.285714	0.325301	0.290323	0.333333
0.25	0.341772	0.290323	0.343284
0.25	0.417582	0.3	0.323944
0.244898	0.447059	0.266667	0.333333
0.266667	0.336957	0.3	0.333333
0.186047	0.391753	0.290323	0.292308
0.186047	0.368421	0.315789	0.370968
0.244898	0.431818	0.315789	0.283582
0.139535	0.356436	0.290323	0.333333
0.212766	0.422222	0.290323	0.333333
0.204082	0.4	0.25	0.323944
0.25	0.298851	0.285714	0.383333
0.170213	0.447059	0.266667	0.272727
0.190476	0.404255	0.315789	0.333333
0.186047	0.4	0.3	0.333333
0.342857	0.357895	0.214286	0.304348
0.244898	0.349398	0.321429	0.323944
0.25	0.336957	0.296296	0.338235
0.177778	0.3	0.3	0.292308
0.177778	0.395349	0.290323	0.225806
0.255319	0.395833	0.290323	0.333333
0.212766	0.321429	0.266667	0.304348
0.244898	0.422222	0.315789	0.292308
0.26087	0.376238	0.310345	0.323944
0.27907	0.395833	0.290323	0.313433
0.235294	0.469136	0.290323	0.333333
0.177778	0.404255	0.266667	0.383333
0.27907	0.426966	0.3	0.333333
0.285714	0.386364	0.3	0.343284
0.255319	0.387755	0.214286	0.323944
0.27907	0.447059	0.290323	0.333333
0.266667	0.426966	0.290323	0.348485
0.27907	0.371134	0.315789	0.323944
0.3	0.344086	0.254545	0.304348
0.232558	0.387755	0.290323	0.333333
0.27907	0.395833	0.3	0.304348
0.25	0.292683	0.310345	0.333333
0.235294	0.297619	0.266667	0.323944
0.292683	0.349398	0.290323	0.272727
0.266667	0.391753	0.339623	0.313433
0.244898	0.408602	0.290323	0.343284
0.292683	0.391753	0.290323	0.304348
0.255319	0.383838	0.346154	0.304348
0.255319	0.267442	0.305085	0.343284
0.244898	0.413043	0.266667	0.348485
0.244898	0.422222	0.310345	0.313433
0.212766	0.333333	0.266667	0.343284
0.255319	0.413043	0.321429	0.304348
0.2	0.3	0.222222	0.338235
0.244898	0.417582	0.25	0.323944
0.27907	0.371795	0.275862	0.318182
0.292683	0.395833	0.3	0.323944
0.255319	0.391753	0.3	0.304348
0.244898	0.404255	0.305085	0.343284
0.2	0.413793	0.290323	0.333333
0.272727	0.395833	0.315789	0.333333
0.244898	0.306818	0.241379	0.323944
0.272727	0.422222	0.310345	0.343284
0.204082	0.404255	0.3	0.333333
0.266667	0.376344	0.3	0.333333
0.222222	0.383838	0.214286	0.313433
0.266667	0.436782	0.290323	0.323944
0.181818	0.310345	0.3	0.333333
0.190476	0.413043	0.3	0.338235
0.195122	0.364706	0.290323	0.333333
0.212766	0.4	0.290323	0.343284
0.212766	0.4	0.290323	0.323944
0.27907	0.404255	0.3	0.333333
0.255319	0.413043	0.290323	0.353846
0.235294	0.416667	0.315789	0.225806
0.243902	0.413043	0.315789	0.313433
0.26087	0.395833	0.241379	0.333333
0.235294	0.325301	0.3	0.323944
0.243902	0.383838	0.321429	0.333333
0.266667	0.383838	0.290323	0.272727
0.238095	0.329787	0.315789	0.283582
0.232558	0.343434	0.266667	0.343284
0.177778	0.387755	0.3	0.333333
0.186047	0.336957	0.305085	0.304348
0.190476	0.426966	0.315789	0.304348
0.255319	0.383838	0.280702	0.343284
0.177778	0.391753	0.290323	0.304348
0.212766	0.337209	0.290323	0.333333
0.27907	0.382979	0.310345	0.283582
0.255319	0.365591	0.214286	0.313433
0.272727	0.322222	0.315789	0.25
0.272727	0.378947	0.222222	0.283582
0.255319	0.4	0.305085	0.343284
0.272727	0.333333	0.339623	0.304348
0.235294	0.413043	0.3	0.272727
0.235294	0.368421	0.275862	0.353846
0.255319	0.350515	0.333333	0.365079
0.266667	0.369565	0.241379	0.323944
0.244898	0.350515	0.3	0.283582
0.272727	0.387755	0.290323	0.323944
0.27907	0.422222	0.290323	0.283582
0.255319	0.391304	0.305085	0.343284
0.342857	0.349398	0.315789	0.338235
0.266667	0.325843	0.290323	0.333333
0.186047	0.426966	0.3	0.343284
0.186047	0.391753	0.305085	0.333333
0.292683	0.325843	0.241379	0.348485
0.139535	0.413043	0.3	0.333333
0.26087	0.376238	0.3	0.343284
0.266667	0.356436	0.321429	0.333333
0.170213	0.337209	0.321429	0.333333
0.186047	0.426966	0.266667	0.313433
0.212766	0.404255	0.290323	0.313433
0.266667	0.4	0.310345	0.333333
0.212766	0.422222	0.290323	0.304348
0.244898	0.426966	0.290323	0.333333
0.255319	0.417582	0.3	0.348485
0.227273	0.303371	0.290323	0.292308
0.25	0.413793	0.3	0.343284
0.232558	0.27907	0.321429	0.333333
0.244898	0.364706	0.290323	0.333333
0.170213	0.315789	0.3	0.323944
0.190476	0.275862	0.296296	0.343284
0.285714	0.336957	0.305085	0.348485
0.186047	0.357143	0.321429	0.333333
0.272727	0.368421	0.290323	0.343284
0.27907	0.351064	0.290909	0.333333
0.244898	0.333333	0.275862	0.338235
0.25	0.375	0.3	0.283582
0.255319	0.315217	0.305085	0.323944
0.255319	0.4	0.290323	0.343284
0.212766	0.375	0.290323	0.292308
0.244898	0.3	0.315789	0.383333
0.235294	0.354167	0.266667	0.323944
0.186047	0.320513	0.290323	0.313433
0.181818	0.383838	0.275862	0.338235
0.255319	0.329897	0.266667	0.343284
0.255319	0.370787	0.290323	0.323944
0.27907	0.340426	0.290323	0.365079
0.235294	0.325301	0.266667	0.333333
0.244898	0.3625	0.290323	0.323944
0.204082	0.336735	0.315789	0.304348
0.292683	0.408602	0.290323	0.313433
0.255319	0.368932	0.214286	0.353846
0.227273	0.493506	0.3	0.333333
0.244898	0.413043	0.290323	0.343284
0.255319	0.387755	0.315789	0.333333
0.195122	0.376238	0.333333	0.283582
0.186047	0.325843	0.3	0.283582
0.285714	0.404255	0.266667	0.304348
0.170213	0.382979	0.290323	0.333333
0.195122	0.313953	0.3	0.365079
0.177778	0.368932	0.3	0.283582
0.235294	0.452381	0.241379	0.323944
0.27907	0.404255	0.290323	0.304348
0.272727	0.308511	0.296296	0.304348
0.255319	0.306818	0.3	0.323944
0.244898	0.356322	0.333333	0.343284
0.255319	0.325843	0.3	0.304348
0.170213	0.383838	0.290323	0.333333
0.244898	0.383838	0.290323	0.343284
0.204082	0.329545	0.315789	0.333333
0.266667	0.352273	0.290323	0.323944
0.227273	0.344086	0.305085	0.333333
0.227273	0.408602	0.290323	0.343284
0.244898	0.382979	0.305085	0.343284
0.238095	0.404255	0.310345	0.333333
0.272727	0.253165	0.3	0.343284
0.3	0.404255	0.315789	0.304348
0.195122	0.333333	0.290323	0.333333
0.235294	0.364583	0.3	0.333333
0.255319	0.3	0.3	0.283582
0.26087	0.426966	0.3	0.333333
0.255319	0.356436	0.315789	0.304348
0.244898	0.409091	0.266667	0.313433
0.266667	0.363636	0.315789	0.333333
0.244898	0.387097	0.214286	0.343284
0.235294	0.404255	0.305085	0.333333
0.244898	0.404494	0.214286	0.313433
0.255319	0.409639	0.3	0.343284
0.255319	0.439024	0.3	0.333333
0.232558	0.371134	0.333333	0.333333
0.255319	0.227848	0.3	0.348485
0.27907	0.413793	0.321429	0.348485
0.255319	0.356436	0.333333	0.323944
0.212766	0.364706	0.269231	0.348485
0.195122	0.354839	0.290323	0.333333
0.25	0.413043	0.310345	0.348485
0.217391	0.344086	0.305085	0.272727
0.255319	0.395833	0.226415	0.313433
0.255319	0.413793	0.214286	0.28125
0.186047	0.369565	0.241379	0.313433
0.177778	0.408602	0.241379	0.313433
0.244898	0.426966	0.290323	0.304348
0.195122	0.375	0.266667	0.333333
0.27907	0.376238	0.290323	0.304348
0.27027	0.431818	0.3	0.323944
0.222222	0.375	0.3	0.304348
0.292683	0.376238	0.290323	0.333333
0.195122	0.301205	0.185185	0.338235
0.177778	0.301205	0.266667	0.333333
0.307692	0.408602	0.290323	0.370968
0.285714	0.315217	0.266667	0.304348
0.244898	0.413043	0.3	0.323944
0.0930233	0.413043	0.321429	0.323944
0.195122	0.383838	0.3	0.343284
0.25	0.369565	0.275862	0.323944
0.222222	0.4	0.25	0.292308
0.186047	0.26506	0.305085	0.304348
0.235294	0.373626	0.290323	0.348485
0.186047	0.395604	0.290323	0.353846
0.272727	0.293478	0.315789	0.333333
0.222222	0.336735	0.266667	0.238095
0.25	0.363636	0.241379	0.283582
0.235294	0.35	0.310345	0.348485
0.255319	0.227848	0.3	0.333333
0.222222	0.356322	0.3	0.333333
0.27907	0.380435	0.275862	0.313433
0.266667	0.387755	0.327273	0.370968
0.170213	0.382979	0.310345	0.283582
0.186047	0.408602	0.3	0.313433
0.195122	0.363636	0.305085	0.304348
0.232558	0.457831	0.290323	0.333333
0.3	0.364706	0.290323	0.323944
0.25	0.391753	0.241379	0.383333
0.181818	0.395833	0.222222	0.323944
0.222222	0.383838	0.3	0.343284
0.266667	0.322222	0.214286	0.313433
0.266667	0.413043	0.3	0.343284
0.244898	0.387755	0.305085	0.283582
0.235294	0.3	0.3	0.292308
0.133333	0.404255	0.305085	0.343284
0.266667	0.293478	0.290323	0.323944
0.186047	0.413043	0.275862	0.292308
0.255319	0.387755	0.3	0.292308
0.204082	0.406977	0.25	0.365079
0.195122	0.391753	0.290323	0.348485
0.244898	0.363636	0.153846	0.383333
0.255319	0.447059	0.25	0.343284
0.177778	0.408602	0.305085	0.333333
0.255319	0.325581	0.3	0.283582
0.190476	0.333333	0.290323	0.343284
0.285714	0.395833	0.315789	0.272727
0.255319	0.293478	0.266667	0.304348
0.292683	0.3	0.254545	0.283582
0.235294	0.369048	0.290323	0.304348
0.186047	0.452381	0.290323	0.343284
0.315789	0.413043	0.3	0.323944
0.244898	0.364583	0.290323	0.338235
0.285714	0.356322	0.290323	0.292308
0.292683	0.395833	0.310345	0.292308
0.238095	0.356322	0.290323	0.333333
0.3	0.408602	0.275862	0.338235
0.235294	0.306818	0.290323	0.261538
0.272727	0.383838	0.290323	0.343284
0.244898	0.337209	0.266667	0.304348
0.244898	0.344444	0.305085	0.333333
0.255319	0.343434	0.290323	0.333333
0.170213	0.270588	0.241379	0.333333
0.266667	0.346154	0.3	0.348485
0.181818	0.383838	0.315789	0.348485
0.0930233	0.368932	0.280702	0.343284
0.190476	0.317647	0.3	0.343284
0.244898	0.358696	0.266667	0.343284
0.232558	0.422222	0.3	0.348485
0.266667	0.422222	0.290323	0.338235
0.292683	0.402439	0.3	0.343284
0.139535	0.349398	0.290323	0.343284
0.244898	0.310345	0.3	0.353846
0.212766	0.387097	0.290323	0.333333
0.285714	0.258824	0.310345	0.292308
0.146341	0.395833	0.266667	0.333333
0.235294	0.395833	0.305085	0.311475
0.212766	0.413043	0.290323	0.313433
0.170213	0.384615	0.290323	0.333333
0.25641	0.333333	0.3	0.292308
0.177778	0.315217	0.226415	0.313433
0.27907	0.314607	0.321429	0.272727
0.186047	0.404255	0.214286	0.333333
0.114286	0.371134	0.290323	0.333333
0.235294	0.384615	0.290323	0.323944
0.255319	0.308511	0.3	0.333333
0.26087	0.243243	0.241379	0.343284
0.307692	0.357895	0.266667	0.343284
0.186047	0.363636	0.241379	0.383333
0.222222	0.404255	0.254545	0.304348
0.272727	0.310345	0.222222	0.333333
0.255319	0.408602	0.275862	0.333333
0.292683	0.368421	0.3	0.353846
0.266667	0.376344	0.280702	0.25
0.255319	0.313953	0.3	0.313433
0.26087	0.391753	0.305085	0.304348
0.204082	0.376238	0.25	0.304348
0.153846	0.310345	0.3	0.333333
0.292683	0.35	0.315789	0.333333
0.186047	0.395833	0.3	0.28125
0.255319	0.417582	0.290323	0.338235
0.266667	0.310345	0.346154	0.333333
0.266667	0.383838	0.339623	0.323944
0.255319	0.431818	0.305085	0.304348
0.26087	0.356436	0.290323	0.313433
0.255319	0.38	0.290323	0.304348
0.255319	0.447059	0.3	0.333333
0.186047	0.408602	0.3	0.333333
0.244898	0.261905	0.254545	0.283582
0.235294	0.376238	0.321429	0.313433
0.222222	0.294118	0.280702	0.323944
0.133333	0.348315	0.275862	0.323944
0.195122	0.292683	0.310345	0.283582
0.25	0.3	0.3	0.323944
0.232558	0.363636	0.315789	0.333333
0.272727	0.294118	0.333333	0.333333
0.186047	0.452381	0.214286	0.25
0.244898	0.277778	0.3	0.343284
0.222222	0.268293	0.266667	0.333333
0.26087	0.391753	0.266667	0.313433
0.210526	0.340659	0.285714	0.333333
0.25	0.37234	0.254545	0.304348
0.204082	0.325843	0.305085	0.333333
0.222222	0.144737	0.333333	0.343284
0.177778	0.417582	0.3	0.333333
0.272727	0.431818	0.3	0.333333
0.25	0.391753	0.290323	0.333333
0.272727	0.377778	0.241379	0.304348
0.255319	0.404255	0.290323	0.333333
0.244898	0.391753	0.3	0.333333
0.244898	0.337209	0.290323	0.313433
0.195122	0.387097	0.310345	0.283582
0.27907	0.315217	0.321429	0.333333
0.190476	0.275862	0.305085	0.313433
0.3	0.4	0.3	0.323944
[truncated: 8,001 more rows]
