# Supplementary material for: Compartmentalized dendritic plasticity in the mouse retrosplenial cortex links contextual memories formed close in time
Source: Nat Neurosci. 2025 Feb 17;28(3):602–15. doi: 10.1038/s41593-025-01876-8 (PMC11893454; doi:10.1038/s41593-025-01876-8)
Supplement: Supplementary file 9 — Statistical source data. [file 41593_2025_1876_MOESM9_ESM.xlsx]

## Sheet: Figure 6d AP
ChR	ChR-DTE
1.625	0
1	0
1	0
0.981818	0
1	0
1.22222
0.966667

## Sheet: Figure6e Response Amp
ChR	ChR-DTE
73.2411	2.79281
95.8752	4.90251
75.2904	1.71871
71.5926	2.4702
91.5388	1.39572
72.3887
82.8032

## Sheet: Figure 6f
Control				TTA-ChR-DTE
Linked Context	Novel Context	Shock Context		Linked Context	Novel Context	Shock Context
19	11	22		62	19	28
30	18	30		29	27	31
6	8	27		11	7	10
22	14	44		54	29	66
23	19	51		8	4	14
3	4	8		30	5	18
4	5	10		18	2	14
44	35	43		41	36	46
42	22	56		41	53	55
10	5	20		25	28	38
