# Supplementary material for: Compartmentalized dendritic plasticity in the mouse retrosplenial cortex links contextual memories formed close in time
Source: Nat Neurosci. 2025 Feb 17;28(3):602–15. doi: 10.1038/s41593-025-01876-8 (PMC11893454; doi:10.1038/s41593-025-01876-8)
Supplement: Supplementary file 10 — Statistical source data. [file 41593_2025_1876_MOESM10_ESM.xlsx]

## Sheet: Figure7c
	Memory Linking Model										Memory Linking Model - Dendritic mechanisms
5h	3.57523	3.52893	3.56543	2.72037	2.62107	2.84312	3.86215	3.8102	2.66944	2.85821	2.45926	1.88983	2.41658	2.37036	2.02917	2.17192	2.43698	1.5334	2.72578	2.70522
2d	0.762147	0.325286	0.683798	0.596328	0.848083	0.950613	0.736022	0.66461	0.936921	0.985759	1.00532	1.64551	0.687511	0.694275	1.34343	0.970839	1.14853	1.01769	0.657821	0.77542
7d	0.088696	0.106725	0.0725	0.091702	0.090778	0.113444	0.096834	0.156044	0.118099	0.118511	0.141531	0.10798	0.081345	0.133217	0.141884	0.115368	0.133899	0.125301	0.099645	0.130863

## Sheet: Fig7d
	Memory Linking Model										Memory Linking Model - Dendritic mechanisms
5h	62.1012	70.8108	63.3039	59.4937	64.3257	64.1075	67.2421	64.095	61.0815	64.1304	50.4414	40.9382	48.6577	47.3662	43.4064	46.1604	53.8769	43.75	46.337	42.1749
2d	31.7093	29.0202	27.3482	34.8143	32.3314	33.0821	31.626	29.3858	38.29	41.107	33.1809	34.7866	41.1825	31.6243	31.6271	30.6276	37.7298	39.5366	34.2816	34.6799
7d	28.6081	27.8295	28.7388	29.3641	31.6162	31.9348	28.4138	32.5949	29.0468	34.4505	37.7271	28.5714	27.6451	37.603	38.5392	30.8222	38.5487	35.0877	29.5823	31.7749

## Sheet: Fig7e
	Memory Linking Model										Memory Linking Model - Dendritic mechanisms
5h	22.6866	26.2973	25.8503	24.3192	25.1295	24.4643	26.195	25.2243	23.9399	24.1287	11.9904	7.70975	9.39675	11.0092	10.0118	9.76744	10.3763	8.53132	10.4439	8.39793
2d	6.42424	5.7485	5.31088	6.34744	5.20581	5.78406	5.35032	4.39024	7.17703	7.87671	7.10382	8.50802	7.58294	6.45161	6.83761	6.08899	7.60499	8.43496	5.89431	6.23701
7d	4.67172	4.81928	5.53592	5.49738	5.88235	6.01023	5.87392	6.36943	4.39414	5.18868	6.98925	6.04595	5.2381	6.54397	6.76856	8.43091	8.38574	8.15451	6.44105	7.38007

## Sheet: Fig7f
	Memory Linking Model										Memory Linking Model - Dendritic mechanisms
5h	3.98866	5.61487	4.42445	6.33741	4.71895	4.58517	4.36739	4.4908	3.88215	2.76017	2.41966	0.867718	1.33835	1.31047	0.743371	1.49981	1.07834	0.74087	1.19144	0.71536
2d	1.6048	2.32424	1.31381	1.64975	2.07355	1.76033	2.63702	1.57343	1.93755	2.04495	0.958131	1.56711	1.47201	0.987141	1.05914	0.883884	1.71267	1.34577	0.897545	1.31714
7d	0.05859	0.246302	0.018794	0.096766	0.104828	0.09897	0.14073	0.137778	0.080678	0.125852	0.102452	0.10384	0.049785	0.156899	0.128626	0.10592	0.140407	0.128357	0.07748	0.166815

## Sheet: Figure 7g
	Chance_Neuronal overlap_Encoding
	Memory Linking Model										Memory Linking Model - Non-overlapping dendrites
5h	3.57523	3.52893	3.56543	2.72037	2.62107	2.84312	3.86215	3.8102	2.66944	2.85821	1.32534	0.736287	1.12565	1.13404	1.60147	1.05783	2.89069	2.06838	2.50002	0.60612
2d	0.762147	0.325286	0.683798	0.596328	0.848083	0.950613	0.736022	0.66461	0.936921	0.985759	0.159327	0.228847	0.312252	0.123351	0.281382	0.594777	0.190687	0.416309	0.642456	0.307325
7d	0.088696	0.106725	0.0725	0.091702	0.090778	0.113444	0.096834	0.156044	0.118099	0.118511	0.135642	0.147763	0.2094	0.144637	0.13145	0.07738	0.100462	0.078326	0.084322	0.070637
	Chance_Co-Recall of Memories
	Memory Linking Model										Memory Linking Model - Non-overlapping dendrites
5h	3.98866	5.61487	4.42445	6.33741	4.71895	4.58517	4.36739	4.4908	3.88215	2.76017	2.10211	2.32392	1.15675	1.25746	1.54206	2.3709	1.00942	1.42259	0.458217	1.52505
2d	1.6048	2.32424	1.31381	1.64975	2.07355	1.76033	2.63702	1.57343	1.93755	2.04495	2.04129	1.92327	1.70971	1.90914	2.40425	3.3576	2.21848	2.05577	1.98468	2.4188
7d	0.05859	0.246302	0.018794	0.096766	0.104828	0.09897	0.14073	0.137778	0.080678	0.125852	0.1181	0.100367	0.167533	0.194975	0.117051	0.159734	0.145831	0.137133	0.110366	0.115811
