# Supplementary material for: Compartmentalized dendritic plasticity in the mouse retrosplenial cortex links contextual memories formed close in time
Source: Nat Neurosci. 2025 Feb 17;28(3):602–15. doi: 10.1038/s41593-025-01876-8 (PMC11893454; doi:10.1038/s41593-025-01876-8)
Supplement: Supplementary file 11 — Statistical source data. [file 41593_2025_1876_MOESM11_ESM.xlsx]

## Sheet: Extended Figure 1b
A	B	C
168	144	145
222	217	194
376	441	390
175	212	187
113	235	242
134	145	109
106	93	83
151	156	130
245	271	258
51	67	76
243	315	274
112	87	77

## Sheet: Extended Figure 1e
5h	7d
52.4272	27.5862
21.4953	6.25
42.6877	34.5924
59.6078	25.4682
42.4028	30.5195
51.3274	21.2121
22.9508	30.4
30.3207	11.6505
38.3292	29.8969
12.5984	5.26316
10.3448	5.12821

## Sheet: Extended Figure 1f
AB	CC
28.1481	36.4407
11.3537	14.5038
17.301	37.1257
0.632911	19.9396
15.6627	27.3585
19.697	20.6897
11.2	26.3158
18.2857	32.9049
4.6875	23.0216
1.60428	3.16742
15.8537	13.1148
