# Supplementary material for: Compartmentalized dendritic plasticity in the mouse retrosplenial cortex links contextual memories formed close in time
Source: Nat Neurosci. 2025 Feb 17;28(3):602–15. doi: 10.1038/s41593-025-01876-8 (PMC11893454; doi:10.1038/s41593-025-01876-8)
Supplement: Supplementary file 12 — Statistical source data. [file 41593_2025_1876_MOESM12_ESM.xlsx]

## Sheet: ExtFig 2a
X	Y
0.685343	0.925514
0.56028	0.380211
0.850425	0.890495
1.13057	1.11062
0.385193	0.590328
0.795398	0.925514
0.485243	0.730406
0.755378	0.645359
0.825413	1.01556
0.990495	0.910506
0.765383	0.325181
0.305153	0.105058
0.290145	0.3602
0.775388	0.920511
1.0055	0.855475
0.915458	0.785436
0.405203	0.255142
1.22561	1.2557
0.375188	0.855475
0.82041	0.955531
0.725363	0.940523
0.555278	0.430239
0.685343	0.885492
0.98049	1.27571
0.665333	0.560311
0.675338	0.780434
0.725363	0.825459
0.46023	0.57532
0.110055	0.140078
0.885443	0.955531
0.870435	0.945525
0.50025	0.475264
0.835418	1.05559
0.830415	0.910506
0.750375	0.770428
0.50025	0.975542
0.715358	0.735409
0.54027	0.915509
0.990495	0.820456
0.325163	0.330183
0.905453	0.885492
0.870435	1.17565
0.355178	0.225125
0.570285	1.22568
0.730365	0.820456
0.495248	0.700389
1.0005	1.12563
0.66033	0.815453
0.425213	0.535297
0.590295	0.425236
0.62031	0.815453
0.355178	0.515286
1.21561	0.975542
0.750375	1.01556
0.790395	0.875486
0.790395	1.03057
0.6003	1.12062
0.855428	0.970539
0.96048	0.915509
0.34017	0.81045
1.04052	0.965536
1.0005	0.955531
1.14057	1.15564
0.170085	0.295164
0.325163	0.785436
0.510255	0.740411
0.90045	0.960534
0.74037	0.650361
0.815408	0.980545
1.4057	1.10561
0.765383	0.600334
0.58029	0.515286
0.545273	0.620345
0.88044	0.975542
0.50025	1.15064
0.750375	0.835464
0.290145	0.155086
0.835418	1.0806
1.08554	1.04558
0.195098	0.48527
0.62031	1.10061
0.610305	0.370206
0.590295	1.2607
0.535268	0.365203
0.865433	0.815453
0.750375	0.980545
0.570285	1.02057
0.945473	0.565314
0.695348	1.19066
0.265133	0.170094
0.935468	0.93552
1.17559	1.02557
0.755378	0.930517
0.76038	1.02557
0.690345	1.11062
0.965483	1.14063
0.510255	0.9005
0.835418	1.12563
0.68034	0.825459
0.82041	1.07059
0.24012	0.320178
0.595298	0.560311
0.810405	0.735409
0.530265	0.580322
0.375188	0.430239
0.530265	0.500278
0.62031	0.790439
0.385193	0.48527
1.08054	1.23569
1.12556	0.995553
0.10005	0.0800445
0.435218	0.835464
0.28014	0.420233
0.750375	0.920511
1.2006	0.930517
0.84042	1.0806
0.330165	0.705392
0.66033	0.710395
0.345173	0.300167
0.6003	0.975542
0.635318	0.39522
0.810405	0.885492
0.875438	0.345192
0.850425	0.870484
0.2001	0.295164
0.90045	0.685381
0.595298	0.995553
1.02551	1.19566
0.6003	0.945525
0.605303	0.915509
1.03552	0.725403
0.18009	0.410228
1.70585	1.07059
0.670335	0.545303
0.84042	0.465258
0.925463	1.02557
1.02551	1.04558
0.270135	0.115064
0.595298	1.22068
0.705353	0.925514
0.96048	0.905503
0.210105	0.325181
0.525263	0.705392
0.950475	1.00556
0.970485	1.0756
0.995498	0.965536
0.84042	1.17565
0.955478	0.695386
0.810405	0.920511
0.66033	0.245136
0.62031	0.660367
0.795398	0.920511
1.06053	0.835464
0.445223	0.160089
0.790395	0.675375
0.935468	1.12062
0.76038	1.18566
0.78039	0.81045
0.54027	0.435242
0.645323	0.5403
0.72036	0.57532
0.735368	0.745414
1.06053	1.18566
0.66033	0.825459
1.07554	1.20067
0.890445	0.910506
0.70035	1.32574
0.715358	0.885492
1.04552	0.775431
0.950475	0.860478
1.14557	1.13063
0.70035	0.880489
0.765383	1.06059
0.6003	0.550306
0.545273	1.48583
0.58029	0.415231
0.615308	0.915509
0.575288	0.910506
1.07054	1.35075
0.88044	0.705392
0.32016	0.335186
0.78039	1.05559
0.98049	0.790439
0.325163	0.500278
0.675338	0.7204
0.795398	0.680378
0.425213	1.34074
0.390195	0.620345
0.795398	1.32073
0.72036	0.740411
1.05053	0.955531
1.11056	1.51584
0.665333	0.885492
0.730365	0.725403
0.935468	0.765425
0.52026	0.625347
0.945473	1.18566
1.02551	0.500278
0.955478	0.750417
0.610305	1.14063
0.870435	0.870484
0.895448	1.02557
1.08554	0.960534
0.215108	0.81045
0.750375	0.870484
0.635318	0.710395
0.945473	0.965536
0.365183	0.84547
0.845423	1.03558
0.750375	1.10561
0.895448	0.625347
1.44072	1.00056
0.555278	0.790439
0.930465	1.29072
0.845423	0.530295
0.825413	0.760422
0.98049	0.860478
0.575288	0.350195
0.785393	0.555309
0.685343	0.615342
0.685343	0.84547
0.825413	1.12563

## Sheet: ExtFig 2b
X	Y
0.685343	0.82041
0.56028	0.525263
0.850425	0.90045
1.13057	1.73087
0.385193	0.425213
0.795398	0.575288
0.485243	0.465233
0.755378	0.74037
0.825413	0.915458
0.990495	1.02051
0.765383	1.32066
0.305153	0.155078
0.290145	0.50025
0.775388	0.715358
1.0055	0.915458
0.915458	0.955478
0.405203	0.330165
1.22561	1.09555
0.375188	0.30015
0.82041	0.885443
0.725363	0.76038
0.555278	0.66033
0.685343	0.930465
0.98049	1.23062
0.665333	0.62031
0.675338	0.690345
0.725363	0.730365
0.46023	0.610305
0.110055	0.895448
0.885443	0.970485
0.870435	1.11056
0.50025	0.390195
0.835418	0.735368
0.830415	0.710355
0.750375	0.930465
0.50025	0.4002
0.715358	0.86043
0.54027	0.345173
0.990495	1.0055
0.325163	0.390195
0.905453	0.905453
0.870435	1.04052
0.355178	0.235118
0.570285	0.870435
0.730365	0.650325
0.495248	0.535268
1.0005	1.0055
0.66033	0.72036
0.425213	0.505253
0.590295	0.735368
0.62031	0.545273
0.355178	0.710355
1.21561	1.18059
0.750375	0.885443
0.790395	0.925463
0.790395	0.230115
0.6003	0.88044
0.855428	0.94047
0.96048	0.815408
0.34017	0.275138
1.04052	0.795398
1.0005	0.790395
1.14057	1.10555
0.170085	0.12006
0.325163	0.425213
0.510255	0.570285
0.90045	0.865433
0.74037	0.70035
0.815408	0.965483
1.4057	1.45573
0.765383	0.82041
0.58029	0.490245
0.545273	0.610305
0.88044	0.770385
0.50025	0.635318
0.750375	0.515258
0.290145	0.430215
0.835418	0.78039
1.08554	0.82041
0.195098	0.44022
0.62031	0.850425
0.610305	0.430215
0.590295	0.615308
0.535268	0.375188
0.865433	0.575288
0.750375	0.805403
0.570285	0.515258
0.945473	0.955478
0.695348	0.930465
0.265133	0.230115
0.935468	0.850425
1.17559	1.16558
0.755378	0.930465
0.76038	0.810405
0.690345	0.70035
0.965483	0.845423
0.510255	0.550275
0.835418	1.0005
0.68034	0.64032
0.82041	0.715358
0.24012	0.255128
0.595298	0.635318
0.810405	0.730365
0.530265	0.410205
0.375188	0.38019
0.530265	0.465233
0.62031	0.790395
0.385193	0.48024
1.08054	0.925463
1.12556	1.05053
0.10005	0.2001
0.435218	0.555278
0.28014	0.325163
0.750375	0.575288
1.2006	1.14557
0.84042	1.08054
0.330165	0.16008
0.66033	0.630315
0.345173	0.54027
0.6003	0.750375
0.635318	0.4002
0.810405	0.84042
0.875438	0.690345
0.850425	0.82041
0.2001	0.295148
0.90045	0.770385
0.595298	0.545273
1.02551	1.50075
0.6003	0.795398
0.605303	0.86043
1.03552	0.775388
0.18009	0.410205
1.70585	1.56078
0.670335	0.695348
0.84042	0.84042
0.925463	0.835418
1.02551	1.06053
0.270135	0.485243
0.595298	0.715358
0.705353	0.705353
0.96048	0.930465
0.210105	0.170085
0.525263	0.715358
0.950475	1.03552
0.970485	0.845423
0.995498	0.875438
0.84042	0.975488
0.955478	0.930465
0.810405	0.710355
0.66033	0.6003
0.62031	0.705353
0.795398	0.785393
1.06053	1.11556
0.445223	0.390195
0.790395	0.770385
0.935468	0.970485
0.76038	1.35568
0.78039	0.76038
0.54027	0.44022
0.645323	0.575288
0.72036	0.705353
0.735368	0.675338
1.06053	0.925463
0.66033	0.770385
1.07554	1.04552
0.890445	0.705353
0.70035	0.835418
0.715358	0.935468
1.04552	0.905453
0.950475	1.09055
1.14557	1.02551
0.70035	0.715358
0.765383	0.855428
0.6003	0.595298
0.545273	0.370185
0.58029	0.485243
0.615308	0.78039
0.575288	0.715358
1.07054	1.0055
0.88044	1.10055
0.32016	0.16008
0.78039	0.785393
0.98049	1.0005
0.325163	0.670335
0.675338	0.650325
0.795398	0.64032
0.425213	0.695348
0.390195	0.495248
0.795398	1.01551
0.72036	0.76038
1.05053	1.04552
1.11056	1.2056
0.665333	0.595298
0.730365	0.465233
0.935468	0.970485
0.52026	0.48024
0.945473	1.01051
1.02551	0.950475
0.955478	0.795398
0.610305	0.635318
0.870435	0.730365
0.895448	0.550275
1.08554	1.13557
0.215108	0.285143
0.750375	0.730365
0.635318	0.750375
0.945473	0.885443
0.365183	0.34017
0.845423	0.830415
0.750375	0.830415
0.895448	0.870435
1.44072	1.43072
0.555278	0.905453
0.930465	0.905453
0.845423	0.765383
0.825413	0.965483
0.98049	0.855428
0.575288	0.610305
0.785393	0.665333
0.685343	0.72036
0.685343	0.775388
0.825413	0.895448

## Sheet: Extended Figure 2c
Bin size (s)	ABC-AC									ABC-BC
0.5	0.74802	0.690933	0.76331	0.713954	0.804928	0.73666	0.769318	0.743208	0.792027	0.671295	0.563031	0.69634	0.674972	0.693258	0.650369	0.626883	0.676834	0.715827
1	0.786022	0.717487	0.754662	0.71565	0.845828	0.753864	0.803105	0.744881	0.837647	0.70292	0.551501	0.682112	0.691789	0.704516	0.664293	0.631896	0.678648	0.718758
1.5	0.81997	0.739047	0.796254	0.737241	0.888342	0.776792	0.823569	0.78024	0.850444	0.717225	0.528929	0.695188	0.701271	0.741299	0.691221	0.660831	0.677056	0.724622
2	0.845287	0.771043	0.808157	0.743627	0.904856	0.790349	0.885505	0.778079	0.867529	0.758006	0.513507	0.720903	0.721636	0.745187	0.708124	0.641369	0.671609	0.746088
2.5	0.870223	0.778435	0.765261	0.755204	0.912642	0.815086	0.887625	0.794655	0.89089	0.753059	0.554297	0.674843	0.707516	0.779442	0.723009	0.657954	0.701887	0.746783
3	0.889536	0.796849	0.813704	0.748908	0.924042	0.84513	0.871746	0.812429	0.880925	0.779021	0.505379	0.705063	0.704692	0.81176	0.751484	0.690563	0.67473	0.7581
3.5	0.910673	0.807736	0.773469	0.771485	0.935108	0.837557	0.893642	0.818696	0.902226	0.824185	0.513868	0.681372	0.731712	0.792637	0.746452	0.688554	0.714322	0.808146
4	0.92149	0.807058	0.797622	0.786091	0.955317	0.856853	0.890095	0.820684	0.913833	0.813747	0.517364	0.714004	0.740327	0.822013	0.770303	0.698077	0.689879	0.798973
4.5	0.924529	0.807931	0.757844	0.786364	0.970321	0.846741	0.904206	0.883148	0.894454	0.839477	0.471706	0.641105	0.776754	0.828651	0.788513	0.66629	0.681554	0.785997
5	0.921969	0.833592	0.786067	0.774345	0.954346	0.83963	0.914483	0.86371	0.920451	0.830167	0.491597	0.677381	0.711461	0.822188	0.787692	0.68844	0.693101	0.797472
5.5	0.956738	0.849003	0.747706	0.788907	0.968942	0.861544	0.881491	0.8437	0.902786	0.862217	0.481483	0.673723	0.732682	0.875011	0.795617	0.69426	0.67528	0.75768
6	0.944904	0.802469	0.770023	0.791093	0.968779	0.867973	0.928987	0.876339	0.935415	0.830834	0.517702	0.734444	0.771554	0.85073	0.804255	0.722171	0.693552	0.809407
6.5	0.965028	0.818289	0.814863	0.786744	0.958412	0.875532	0.905718	0.875945	0.920841	0.879076	0.487772	0.71172	0.763823	0.857987	0.840855	0.717923	0.659617	0.815099
7	0.963322	0.832526	0.809689	0.801107	0.945398	0.869758	0.904014	0.830657	0.904844	0.904498	0.499654	0.742561	0.742145	0.845744	0.831211	0.693979	0.652457	0.786159
7.5	0.957939	0.851306	0.769108	0.806762	0.973001	0.891123	0.921006	0.871335	0.930941	0.880147	0.526839	0.742405	0.782727	0.870453	0.822144	0.661913	0.706778	0.753405
8	0.964573	0.867239	0.848521	0.768627	0.946859	0.866691	0.90084	0.867239	0.954529	0.880387	0.475164	0.732523	0.742148	0.864865	0.855186	0.715121	0.648831	0.833181
8.5	0.981633	0.832245	0.775714	0.793367	0.948571	0.883469	0.904694	0.878571	0.939184	0.902041	0.513061	0.741531	0.773469	0.829898	0.843163	0.655816	0.67898	0.812449
9	0.964417	0.860422	0.769513	0.808196	0.957071	0.875803	0.919421	0.88315	0.9573	0.868572	0.470386	0.66506	0.798669	0.860652	0.82461	0.688131	0.707759	0.809458
9.5	0.961325	0.901235	0.868733	0.805745	0.963215	0.899093	0.91484	0.903628	0.973797	0.900605	0.450617	0.765684	0.745024	0.8516	0.871252	0.723104	0.733434	0.859914
10	0.97472	0.937662	0.818156	0.796179	0.96208	0.895001	0.896581	0.889687	0.968974	0.902614	0.549842	0.685593	0.779086	0.877909	0.865556	0.722781	0.672508	0.868716
10.5	0.983072	0.933518	0.831333	0.811634	0.940597	0.914435	0.942444	0.910126	0.966759	0.933056	0.559557	0.720683	0.790705	0.867036	0.859495	0.744229	0.702062	0.87273
11	0.971193	0.903292	0.829904	0.806241	0.944102	0.927984	0.927984	0.913409	0.981139	0.936728	0.517833	0.719136	0.787723	0.901578	0.879801	0.694102	0.743141	0.861968
11.5	0.977256	0.883506	0.800851	0.791605	0.931768	0.875925	0.93713	0.922707	0.984837	0.892751	0.549741	0.700074	0.786612	0.877589	0.831361	0.735947	0.731694	0.878513
12	0.973344	0.914202	0.813411	0.804456	0.96918	0.906497	0.927947	0.921283	0.973344	0.916285	0.51895	0.689796	0.75302	0.909621	0.860475	0.700541	0.769471	0.90025
12.5	0.97646	0.942734	0.752377	0.770937	0.936397	0.88909	0.947714	0.937528	0.975555	0.926211	0.506564	0.70922	0.807832	0.838615	0.86057	0.714803	0.706202	0.873699
13	0.984641	0.937382	0.788516	0.787335	0.963847	0.909735	0.941163	0.939509	1	0.929348	0.556238	0.713138	0.781664	0.885161	0.915879	0.718573	0.715028	0.848771
13.5	0.985795	0.932335	0.850723	0.803461	0.897469	0.932593	0.904442	0.928977	0.97469	0.936467	0.456353	0.729339	0.823347	0.807335	0.859504	0.691116	0.697314	0.833936
14	0.954365	0.894558	0.805556	0.746599	0.972222	0.896542	0.954649	0.929705	0.970238	0.903628	0.386054	0.660147	0.739229	0.871315	0.916667	0.729025	0.747732	0.850624
14.5	0.984236	0.931886	0.831053	0.844438	0.952409	0.94646	0.948543	0.928614	0.970553	0.918501	0.501487	0.685009	0.822725	0.885782	0.908388	0.772754	0.750744	0.907793
15	0.968442	0.948389	0.814596	0.843853	0.936884	0.893491	0.938199	0.931624	0.983892	0.947074	0.500986	0.705769	0.806706	0.855687	0.896121	0.679487	0.774162	0.887574
15.5	0.984765	0.908241	0.823753	0.802285	0.911011	0.938019	0.957756	0.93144	1	0.943906	0.540859	0.765928	0.82133	0.833102	0.913089	0.75831	0.827562	0.889197
16	0.967129	0.938276	0.810811	0.855734	0.946676	0.890431	0.971512	0.890796	1	0.896275	0.420015	0.750913	0.732652	0.861213	0.901753	0.768444	0.745069	0.847334
16.5	0.967593	0.88966	0.828704	0.766204	0.97608	0.9375	0.954861	0.955247	0.98534	0.940201	0.482253	0.615355	0.75	0.88696	0.923225	0.722994	0.789738	0.883488
17	0.936327	0.903265	0.814286	0.822041	0.924898	0.940408	0.937959	0.947347	1	0.910612	0.564082	0.662041	0.759592	0.832653	0.927755	0.632653	0.824082	0.915102
17.5	0.983997	0.902682	0.867647	0.785467	0.986159	0.9641	0.937716	0.987024	1	0.961073	0.560554	0.690744	0.756055	0.930363	0.924308	0.756488	0.833045	0.905709
18	0.981635	0.984389	0.939394	0.823691	0.954086	0.956841	0.937557	0.971534	0.968779	0.938935	0.613407	0.763085	0.79798	0.903581	0.900367	0.671258	0.768595	0.889348
18.5	0.982422	0.96875	0.805664	0.792969	0.950195	0.910156	0.96582	0.925781	1	0.913086	0.514648	0.625977	0.761719	0.918457	0.875	0.729492	0.712891	0.870117
19	0.98231	0.98127	0.83871	0.863163	0.922997	0.953174	0.933403	0.958377	1	0.954214	0.454735	0.748699	0.818939	0.870968	0.927159	0.746618	0.792924	0.944849
19.5	0.963333	0.963333	0.813333	0.783333	0.96	0.948889	0.965556	0.952222	0.982778	0.941111	0.572222	0.676111	0.823333	0.856667	0.95	0.755	0.832222	0.895
20	0.98157	0.920333	0.844828	0.795482	0.959572	0.89893	0.964328	0.920333	0.982759	0.947087	0.562426	0.614943	0.780618	0.920927	0.908442	0.713436	0.808561	0.906064
20.5	1	0.984542	0.803805	0.811534	0.949465	0.951843	0.91082	0.935791	1	0.963734	0.507134	0.655172	0.780024	0.900119	0.864447	0.678359	0.858502	0.931034
21	0.980867	0.983418	0.821429	0.734694	0.977041	0.926658	0.91199	0.961735	0.973852	0.965561	0.618622	0.669643	0.753827	0.918367	0.915179	0.732143	0.879464	0.901786
21.5	0.980796	0.951989	0.806584	0.840878	0.986283	0.928669	0.925926	0.949246	1	0.965706	0.54321	0.727023	0.728395	0.928669	0.887517	0.685185	0.873114	0.906722
22	0.980796	0.953361	0.796296	0.8107	0.994513	0.959534	0.923182	0.941015	1	0.969822	0.524005	0.699588	0.746228	0.899863	0.947874	0.685185	0.842936	0.934156
22.5	0.98003	0.948225	0.846154	0.781065	0.967456	0.952663	0.903846	0.948225	1	0.951923	0.686391	0.785503	0.75	0.886834	0.913462	0.670118	0.784024	0.931213
23	0.942308	0.980769	0.865385	0.784763	0.95858	0.95932	0.942308	0.955621	0.980769	0.970414	0.572485	0.735207	0.795118	0.911243	0.940828	0.681953	0.779586	0.91716
23.5	0.9784	0.9472	0.84	0.9256	0.9736	0.9408	0.94	0.976	0.98	0.9512	0.532	0.6368	0.8696	0.9376	0.92	0.7296	0.7448	0.9488
24	0.978299	0.967014	0.791667	0.822917	0.963542	0.973958	0.934896	0.958333	0.979167	0.935764	0.472222	0.794167	0.787326	0.897569	0.934896	0.713542	0.779514	0.951389
24.5	0.979167	1	0.854167	0.734375	0.978299	0.996528	0.9375	0.927083	0.979167	0.961806	0.651042	0.693576	0.729167	0.876736	0.935764	0.743056	0.739583	0.888889
25	0.977316	0.984877	0.782609	0.839319	0.984877	0.973535	0.909263	0.927221	1	0.949905	0.516068	0.67663	0.84121	0.964083	0.958412	0.719282	0.87051	0.925331
25.5	0.978261	0.975425	0.826087	0.793951	0.99811	0.99811	0.956522	0.925331	1	0.952741	0.489603	0.698488	0.796786	0.874291	0.958412	0.665406	0.884688	0.926276
26	0.978261	0.959357	0.782609	0.752363	0.988658	0.986767	0.913043	0.956522	0.978261	0.965974	0.502836	0.718336	0.718336	0.937618	0.977316	0.70794	0.876181	0.850662
26.5	1	0.96281	0.840909	0.769628	0.997934	0.966942	0.931818	0.927686	1	0.987603	0.514463	0.783058	0.777893	0.859504	0.934917	0.691116	0.81095	0.902893
27	0.977273	0.944215	0.909091	0.834711	0.975207	1	0.931818	0.900826	1	0.960744	0.654959	0.756198	0.91219	0.890496	0.96281	0.767562	0.822314	0.926653
27.5	0.975057	0.936508	0.809524	0.764172	0.963719	0.950113	0.928571	0.97619	1	0.962585	0.570295	0.781179	0.77551	0.902494	0.988662	0.730159	0.904762	0.929705
28	1	0.919501	0.761905	0.790249	0.975057	0.988662	0.928571	0.969388	1	0.968254	0.515873	0.643991	0.719955	0.924036	0.968254	0.662132	0.902494	0.945578
28.5	0.936508	0.952381	0.857143	0.78458	0.973923	0.943311	0.928571	0.947846	1	0.968254	0.519274	0.729025	0.759637	0.922902	0.933107	0.732426	0.873016	0.927438
29	0.97375	0.9875	0.925	0.835	0.9725	0.955	0.95	0.945	0.975	0.9675	0.495	0.7225	0.85	0.9425	0.9375	0.73	0.8525	0.8475
29.5	1	0.9875	0.85	0.8075	0.96	0.9375	0.925	0.9425	0.975	0.96	0.44125	0.725	0.815	0.93	0.9475	0.7925	0.8675	0.84625
30	0.947368	0.894737	0.842105	0.753463	0.973684	0.962604	0.921053	0.912742	1	0.955679	0.583102	0.760526	0.756233	0.915512	0.900277	0.761773	0.880886	0.962604
30.5	1	0.948753	0.763158	0.789474	0.98892	0.968144	0.921053	0.947368	1	0.99169	0.584488	0.803324	0.722992	0.886427	0.958449	0.752078	0.842105	0.933518
31	0.973684	1	0.815789	0.867036	0.963989	0.957064	0.921053	0.972299	1	1	0.590028	0.750693	0.761773	0.933518	0.966759	0.717452	0.793629	0.891967
31.5	1	0.99169	0.815789	0.883657	0.980609	0.955679	0.947368	0.972299	0.973684	0.969529	0.65374	0.738227	0.811634	0.966759	0.969529	0.750693	0.807479	0.914127
32	0.972222	0.898148	0.833333	0.834877	0.993827	0.964506	0.916667	0.967593	0.972222	0.932099	0.600309	0.787037	0.79321	0.96142	0.910494	0.682099	0.907407	0.899691
32.5	0.972222	0.947531	0.78858	0.728395	0.966049	0.967593	0.916667	0.972222	1	0.964506	0.589506	0.768519	0.740741	0.882716	0.91358	0.601852	0.901235	0.944444
33	0.972222	0.990741	0.777778	0.850309	0.996914	0.935185	0.916667	0.970679	0.972222	0.967593	0.521605	0.824074	0.847222	0.929012	0.91358	0.790123	0.901235	0.908951
33.5	1	1	0.882353	0.775087	1	0.955017	0.911765	0.911765	0.970588	0.963668	0.352941	0.768166	0.802768	0.859862	0.949827	0.721453	0.877163	0.911765
34	0.970588	0.979239	0.823529	0.735294	0.970588	0.963668	0.911765	0.906574	0.970588	0.965398	0.474048	0.84083	0.792388	0.875433	0.941176	0.749135	0.887543	0.882353
34.5	0.970588	0.99654	0.823529	0.871972	1	0.965398	0.941176	0.970588	0.970588	0.965398	0.515571	0.705882	0.788927	0.910035	0.944637	0.730104	0.880623	0.906574
35	1	0.986159	0.823529	0.897924	1	0.967128	0.911765	1	1	0.99308	0.619377	0.740484	0.792388	0.891003	0.948097	0.738754	0.821799	0.930796
35.5	1	0.890625	0.875	0.824219	1	0.908203	0.90625	0.996094	0.96875	0.964844	0.523438	0.859375	0.8125	0.917969	0.914063	0.640625	0.822266	0.884766
36	1	0.957031	0.78125	0.816406	1	0.958984	0.90625	0.966797	1	1	0.517578	0.759766	0.777344	0.917969	0.943359	0.664063	0.800781	0.96875
36.5	1	0.992188	0.8125	0.740234	1	0.964844	0.90625	0.962891	1	0.996094	0.558594	0.736328	0.800781	0.921875	0.9375	0.679688	0.894531	0.96875
37	1	0.953125	0.8125	0.71875	1	0.966797	0.90625	0.96875	1	1	0.574219	0.691406	0.767578	0.917969	0.894531	0.710938	0.898438	0.9375
37.5	1	0.948889	0.833333	0.822222	1	0.962222	0.9	0.933333	0.966667	1	0.56	0.604167	0.866667	0.866667	0.888889	0.791111	0.88	0.928889
38	1	0.92	0.8	0.8	1	0.955556	0.9	0.9	0.966667	0.991111	0.475556	0.644444	0.833333	0.893333	0.893333	0.871111	0.857778	0.92
38.5	1	0.995556	0.8	0.744444	0.966667	0.973333	0.9	0.9	0.966667	0.991111	0.631111	0.702222	0.893333	0.951111	0.942222	0.831111	0.875556	0.924444
39	0.966667	0.982222	0.833333	0.795556	1	0.986667	0.933333	0.966667	0.966667	0.96	0.6	0.748889	0.882222	0.88	0.982222	0.682222	0.948889	0.928889
39.5	0.966667	0.986667	0.833333	0.795556	1	0.908889	0.933333	0.96	0.966667	0.96	0.664444	0.671111	0.853333	0.866667	0.986667	0.688889	0.906667	0.871111
40	1	0.920918	0.821429	0.785714	1	1	0.892857	0.964286	0.964286	0.994898	0.441327	0.695238	0.744898	0.867347	0.979592	0.778061	0.742347	0.892857
40.5	1	0.938776	0.857143	0.785714	1	1	0.857143	0.964286	1	0.994898	0.346939	0.627551	0.803571	0.846939	0.994898	0.714286	0.80102	0.877551
41	1	0.994898	0.785714	0.785714	1	0.989796	0.892857	0.964286	1	0.956633	0.428571	0.566327	0.841837	0.923469	0.959184	0.69898	0.867347	0.844388
41.5	0.964286	0.961735	0.75	0.872449	1	0.97449	0.892857	0.964286	1	0.984694	0.571429	0.581633	0.846939	0.994898	0.989796	0.75	0.867347	0.867347
42	0.964286	0.994898	0.75	0.770408	1	0.97449	0.928571	0.964286	1	0.956633	0.489796	0.553571	0.867347	0.913265	0.984694	0.785714	0.867347	0.892857
42.5	0.964286	0.994898	0.821429	0.867347	1	1	0.892857	0.964286	1	0.959184	0.515306	0.612245	0.885204	0.933673	0.969388	0.757653	0.859694	0.857143
43	1	0.905325	0.884615	0.751479	1	1	0.846154	0.91716	1	1	0.544379	0.810651	0.792899	0.928994	0.994083	0.698225	0.857988	0.923077
43.5	0.961538	0.952663	0.807692	0.751479	1	1	0.884615	0.923077	1	0.961538	0.621302	0.781065	0.778107	0.91716	0.988166	0.715976	0.899408	0.923077
44	0.961538	0.976331	0.923077	0.778107	1	1	0.884615	0.923077	1	0.994083	0.52071	0.798817	0.766272	0.890533	1	0.751479	0.91716	0.923077
44.5	1	0.89645	0.846154	0.671598	0.988166	1	0.83432	0.952663	1	0.949704	0.467456	0.733728	0.828402	0.911243	0.994083	0.680473	0.911243	0.899408
45	1	0.952663	0.807692	0.680473	1	1	0.884615	0.95858	0.961538	0.949704	0.627219	0.751479	0.751479	0.95858	0.934911	0.840237	0.857988	0.884615
45.5	0.961538	0.940828	0.807692	0.736686	1	0.982249	0.884615	0.961538	1	0.943787	0.523669	0.704142	0.792899	0.87574	1	0.849112	0.857988	0.884615
46	0.961538	0.923077	0.846154	0.884615	1	0.976331	0.884615	0.961538	1	0.943787	0.517751	0.639053	0.846154	0.955621	1	0.831361	0.893491	0.87574
46.5	0.958333	0.895833	0.75	0.833333	1	0.993056	0.895833	0.958333	1	0.958333	0.513889	0.729167	0.916667	0.986111	0.993056	0.666667	0.840278	0.875
47	1	0.951389	0.791667	0.916667	1	1	0.916667	0.958333	0.958333	0.958333	0.569444	0.732639	0.916667	0.979167	0.972222	0.701389	0.909722	0.829861
47.5	1	0.951389	0.833333	0.875	1	1	0.916667	0.916667	0.958333	1	0.590278	0.805556	0.864583	0.826389	0.958333	0.659722	0.909722	0.854167
48	1	1	0.791667	0.875	1	1	0.916667	0.958333	0.958333	0.951389	0.618056	0.753472	0.847222	0.954861	1	0.677083	0.909722	0.875
48.5	1	1	0.791667	0.854167	1	1	0.958333	0.909722	1	0.951389	0.732639	0.6875	0.819444	0.798611	0.972222	0.774306	0.902778	0.895833
49	1	1	0.791667	0.763889	1	1	0.916667	0.954861	0.958333	1	0.715278	0.715278	0.819444	0.875	0.923611	0.715278	0.875	0.881944
49.5	1	0.954861	0.833333	0.774306	1	1	0.916667	0.958333	0.958333	1	0.555556	0.659722	0.791667	0.909722	1	0.697917	0.854167	0.881944
50	1	0.950413	0.818182	0.801653	1	0.958678	0.954545	0.909091	0.954545	1	0.53719	0.689394	0.818182	0.954545	0.933884	0.607438	0.85124	0.909091
50.5	1	0.876033	0.818182	0.801653	1	0.991736	0.954545	0.909091	1	1	0.533058	0.661157	0.772727	0.954545	0.933884	0.702479	0.85124	0.900826
51	1	0.942149	0.818182	0.818182	1	1	0.954545	0.954545	0.954545	0.954545	0.595041	0.661157	0.752066	0.900826	0.92562	0.727273	0.85124	0.863636
51.5	0.954545	0.880165	0.772727	0.818182	1	1	0.954545	0.954545	0.954545	1	0.528926	0.628099	0.752066	0.863636	0.917355	0.727273	0.876033	0.863636
52	1	0.946281	0.727273	0.818182	1	1	1	0.909091	0.954545	1	0.512397	0.619835	0.752066	0.772727	0.826446	0.719008	0.793388	0.954545
52.5	1	0.946281	0.727273	0.818182	1	1	1	0.954545	0.954545	1	0.61157	0.578512	0.752066	0.942149	0.842975	0.710744	0.805785	0.954545
53	1	1	0.772727	0.818182	1	1	1	0.954545	0.954545	1	0.628099	0.681818	0.801653	0.826446	0.909091	0.710744	0.892562	0.954545
53.5	1	1	0.863636	0.818182	0.950413	0.950413	1	0.954545	0.954545	0.991736	0.706612	0.785124	0.801653	0.867769	0.727273	0.681818	0.842975	0.954545
54	1	0.950413	0.818182	0.818182	0.954545	0.954545	0.954545	0.954545	0.954545	0.991736	0.780992	0.632231	0.772727	0.942149	0.958678	0.710744	0.785124	0.909091
54.5	1	0.942149	0.727273	0.727273	1	0.942149	0.954545	0.954545	0.954545	0.983471	0.619835	0.772727	0.752066	0.929752	0.954545	0.752066	0.909091	0.954545
55	1	0.94	0.8	0.75	0.95	0.99	0.9	0.9	0.95	0.95	0.68	0.55	0.75	0.95	0.87	0.74	0.9	0.9
55.5	1	0.94	0.7	0.7	1	0.99	1	0.95	1	0.95	0.71	0.7	0.725	0.95	0.92	0.72	0.765	0.9
56	1	0.945	0.8	0.75	1	0.935	0.9	0.95	0.95	0.95	0.7	0.63	0.695	0.9	0.85	0.74	0.805	0.9
56.5	1	0.945	0.85	0.75	1	0.945	0.9	0.95	1	0.95	0.71	0.65	0.8	0.9	0.86	0.8	0.85	0.95
57	1	0.93	0.85	0.7	1	1	0.85	0.9	0.95	1	0.68	0.63	0.85	0.9	0.89	0.76	0.89	0.9
57.5	1	1	0.85	0.75	1	1	1	0.9	0.9	0.95	0.63	0.76	0.725	0.89	0.83	0.74	0.88	0.9
58	1	1	0.85	0.675	1	1	1	0.9	1	0.95	0.54	0.61	0.8	0.89	0.935	0.79	0.88	0.895
58.5	1	1	0.85	0.68	1	1	1	0.9	1	0.95	0.715	0.72	0.8	0.945	0.89	0.7	0.88	0.95
59	1	0.9	0.8	0.78	1	0.95	0.95	0.95	1	1	0.735	0.77	0.8	0.95	0.765	0.75	0.89	0.95
59.5	1	0.99	0.8	0.835	1	1	1	0.95	1	0.95	0.58	0.74	0.85	0.95	0.91	0.87	0.88	0.9
60	1	0.876543	0.666667	0.876543	1	1	0.888889	0.944444	1	0.944444	0.45679	0.722222	0.814815	0.814815	0.864198	0.740741	0.864198	0.833333
