# Supplementary material for: Compartmentalized dendritic plasticity in the mouse retrosplenial cortex links contextual memories formed close in time
Source: Nat Neurosci. 2025 Feb 17;28(3):602–15. doi: 10.1038/s41593-025-01876-8 (PMC11893454; doi:10.1038/s41593-025-01876-8)
Supplement: Supplementary file 13 — Statistical source data. [file 41593_2025_1876_MOESM13_ESM.xlsx]

## Sheet: ExtFig 3a - ABC-5h
1.92702	2.64206	2.88258	3.71247	3.77084	3.69958	4.08608	4.17983	4.59086	4.43863	4.47864	4.71898	4.61788	4.65748	4.68641	4.66605	4.75659	4.8546	4.76478	4.73956
1.60207	1.97081	1.97288	2.1443	2.32372	2.45518	2.45935	2.5754	2.59472	2.73248	2.70759	2.83659	2.73376	2.78716	2.75626	2.75447	2.7791	2.7414	2.77359	2.80442
1.3382	1.53702	1.57273	1.72365	1.76839	1.8812	1.92496	1.90399	1.95172	1.98417	2.06434	2.05261	2.02035	2.06587	2.07573	2.08472	2.10176	2.09063	2.08478	2.10564
1.23889	1.35655	1.39173	1.48638	1.52533	1.54305	1.57931	1.62202	1.64885	1.64868	1.69842	1.70986	1.72851	1.73305	1.70765	1.75142	1.72859	1.74298	1.74211	1.73674
1.18779	1.26657	1.30124	1.32735	1.37304	1.38271	1.39399	1.43595	1.44839	1.45807	1.47182	1.48104	1.47875	1.49193	1.50058	1.49872	1.50504	1.51508	1.51286	1.50803
1.10074	1.18309	1.19433	1.22482	1.24428	1.25273	1.27205	1.26957	1.27845	1.28291	1.28829	1.29789	1.30773	1.30645	1.31907	1.32077	1.30705	1.32663	1.32447	1.33662
1.06958	1.10482	1.12374	1.13755	1.14352	1.15225	1.16006	1.17204	1.17611	1.17399	1.1811	1.18173	1.18677	1.19484	1.20152	1.20582	1.19924	1.19833	1.20901	1.20433
1.04877	1.06897	1.07769	1.08743	1.09813	1.09931	1.09976	1.10648	1.11146	1.11244	1.11453	1.11292	1.11662	1.11938	1.12048	1.12645	1.12491	1.12172	1.12649	1.13039
1.01695	1.02776	1.02772	1.03571	1.04269	1.04383	1.04275	1.04702	1.04725	1.0468	1.04675	1.04708	1.04934	1.05325	1.05163	1.04855	1.05186	1.05049	1.05377	1.0545
1	1	1	1	1	1	1	1	1	1	1	1	1	1	1	1	1	1	1	1

## Sheet: ExtFig 3a - ABC-7d
1.485	1.71929	1.67038	2.40341	2.68732	2.57493	2.65725	2.99817	3.02447	2.89966	2.97661	3.00184	2.86522	2.91844	3.00623	2.98638	2.94514	2.94375	3.00726	3.0013
1.30446	1.47644	1.51075	1.64108	1.70008	1.7627	1.69781	1.77979	1.75076	1.79313	1.81914	1.87799	1.946	1.93335	1.93563	1.99177	2.03912	2.02785	2.05466	2.02778
1.18822	1.36745	1.44981	1.46766	1.48885	1.52569	1.57417	1.55126	1.55428	1.57686	1.59692	1.58698	1.6408	1.64879	1.62461	1.60936	1.62717	1.60352	1.60445	1.5976
1.17793	1.21663	1.2686	1.31367	1.32867	1.35926	1.4168	1.43149	1.42592	1.45901	1.4595	1.44541	1.48593	1.47917	1.46478	1.48887	1.47205	1.48287	1.47872	1.45897
1.11868	1.15949	1.19352	1.19841	1.24747	1.24968	1.27462	1.30342	1.32	1.32488	1.3353	1.3261	1.34251	1.35171	1.35621	1.34395	1.34269	1.34638	1.34662	1.33498
1.07255	1.08554	1.10655	1.12371	1.14084	1.13823	1.16779	1.18843	1.20588	1.20497	1.21983	1.21708	1.21557	1.21199	1.21251	1.22234	1.21323	1.22524	1.21469	1.2151
1.03962	1.06341	1.07318	1.08592	1.09221	1.09493	1.09464	1.10762	1.11256	1.12805	1.13248	1.13187	1.1335	1.13215	1.13576	1.13241	1.12562	1.13358	1.13706	1.12972
1.02031	1.03624	1.04978	1.05513	1.05453	1.05277	1.05949	1.06037	1.06486	1.06175	1.06462	1.06366	1.06467	1.06639	1.06747	1.07084	1.06853	1.07079	1.07273	1.0711
1.00538	1.01398	1.01519	1.01753	1.02036	1.02443	1.02463	1.028	1.03167	1.03047	1.03147	1.03021	1.03304	1.03366	1.03492	1.03286	1.03394	1.03652	1.03839	1.03859
1	1	1	1	1	1	1	1	1	1	1	1	1	1	1	1	1	1	1	1

## Sheet: ExtFig 3b - AAA-5h
2.66425	3.42056	3.27695	3.55518	3.90436	4.08634	4.43877	4.5764	4.79577	4.67373	5.05447	5.05052	5.20786	5.21215	5.19713	5.36837	5.28489	5.43814	5.30027	5.37469
2.01118	2.19644	2.19058	2.3486	2.38211	2.47219	2.52566	2.59175	2.57342	2.59043	2.65936	2.7385	2.79788	2.7946	2.85326	2.8614	2.9059	2.85455	2.84973	2.89487
1.64147	1.71045	1.71952	1.79214	1.87409	1.92719	1.97839	1.96472	1.9742	1.9945	2.02619	2.03809	2.04887	2.07491	2.09254	2.10247	2.09148	2.11849	2.13394	2.12616
1.3477	1.47474	1.45322	1.44336	1.51081	1.54049	1.5649	1.59263	1.60541	1.6209	1.63482	1.62224	1.63846	1.67818	1.71505	1.70238	1.69733	1.72014	1.71758	1.6907
1.19971	1.27972	1.32144	1.34451	1.37243	1.39219	1.40415	1.41688	1.42858	1.43588	1.44109	1.45474	1.45505	1.47951	1.48106	1.49875	1.49483	1.49288	1.5008	1.49692
1.10665	1.16531	1.19653	1.2244	1.25296	1.25235	1.26759	1.26191	1.27523	1.27643	1.27796	1.28452	1.29451	1.30976	1.30594	1.31117	1.31113	1.3222	1.32284	1.32243
1.06959	1.09883	1.11589	1.14177	1.15548	1.16131	1.17175	1.17088	1.17552	1.1885	1.18781	1.18774	1.18839	1.19444	1.19721	1.19778	1.20435	1.19837	1.19377	1.19819
1.03545	1.04737	1.05857	1.05872	1.07852	1.08364	1.08383	1.09038	1.09862	1.09382	1.10054	1.1053	1.10684	1.11138	1.10993	1.11472	1.11141	1.1102	1.10858	1.10773
1.01289	1.0173	1.02234	1.03157	1.02945	1.03207	1.03747	1.03995	1.03422	1.03645	1.0387	1.04233	1.04327	1.0442	1.04693	1.04892	1.04924	1.05036	1.04575	1.04656
1	1	1	1	1	1	1	1	1	1	1	1	1	1	1	1	1	1	1	1

## Sheet: ExtFig 3b - AAA-7d
1.76664	1.89262	1.96457	2.19864	2.27971	2.29444	2.13842	1.97249	2.11486	2.20132	2.29922	2.35468	2.51118	2.42476	2.38971	2.45409	2.58024	2.38724	2.23919	2.42875
1.46737	1.49216	1.53218	1.69615	1.66255	1.71258	1.76099	1.73999	1.67718	1.71393	1.78426	1.80875	1.73112	1.78094	1.80089	1.82985	1.84763	1.86563	1.81022	1.84438
1.39611	1.42555	1.41002	1.46027	1.53569	1.52265	1.52466	1.47372	1.48005	1.53929	1.53972	1.5845	1.63026	1.60317	1.56366	1.56756	1.59182	1.58956	1.58349	1.59353
1.26809	1.35801	1.31187	1.31238	1.36419	1.34217	1.38799	1.39274	1.39501	1.39678	1.39392	1.42917	1.44666	1.43338	1.45375	1.47788	1.48389	1.48325	1.46639	1.43691
1.1841	1.23886	1.21679	1.24442	1.22994	1.25053	1.25105	1.24694	1.25633	1.24785	1.25765	1.28047	1.28079	1.30498	1.30025	1.31412	1.33311	1.3282	1.33242	1.32274
1.09552	1.12805	1.13346	1.14223	1.15119	1.17477	1.1696	1.16621	1.17381	1.17565	1.17393	1.17686	1.18607	1.19239	1.19337	1.19256	1.19517	1.20226	1.20052	1.20107
1.04985	1.06747	1.07915	1.08766	1.09197	1.10525	1.10673	1.11082	1.11692	1.11576	1.12447	1.11053	1.12418	1.1222	1.12493	1.12405	1.11405	1.11759	1.1157	1.1217
1.02332	1.0294	1.03564	1.04576	1.05504	1.05702	1.0599	1.06559	1.06175	1.06372	1.06285	1.06386	1.06414	1.073	1.06937	1.07067	1.07652	1.07543	1.07478	1.07355
1.00807	1.01057	1.01523	1.01702	1.01849	1.0174	1.02248	1.02604	1.02402	1.02361	1.0265	1.02705	1.02717	1.02639	1.02833	1.02775	1.02962	1.02908	1.02935	1.02805
1	1	1	1	1	1	1	1	1	1	1	1	1	1	1	1	1	1	1	1

## Sheet: ExtFig 3c - ABC-5h
0.144206	0.0793651	0.34867	0.0352734	0.0352734	0.0352734	0.0352734	0	0	0	0	0	0	0	0	0	0	0	0	0
0.409228	0.208541	0.317389	0.267507	0.194625	0.110552	0.108691	0.081458	0.0616168	0.0638214	0.0726397	0.0726397	0.0198413	0.037478	0.037478	0.050338	0.0393151	0.050338	0.0415197	0.0198413
0.597258	0.450871	0.400994	0.356389	0.303483	0.262075	0.248595	0.246387	0.211799	0.175057	0.165229	0.191329	0.197621	0.188609	0.158946	0.153329	0.152088	0.167188	0.146662	0.173566
0.700544	0.595277	0.540329	0.477837	0.447163	0.42599	0.410411	0.382192	0.374054	0.366096	0.320813	0.299946	0.277183	0.279639	0.297794	0.289522	0.286311	0.271041	0.268701	0.286126
0.821686	0.750483	0.706724	0.686578	0.634442	0.619147	0.611384	0.571761	0.562608	0.553858	0.543851	0.530882	0.527545	0.516709	0.508053	0.511633	0.509069	0.499931	0.502153	0.512605
0.914517	0.849006	0.840775	0.819362	0.80509	0.78521	0.765772	0.765022	0.763385	0.746473	0.740806	0.730968	0.732403	0.724666	0.719355	0.721615	0.715986	0.709821	0.708372	0.704211
0.953046	0.926102	0.907038	0.902034	0.900664	0.901703	0.897589	0.881654	0.879381	0.87952	0.874176	0.874661	0.877024	0.87134	0.865223	0.867752	0.868026	0.874326	0.8689	0.872826
0.981752	0.971639	0.965104	0.962121	0.961532	0.960388	0.95658	0.958282	0.954433	0.95449	0.954462	0.953773	0.954596	0.951576	0.953773	0.951576	0.95238	0.951025	0.951828	0.951828
0.998444	0.992829	0.991375	0.991014	0.987767	0.987767	0.987767	0.987767	0.988202	0.988202	0.988202	0.988202	0.988202	0.987767	0.987767	0.987767	0.987767	0.987767	0.987767	0.987767
1	1	1	1	1	1	1	1	1	1	1	1	1	1	1	1	1	1	1	1

## Sheet: ExtFig 3c - ABC-7d
0.870534	0.674888	0.593316	0.57715	0.45267	0.417396	0.417396	0.382123	0.241476	0.299955	0.440602	0.382123	0.299955	0.299955	0.299955	0.440602	0.33167	0.33167	0.33167	0.139583
0.724155	0.560136	0.640572	0.558258	0.543715	0.406485	0.422579	0.45351	0.419663	0.386962	0.425083	0.35123	0.324775	0.3752	0.346106	0.396879	0.367785	0.385421	0.376603	0.384019
0.701936	0.624914	0.64167	0.581333	0.577257	0.531275	0.471367	0.509998	0.481481	0.461545	0.427273	0.451934	0.413414	0.433864	0.404949	0.41378	0.401829	0.433671	0.423759	0.43759
0.828746	0.74955	0.725091	0.693634	0.662626	0.635062	0.615525	0.605127	0.583672	0.559786	0.528103	0.54171	0.521474	0.543839	0.537112	0.534829	0.541009	0.51788	0.512729	0.533569
0.897792	0.85416	0.820126	0.81454	0.765489	0.763272	0.738337	0.706295	0.689707	0.684831	0.677655	0.686857	0.669039	0.658	0.656743	0.669007	0.668855	0.665161	0.66634	0.677974
0.936099	0.920289	0.902103	0.886659	0.873347	0.858923	0.845384	0.829438	0.814747	0.812787	0.796046	0.80479	0.805907	0.808414	0.809243	0.799498	0.811088	0.80103	0.806052	0.803026
0.976223	0.952462	0.941074	0.933491	0.930697	0.925319	0.928535	0.91373	0.909487	0.903685	0.899584	0.90258	0.899663	0.906849	0.904374	0.905416	0.907364	0.909642	0.907577	0.910697
0.98672	0.98787	0.979942	0.971062	0.972234	0.974389	0.974877	0.970479	0.967281	0.968815	0.967113	0.965505	0.966575	0.967709	0.96702	0.966639	0.966524	0.964133	0.965626	0.965835
0.994043	0.998149	0.997605	0.993779	0.994233	0.994233	0.992496	0.991861	0.991226	0.992963	0.991226	0.991226	0.991226	0.991226	0.991226	0.991226	0.991226	0.991226	0.992963	0.992963
1	1	1	1	1	1	1	1	1	1	1	1	1	1	1	1	1	1	1	1

## Sheet: ExtFig 3d - AAA-5h
0.422064	0.0350508	0.130162	0.165213	0.130162	0.130162	0.130162	0.130162	0.0701016	0.0701016	0.0350508	0	0	0	0	0	0	0	0	0
0.343449	0.356356	0.292917	0.268045	0.274936	0.204981	0.169865	0.16729	0.137657	0.142115	0.133434	0.107378	0.107296	0.116059	0.0985331	0.0784325	0.0985331	0.0897704	0.0810077	0.0810077
0.538406	0.453497	0.463717	0.347978	0.311141	0.315182	0.284588	0.30559	0.259758	0.249824	0.199008	0.181509	0.172576	0.162417	0.169186	0.148119	0.164391	0.137137	0.140995	0.138735
0.676693	0.569404	0.543287	0.513315	0.474747	0.457462	0.434902	0.408408	0.405318	0.400597	0.376601	0.374652	0.346122	0.335886	0.320067	0.308788	0.283303	0.28342	0.281185	0.299305
0.808529	0.725163	0.683439	0.662832	0.640534	0.617911	0.605948	0.593222	0.579659	0.570954	0.565748	0.553499	0.551727	0.527266	0.525718	0.510445	0.514373	0.514919	0.507	0.510874
0.869847	0.831096	0.81655	0.798401	0.775485	0.772549	0.768433	0.768486	0.748738	0.749061	0.750567	0.749237	0.738693	0.719499	0.719107	0.71635	0.718914	0.709574	0.711369	0.708608
0.928464	0.909604	0.899217	0.893094	0.885241	0.881714	0.880526	0.878937	0.870172	0.870944	0.863186	0.858372	0.867419	0.85908	0.859238	0.857758	0.859616	0.858645	0.858638	0.857221
0.973794	0.95985	0.951084	0.954492	0.952486	0.94994	0.952537	0.95019	0.942653	0.945443	0.943054	0.941406	0.943378	0.94104	0.941177	0.938982	0.93992	0.940629	0.940629	0.939691
0.994892	0.993282	0.9932	0.992767	0.993092	0.99381	0.991791	0.990906	0.991647	0.992389	0.990906	0.990906	0.990906	0.990906	0.990906	0.991647	0.990906	0.990906	0.990906	0.990906
1	1	1	1	1	1	1	1	1	1	1	1	1	1	1	1	1	1	1	1

## Sheet: ExtFig 3d - AAA-7d
0.680824	0.317939	0.374629	0.409352	0.409352	0.374629	0.339907	0.305185	0.270134	0.270134	0.235083	0.315157	0.315157	0.324272	0.242572	0.405971	0.405971	0.405971	0.351505	0.396856
0.456942	0.55854	0.421502	0.353369	0.389123	0.36714	0.366065	0.330305	0.314114	0.290958	0.301903	0.291105	0.26741	0.284853	0.29744	0.300555	0.304722	0.297357	0.326908	0.296878
0.647148	0.602944	0.596019	0.568538	0.524941	0.534234	0.502663	0.514058	0.514566	0.466899	0.453965	0.426493	0.409292	0.424111	0.422082	0.435534	0.451353	0.43426	0.427487	0.442434
0.73405	0.638284	0.696538	0.654887	0.651581	0.673865	0.625265	0.604247	0.625615	0.615922	0.594044	0.578937	0.550127	0.579707	0.577717	0.55983	0.562887	0.551183	0.5666	0.572384
0.821293	0.772339	0.792032	0.764398	0.778885	0.758288	0.757769	0.761885	0.752491	0.758673	0.748874	0.726048	0.728033	0.701536	0.711436	0.695271	0.679146	0.681188	0.674099	0.686643
0.915399	0.874207	0.860485	0.853949	0.84217	0.827039	0.832079	0.840875	0.836854	0.822915	0.821931	0.825842	0.816832	0.812837	0.813492	0.81256	0.816064	0.804241	0.80451	0.802431
0.962056	0.934153	0.93108	0.927066	0.930838	0.920691	0.918102	0.917526	0.916764	0.908814	0.899313	0.903079	0.901654	0.902064	0.898234	0.893454	0.902016	0.902566	0.901192	0.89922
0.987022	0.972182	0.970929	0.971477	0.968846	0.96905	0.965434	0.963938	0.964607	0.963961	0.963883	0.960331	0.958723	0.959912	0.961591	0.959036	0.959036	0.957189	0.957189	0.957189
0.998853	0.997805	0.998673	0.998245	1.00116	1.00116	0.998708	0.998708	0.998753	0.998753	0.996285	0.995575	0.996316	0.996583	0.997325	0.995124	0.996874	0.996874	0.996607	0.996607
1	1	1	1	1	1	1	1	1	1	1	1	1	1	1	1	1	1	1	1

## Sheet: ExtFig 3e
	7d				5h
X	Low Error	Mean	High Error		Low Error	Mean	High Error
5	2.14448	2.96219	3.77989		4.37838	5.13165	5.88493
7	1.53113	2.37536	3.2196		3.42873	4.14951	4.87028
9	1.41003	2.11474	2.81945		2.93074	3.67312	4.41551
11	1.23173	1.71601	2.20029		2.3976	3.06416	3.73073
13	0.977547	1.40781	1.83807		1.76232	2.52138	3.28044
15	0.691219	1.07841	1.46561		1.33159	2.24269	3.15378
17	0.710327	1.02699	1.34364		0.650347	1.63632	2.6223
19	0.359407	0.716174	1.07294		0.526252	1.25655	1.98684
21	-0.390244	0.00139496	0.393034		0.188554	0.730255	1.27196
23	-0.248025	0.165474	0.578973		0.0960287	0.808245	1.52046
25	-0.129089	0.261384	0.651857		-0.408095	0.181782	0.77166
27	-0.435235	-0.0451524	0.34493		-0.401003	0.132269	0.665541
29	-0.52048	-0.133458	0.253564		-0.533423	-0.135602	0.262219
31	-0.299916	0.021073	0.342062		-0.481037	-0.150735	0.179568
33	-0.442992	-0.102475	0.238043		-0.776092	-0.463933	-0.151773
35	-0.257498	0.0721894	0.401877		-0.679629	-0.36348	-0.04733
37	-0.274399	0.102254	0.478907		-0.903955	-0.647219	-0.390483
39	-0.29308	0.253757	0.800594		-1.0914	-0.8202	-0.548997
41	-0.279875	0.146719	0.573313		-1.1779	-0.89755	-0.617203
43	-0.245758	0.231724	0.709206		-1.2445	-0.998003	-0.751509
45	-0.230273	0.253308	0.73689		-1.26322	-1.11936	-0.975509
47	-0.439968	0.0183489	0.476666		-1.45403	-1.31325	-1.17247
49	-0.658691	-0.23729	0.184111		-1.33927	-1.06555	-0.791834
51	-0.691989	-0.238616	0.214757		-1.33927	-1.06555	-0.791834
53	-0.824462	-0.636253	-0.448044		-1.297	-0.942709	-0.588421
55	-0.993133	-0.808715	-0.624298		-1.2327	-0.945857	-0.659009
57	-0.899427	-0.732863	-0.566299		-1.15581	-0.853374	-0.550933
59	-1.02947	-0.825745	-0.62202		-1.18643	-0.869232	-0.552036
61	-1.05018	-0.787102	-0.524028		-1.18643	-0.869232	-0.552036
63	-1.09212	-0.729106	-0.36609		-1.40365	-1.0814	-0.759151
65	-1.08013	-0.719759	-0.359393		-1.40365	-1.0814	-0.759151
67	-1.09878	-0.679022	-0.259266		-1.43671	-1.17388	-0.911052
69	-1.09878	-0.679022	-0.259266		-1.39314	-1.17704	-0.960941
71	-1.26772	-0.932566	-0.597416		-1.39314	-1.17704	-0.960941
73	-1.27387	-0.986834	-0.699798		-1.39314	-1.17704	-0.960941
75	-1.27264	-1.09885	-0.925056		-1.4761	-1.13016	-0.784224
77	-1.35917	-1.21544	-1.07171		-1.4761	-1.13016	-0.784224
79	-1.35917	-1.21544	-1.07171		-1.58439	-1.35885	-1.1333
81	-1.27264	-1.09885	-0.925056		-1.58439	-1.35885	-1.1333
83	-1.34534	-1.0819	-0.818449		-1.58439	-1.35885	-1.1333
85	-1.34561	-1.03573	-0.725843		-1.62063	-1.49821	-1.37578
87	-1.34561	-1.03573	-0.725843		-1.62063	-1.49821	-1.37578
89	-1.34539	-1.0244	-0.703403		-1.62063	-1.49821	-1.37578
91	-1.16428	-0.831876	-0.499476		-1.62063	-1.49821	-1.37578
93	-1.22912	-0.948465	-0.66781		-1.62063	-1.49821	-1.37578
95	-1.33268	-1.08751	-0.842347		-1.62063	-1.49821	-1.37578

## Sheet: ExtFig 3f
	7d				5h
X	Low Error	Mean	High Error		Low Error	Mean	High Error
5	1.41559	2.3683	3.321		5.76928	6.6367	7.50412
7	0.840552	1.59505	2.34955		4.19914	5.09921	5.99928
9	0.802168	1.36503	1.92788		2.99615	3.76851	4.54087
11	0.915053	1.47851	2.04197		2.30716	2.94363	3.58011
13	0.828696	1.30484	1.78098		1.74463	2.18115	2.61767
15	0.709497	1.15132	1.59315		1.28404	1.63542	1.9868
17	0.576355	1.01707	1.45779		1.24317	1.65012	2.05707
19	0.20793	0.692253	1.17658		0.428406	0.942385	1.45636
21	-0.219115	0.274145	0.767405		-0.130132	0.400086	0.930305
23	0.0126796	0.494422	0.976164		-0.542759	-0.0515033	0.439752
25	-0.184415	0.403493	0.991401		-0.900526	-0.415642	0.0692422
27	-0.166526	0.314601	0.795728		-0.907775	-0.563223	-0.21867
29	0.266963	0.663747	1.06053		-0.93692	-0.632984	-0.329048
31	0.472605	0.967449	1.46229		-0.999608	-0.702441	-0.405274
33	0.378321	0.896067	1.41381		-1.00749	-0.721502	-0.435519
35	0.113819	0.760957	1.40809		-0.9817	-0.751143	-0.520585
37	0.0867011	0.729946	1.37319		-1.13604	-0.776366	-0.416694
39	-0.257372	0.293978	0.845328		-0.942603	-0.671357	-0.400111
41	-0.677435	-0.352996	-0.0285581		-0.783398	-0.444893	-0.106388
43	-0.734204	-0.434904	-0.135603		-0.836307	-0.514024	-0.191741
45	-0.677406	-0.387839	-0.0982711		-0.829909	-0.419759	-0.00960802
47	-0.603167	-0.359189	-0.115211		-0.974936	-0.595501	-0.216065
49	-0.628909	-0.320304	-0.0116982		-1.16697	-0.857516	-0.548061
51	-0.506038	-0.206772	0.0924939		-1.39366	-1.17185	-0.950046
53	-0.771346	-0.496487	-0.221628		-1.47803	-1.2682	-1.05837
55	-0.898813	-0.483394	-0.067975		-1.42207	-1.30087	-1.17967
57	-0.592367	-0.216595	0.159177		-1.39888	-1.28182	-1.16476
59	-0.868612	-0.413408	0.0417955		-1.3064	-1.20453	-1.10265
61	-0.914123	-0.50091	-0.0876956		-1.3064	-1.20453	-1.10265
63	-0.86824	-0.521736	-0.175232		-1.28392	-1.11634	-0.948749
65	-1.10417	-0.876463	-0.648758		-1.44394	-1.25522	-1.0665
67	-1.38252	-1.24816	-1.1138		-1.46526	-1.34341	-1.22156
69	-1.38039	-1.25052	-1.12065		-1.36223	-1.27397	-1.1857
71	-1.44389	-1.34578	-1.24768		-1.36223	-1.27397	-1.1857
73	-1.41288	-1.19737	-0.98186		-1.38691	-1.29302	-1.19914
75	-1.36224	-1.10987	-0.8575		-1.42626	-1.36216	-1.29806
77	-1.17786	-0.789243	-0.400627		-1.3566	-1.15335	-0.950101
79	-1.22826	-0.876745	-0.525229		-1.50005	-1.30008	-1.1001
81	-1.22826	-0.876745	-0.525229		-1.44742	-1.22279	-0.998157
83	-1.14523	-0.861209	-0.577188		-1.53218	-1.29192	-1.05167
85	-1.12156	-0.846207	-0.570853		-1.53218	-1.29192	-1.05167
87	-1.39262	-1.23606	-1.07951		-1.61601	-1.50074	-1.38546
89	-1.39262	-1.23606	-1.07951		-1.61601	-1.50074	-1.38546
91	-1.34245	-1.15981	-0.977181		-1.68237	-1.57802	-1.47367
93	-1.45737	-1.22126	-0.985141		-1.68237	-1.57802	-1.47367
95	-1.371	-1.126	-0.880994		-1.68237	-1.57802	-1.47367
