# Supplementary material for: Compartmentalized dendritic plasticity in the mouse retrosplenial cortex links contextual memories formed close in time
Source: Nat Neurosci. 2025 Feb 17;28(3):602–15. doi: 10.1038/s41593-025-01876-8 (PMC11893454; doi:10.1038/s41593-025-01876-8)
Supplement: Supplementary file 14 — Statistical source data. [file 41593_2025_1876_MOESM14_ESM.xlsx]

## Sheet: ExtFig 4a
	ABC
	3.66005e-17	0.96937	0.984796
	0.96937	6.87928e-17	0.855422
	0.984796	0.855422	1.57999e-16
	AAA
	1.0828e-16	0.947294	0.994247
	0.947294	1.09967e-16	0.9361
	0.994247	0.9361	7.25298e-17

## Sheet: ExtFig 4b - ABC
	7d				5h
X	Low Error	Mean	High Error		Low Error	Mean	High Error
5	0.705677	1.54172	2.37776		2.07411	3.09445	4.11479				0-10%	30-40%	60-70%	90-100%
7	0.929253	1.67105	2.41284		2.01208	2.92275	3.83343			7d	0.9484	0.8879	0.8986	0.8758
9	0.419813	1.08718	1.75455		1.59307	2.30717	3.02128			5h	0.8632	0.7652	0.7593	0.7576
11	0.464792	1.19327	1.92175		1.55475	2.29108	3.02741
13	-0.0707733	0.567205	1.20518		0.910309	1.48695	2.0636
15	-0.0773798	0.646835	1.37105		0.705536	1.39392	2.0823
17	-0.0988839	0.51923	1.13734		0.330341	1.015	1.69966
19	0.361606	0.892654	1.4237		0.471728	1.1715	1.87127
21	0.000761365	0.370391	0.74002		0.158523	0.655811	1.1531
23	0.00275461	0.406086	0.809418		0.152412	0.625878	1.09935
25	0.0466	0.413589	0.780578		0.174977	0.671428	1.16788
27	0.162873	0.556325	0.949777		0.299289	0.791305	1.28332
29	0.0298784	0.437513	0.845148		-0.0592569	0.33712	0.733497
31	0.0502204	0.518576	0.986932		-0.125082	0.302965	0.731012
33	-0.123837	0.250415	0.624666		-0.214593	0.173964	0.562521
35	-0.340682	-0.069182	0.202318		-0.414818	-0.100602	0.213613
37	-0.652336	-0.370816	-0.0892964		-0.672558	-0.384293	-0.0960276
39	-0.872718	-0.605556	-0.338394		-0.81244	-0.571786	-0.331133
41	-0.539799	-0.189543	0.160712		-0.546192	-0.324147	-0.102101
43	-0.697571	-0.350812	-0.00405327		-0.639355	-0.444232	-0.24911
45	-0.625782	-0.219623	0.186537		-0.843849	-0.637906	-0.431963
47	-0.391913	0.0428156	0.477544		-0.691943	-0.396707	-0.101471
49	-0.434754	0.0338471	0.502448		-0.749132	-0.470378	-0.191624
51	-0.787546	-0.370343	0.0468596		-1.08899	-0.795471	-0.501952
53	-0.409742	0.0133387	0.436419		-0.921203	-0.631637	-0.342072
55	-0.372252	-0.073789	0.224674		-0.755772	-0.549679	-0.343585
57	-0.634654	-0.438137	-0.241619		-1.05257	-0.892882	-0.733195
59	-0.886914	-0.602659	-0.318404		-1.0236	-0.775366	-0.527132
61	-0.850537	-0.50541	-0.160284		-1.09955	-0.768601	-0.437654
63	-1.14541	-0.756956	-0.368506		-1.41436	-0.986814	-0.55927
65	-1.10931	-0.592842	-0.0763691		-1.49924	-1.00835	-0.517465
67	-0.954524	-0.474778	0.00496862		-1.37684	-0.937713	-0.498585
69	-0.797225	-0.346206	0.104813		-1.44907	-1.00501	-0.560951
71	-0.937512	-0.572969	-0.208425		-1.51796	-1.09461	-0.671256
73	-0.939967	-0.542643	-0.145318		-1.47415	-1.00768	-0.541199
75	-1.1565	-0.797877	-0.439252		-1.48329	-1.10177	-0.720239
77	-1.11164	-0.809794	-0.507945		-1.34368	-0.994994	-0.646306
79	-1.18103	-0.863184	-0.545343		-1.42829	-1.09568	-0.763071
81	-1.19771	-0.919348	-0.640986		-1.50528	-1.18796	-0.870646
83	-1.19613	-1.02305	-0.849974		-1.59497	-1.36263	-1.13028
85	-1.28089	-1.09236	-0.903816		-1.86563	-1.57812	-1.2906
87	-1.38901	-1.04602	-0.703021		-2.05003	-1.5759	-1.10178
89	-1.46646	-1.05611	-0.64576		-1.98429	-1.41905	-0.853801
91	-1.4715	-0.993073	-0.514646		-2.09632	-1.46185	-0.827384
93	-1.69722	-1.17167	-0.646129		-1.98986	-1.37645	-0.763044
95	-1.75502	-1.22646	-0.697891		-1.78696	-1.22957	-0.672189

## Sheet: ExtFig 4b - AAA
	7d				5h
X	Low Error	Mean	High Error		Low Error	Mean	High Error
5	0.33157	0.862873	1.39418		0.416423	1.05359	1.69076				0-10%	30-40%	60-70%	90-100%
7	0.447198	1.00107	1.55495		0.578089	1.2281	1.87811			7d	0.9456	0.943	0.9328	0.9255
9	0.492068	1.02503	1.558		0.642343	1.20059	1.75883			5h	0.8976	0.8776	0.8728	0.871
11	0.389807	0.862063	1.33432		0.5252	1.07546	1.62571
13	0.265578	0.651119	1.03666		0.210691	0.477913	0.745134
15	0.217536	0.582256	0.946977		0.115559	0.336301	0.557044
17	0.224619	0.586665	0.94871		-0.095286	0.150463	0.396212
19	-0.102407	0.174713	0.451832		-0.326083	-0.0931149	0.139853
21	0.114652	0.441484	0.768315		-0.286979	0.0278838	0.342746
23	-0.13185	0.267126	0.666102		-0.41523	-0.0308014	0.353627
25	-0.17216	0.169177	0.510514		-0.288067	0.103926	0.49592
27	-0.173247	0.177599	0.528444		-0.199387	0.17295	0.545287
29	-0.0353436	0.351674	0.738692		0.0199458	0.381128	0.74231
31	-0.199698	0.207318	0.614335		-0.263041	0.154728	0.572496
33	-0.170547	0.286547	0.743641		-0.231051	0.167915	0.56688
35	-0.216801	0.205918	0.628637		-0.371317	-0.0318391	0.307639
37	-0.287197	0.0795656	0.446329		-0.561347	-0.211547	0.138253
39	-0.394728	-0.0305039	0.33372		-0.525074	-0.320667	-0.116259
41	-0.243273	0.223116	0.689504		-0.448903	0.0195365	0.487977
43	-0.487982	0.0241437	0.536269		-0.588403	-0.138259	0.311885
45	-0.383939	0.116157	0.616254		-0.409393	0.00590747	0.421208
47	-0.407367	0.127964	0.663294		-0.40411	0.0452963	0.494702
49	-0.425898	0.0446963	0.51529		-0.464637	-0.0338698	0.396898
51	-0.553851	-0.20238	0.149091		-0.749951	-0.449636	-0.14932
53	-0.522521	-0.20385	0.114821		-0.810943	-0.53292	-0.254898
55	-0.39215	-0.196599	-0.00104778		-0.741044	-0.490979	-0.240914
57	-0.353294	-0.061379	0.230536		-0.654945	-0.351668	-0.0483898
59	-0.146712	0.105994	0.3587		-0.442383	-0.149695	0.142994
61	-0.311079	-0.0468742	0.21733		-0.408703	-0.167465	0.0737733
63	-0.419946	-0.129512	0.160921		-0.520264	-0.216318	0.0876284
65	-0.524578	-0.20987	0.104837		-0.548528	-0.248584	0.05136
67	-0.393979	-0.142264	0.10945		-0.610763	-0.321467	-0.0321702
69	-0.642607	-0.264548	0.11351		-0.590463	-0.187742	0.21498
71	-0.631109	-0.133037	0.365036		-0.457076	0.0409304	0.538937
73	-0.419952	0.0896397	0.599231		-0.240267	0.255199	0.750664
75	-0.509905	0.00374986	0.517405		-0.495259	0.0131007	0.52146
77	-0.713989	-0.267168	0.179654		-0.57015	-0.132228	0.305694
79	-0.703979	-0.395338	-0.0866965		-0.822668	-0.477643	-0.132618
81	-0.90969	-0.66003	-0.41037		-1.02534	-0.685512	-0.345682
83	-1.1895	-0.843586	-0.497671		-1.20593	-0.848077	-0.490222
85	-1.2048	-0.825068	-0.445336		-1.24125	-0.849377	-0.457507
87	-1.29289	-0.830954	-0.369014		-1.30468	-0.894723	-0.484764
89	-1.3492	-0.856596	-0.363989		-1.37588	-0.901072	-0.426268
91	-1.09719	-0.507161	0.0828688		-1.29296	-0.716542	-0.140122
93	-1.23115	-0.738015	-0.244881		-1.17632	-0.734472	-0.292624
95	-1.75349	-1.25641	-0.759325		-1.36349	-0.847554	-0.331616

## Sheet: ExtFig 4c
		A											B											C
	'0-10%'	0.794049	0.441099	0.521082	0.394131	0.310404	0.336929	0.42102	0.253943	0.211128	0.224441		0.826319	0.577839	0.535603	0.345333	0.354605	0.311328	0.44139	0.254879	0.274061	0.190943		0.889953	0.551751	0.493679	0.386846	0.313083	0.253868	0.289123	0.222862	0.208329	0.141233
	'10-20%'	0.441534	0.475688	0.427799	0.471358	0.39766	0.320893	0.343574	0.31122	0.287728	0.240233		0.568721	0.440175	0.481044	0.460757	0.341132	0.34001	0.306171	0.305628	0.315162	0.309508		0.546483	0.495298	0.451944	0.38677	0.352121	0.307374	0.23265	0.237006	0.181774	0.122747
	'20-30%'	0.518637	0.425753	0.437547	0.462172	0.350583	0.349737	0.346964	0.357955	0.279498	0.221625		0.535942	0.47887	0.516325	0.454481	0.391009	0.274196	0.377715	0.301436	0.301205	0.246103		0.501303	0.449512	0.408389	0.36413	0.235103	0.249482	0.260411	0.240693	0.210399	0.120428
	'30-40%'	0.402317	0.481041	0.460215	0.460544	0.3932	0.415262	0.364125	0.397577	0.354467	0.259635		0.344327	0.460938	0.452355	0.442707	0.470553	0.400351	0.340563	0.335074	0.383495	0.331749		0.382365	0.386912	0.367349	0.341727	0.366332	0.319375	0.277875	0.256976	0.224002	0.157349
	'40-50%'	0.308635	0.39514	0.35143	0.393844	0.284747	0.463571	0.353321	0.283744	0.336912	0.212769		0.355581	0.33697	0.390525	0.466308	0.370452	0.398162	0.376751	0.317587	0.313894	0.250669		0.309215	0.34681	0.230588	0.365107	0.309285	0.289714	0.289636	0.249102	0.150654	0.203358
	'50-60%'	0.339293	0.321901	0.352051	0.418524	0.469674	0.339427	0.292949	0.340354	0.272411	0.177451		0.312809	0.345163	0.275646	0.400153	0.39903	0.368001	0.360784	0.306386	0.31982	0.271354		0.25293	0.297762	0.248166	0.321147	0.296212	0.235936	0.262143	0.239015	0.210323	0.18358
	'60-70%'	0.41763	0.360721	0.349475	0.361376	0.349635	0.291421	0.42453	0.417956	0.300609	0.20555		0.441181	0.304671	0.378311	0.343334	0.374105	0.361363	0.457201	0.460148	0.371893	0.253092		0.287411	0.233434	0.264161	0.280767	0.291844	0.255725	0.407884	0.367681	0.327278	0.21122
	'70-80%'	0.253612	0.310693	0.360859	0.398756	0.283812	0.338243	0.419085	0.402189	0.356331	0.268694		0.24966	0.30843	0.300733	0.335391	0.313505	0.301457	0.455771	0.397681	0.393506	0.28904		0.22757	0.237789	0.240973	0.257422	0.249675	0.23178	0.363362	0.304642	0.246301	0.182507
	'80-90%'	0.214439	0.27863	0.281783	0.352113	0.338237	0.274891	0.292037	0.346428	0.29484	0.295415		0.272235	0.31461	0.306981	0.385652	0.31583	0.325411	0.376343	0.394959	0.363876	0.330917		0.209283	0.182559	0.21066	0.226539	0.150709	0.212017	0.331634	0.241163	0.138503	0.240442
	'90-100%'	0.226876	0.244098	0.217909	0.257487	0.214129	0.16932	0.20642	0.27104	0.296456	0.461749		0.188522	0.307469	0.248572	0.330907	0.249587	0.27244	0.252866	0.287384	0.336297	0.617145		0.140469	0.120005	0.119556	0.154309	0.207268	0.179852	0.217309	0.185759	0.24463	0.497438
	'0-10%'	0.780716	0.605785	0.550294	0.545479	0.478092	0.489218	0.432918	0.402115	0.328311	0.279484		0.825718	0.655388	0.58722	0.485617	0.53529	0.431285	0.47594	0.447133	0.291727	0.31919		0.822554	0.63181	0.556265	0.439625	0.473585	0.424136	0.39519	0.452631	0.357214	0.33562
	'10-20%'	0.610805	0.547454	0.472935	0.52237	0.485656	0.391853	0.436743	0.459122	0.341527	0.285341		0.657593	0.485689	0.541192	0.434973	0.492596	0.466368	0.468127	0.352027	0.337798	0.34019		0.628588	0.513963	0.537802	0.531088	0.444929	0.458601	0.430967	0.388849	0.338643	0.347657
	'20-30%'	0.547558	0.469227	0.579747	0.534194	0.437493	0.47516	0.461427	0.389628	0.367305	0.388752		0.581806	0.538617	0.648683	0.569133	0.540749	0.54267	0.551103	0.500858	0.3935	0.368457		0.557569	0.539602	0.472773	0.524426	0.498142	0.438949	0.465481	0.38973	0.372984	0.359827
	'30-40%'	0.545357	0.523014	0.531727	0.444082	0.51154	0.50331	0.411134	0.434032	0.398785	0.39057		0.488363	0.434983	0.566926	0.452328	0.425283	0.50525	0.474805	0.407512	0.376314	0.337457		0.445318	0.533217	0.529797	0.453879	0.447997	0.397601	0.457412	0.450773	0.371633	0.338394
	'40-50%'	0.477817	0.48332	0.441387	0.511901	0.489289	0.465293	0.453366	0.439407	0.380668	0.356644		0.535796	0.493774	0.542822	0.424933	0.490818	0.507999	0.533403	0.496582	0.43552	0.376584		0.469719	0.442688	0.49988	0.446394	0.479141	0.407328	0.430623	0.444819	0.374344	0.378312
	'50-60%'	0.49182	0.386627	0.477248	0.503168	0.46729	0.433623	0.501317	0.456435	0.400968	0.407529		0.431993	0.465985	0.537654	0.503511	0.503597	0.411443	0.402635	0.445068	0.343262	0.331097		0.423393	0.457488	0.432994	0.404684	0.405364	0.316368	0.418565	0.363111	0.350755	0.323282
	'60-70%'	0.432358	0.430362	0.460153	0.407731	0.462595	0.494235	0.515118	0.482735	0.439758	0.331163		0.470785	0.465048	0.554545	0.474368	0.522933	0.400598	0.452556	0.492095	0.422446	0.392559		0.395914	0.43012	0.461588	0.45857	0.430144	0.413118	0.448307	0.461207	0.373724	0.370346
	'70-80%'	0.409009	0.458013	0.389761	0.435496	0.438444	0.458547	0.492339	0.430425	0.416397	0.528584		0.446074	0.356713	0.495207	0.413399	0.5001	0.448304	0.493971	0.49294	0.482563	0.518947		0.448207	0.391969	0.383903	0.450279	0.440914	0.364783	0.46594	0.475808	0.469547	0.496861
	'80-90%'	0.330849	0.339699	0.370125	0.396808	0.382132	0.398523	0.444191	0.417568	0.406643	0.446446		0.291517	0.33479	0.39373	0.372936	0.427201	0.346135	0.425956	0.490512	0.501371	0.55313		0.355921	0.337534	0.366759	0.371691	0.371366	0.343868	0.37097	0.483974	0.440038	0.502894
	'90-100%'	0.277713	0.287288	0.3894	0.389819	0.351253	0.40927	0.336514	0.514518	0.449072	0.703732		0.325284	0.344771	0.357833	0.329503	0.37699	0.337333	0.386703	0.501375	0.547928	0.55123		0.330669	0.342856	0.35914	0.341202	0.376947	0.321986	0.373464	0.506298	0.500544	0.560039
		'0-10%'	'10-20%'	'20-30%'	'30-40%'	'40-50%'	'50-60%'	'60-70%'	'70-80%'	'80-90%'	'90-100%'		'0-10%'	'10-20%'	'20-30%'	'30-40%'	'40-50%'	'50-60%'	'60-70%'	'70-80%'	'80-90%'	'90-100%'		'0-10%'	'10-20%'	'20-30%'	'30-40%'	'40-50%'	'50-60%'	'60-70%'	'70-80%'	'80-90%'	'90-100%'
