# Supplementary material for: Compartmentalized dendritic plasticity in the mouse retrosplenial cortex links contextual memories formed close in time
Source: Nat Neurosci. 2025 Feb 17;28(3):602–15. doi: 10.1038/s41593-025-01876-8 (PMC11893454; doi:10.1038/s41593-025-01876-8)
Supplement: Supplementary file 15 — Statistical source data. [file 41593_2025_1876_MOESM15_ESM.xlsx]

## Sheet: Extended Fig 4b
	Control								TTA-ChR2
Baseline	17.6111	10.2222	15.5	15.6111					8.72222	7.44444	13.3264	31.5
Post-Stim	18.4361	6.77778	14.4167	9.70833					30.6722	26.5417	20.5054	36.1833

## Sheet: Extended Fig 4c
Test A
Control				TTA
60	34	28	52	54	73	49	67

## Sheet: Extended Fig 4d
	Control								TTA-ChR2DTE
Baseline	32.8556	16.9056	27.6722	14.2222					23.2444	21.0444	22.9222	35.8556
Post-Stim	33.8778	19.275	39.3639	18.1194					29.7028	27.7861	21.4417	51.9833

## Sheet: Extended Fig 4e
Test A
Control				Chr2DTE
29	35	44	58	17	51	45	57
