# Supplementary material for: Compartmentalized dendritic plasticity in the mouse retrosplenial cortex links contextual memories formed close in time
Source: Nat Neurosci. 2025 Feb 17;28(3):602–15. doi: 10.1038/s41593-025-01876-8 (PMC11893454; doi:10.1038/s41593-025-01876-8)
Supplement: Supplementary file 16 — Statistical source data. [file 41593_2025_1876_MOESM16_ESM.xlsx]

## Sheet: Ext Figure S6
CamKII-Cre::DIO-GFP				CamKII-Cre::DIO-ChR
Linked Context	Novel Context	Shock Context		Linked Context	Novel Context	Shock Context
48	14	38		6	5	22
19	6	44		14	7	6
8	3	22		22	27	27
36	29	44		24	38	33
24	8	28		5	30	40
17	8	32		21	9	55
29	23	27		27	32	31
24	30	19		23	16	43
18	29	31		31	18	36
16	7	32
20	35	32
14	40	49
28	36	37
8	25	16
17	11	14
