# Supplementary material for: Compartmentalized dendritic plasticity in the mouse retrosplenial cortex links contextual memories formed close in time
Source: Nat Neurosci. 2025 Feb 17;28(3):602–15. doi: 10.1038/s41593-025-01876-8 (PMC11893454; doi:10.1038/s41593-025-01876-8)
Supplement: Supplementary file 17 — Statistical source data. [file 41593_2025_1876_MOESM17_ESM.xlsx]

## Sheet: Ext Figure 7
Saline				CNO
Linked Context	Novel Context	Shock Context		Linked Context	Novel Context	Shock Context
34.4	22	61		25	28	46
30.3	20	42		46.4	9	63
28.6	17	67		21.6	18	21
20.8	28	44		48.6	40	76
35.4	33	45		65.3	34	64
6.7	5	43		19	11	24
7	1	12		18.6	27	68
28.8	36	49		20	6	19
15.9	29	15		31	7	12
28.6	16	42		31	11	41
21	12	20		15	17	26
27	8	42		32	28	32
5	6	37
8	22	36
45	44	52
