# Supplementary material for: Compartmentalized dendritic plasticity in the mouse retrosplenial cortex links contextual memories formed close in time
Source: Nat Neurosci. 2025 Feb 17;28(3):602–15. doi: 10.1038/s41593-025-01876-8 (PMC11893454; doi:10.1038/s41593-025-01876-8)
Supplement: Supplementary file 18 — Statistical source data. [file 41593_2025_1876_MOESM18_ESM.xlsx]

## Sheet: Neuronal co-allocation
5h	7d
51.0441	43.0622
39.2727	26.8344
36.0656	22.7642
60.1286	54.1471

## Sheet: MK801
Control	MK801
20.8062	13.6328
9.44559	4.97362
11.9374	8.63039
17.4757	0.470958
18.5373	10.9537
	8.52273
