# Supplementary material for: Compartmentalized dendritic plasticity in the mouse retrosplenial cortex links contextual memories formed close in time
Source: Nat Neurosci. 2025 Feb 17;28(3):602–15. doi: 10.1038/s41593-025-01876-8 (PMC11893454; doi:10.1038/s41593-025-01876-8)
Supplement: Supplementary file 19 — Statistical source data. [file 41593_2025_1876_MOESM19_ESM.xlsx]

## Sheet: Spine Gain 
	Baseline																																															Context Exposure
Control	9.25926	14.8936	9.7561	6.66667	0	15.3846	6.45161	13.3333	11.1111	20.8333	8.10811	0	5.71429	5.26316	6.25	3.44828	9.09091	6.25	0	0	4	5.88235	9.375	12.5	0	16.6667	3.57143	11.9048	4.7619	14.2857	9.09091	3.84615	4.54545	5	0	0	13.7931	13.3333	11.5385	0	10.5263	7.40741	31.25	16.129				12.963	4.7619
Experimental	7.40741	14.7059	12.5	0	5.55556	11.7647	36.8421	23.4043	2.85714	7.84314	6.66667	21.4286	30	6.66667	10	10	16.129	20.8333	5.88235	11.3636	12	8.69565	18.5185	6.66667	12.8205	16	2.43902	3.22581	0	4.7619	3.7037	0	8	5.88235	9.67742	17.6471	4.7619	15.7895	0	18.75	5.71429	22.7273	15	5.55556	17.2414	8.33333		3.84615	15.1515
[truncated: 44 more columns]

## Sheet: Spine Loss
	Baseline																																															Context Exposure
Control	5.55556	10.6383	0	13.3333	20	19.2308	6.45161	11.1111	3.7037	12.5	18.9189	24	8.57143	5.26316	3.125	10.3448	4.54545	0	0	2	8	17.6471	12.5	5	18.1818	33.3333	10.7143	19.0476	9.52381	7.14286	13.6364	7.69231	0	5	22.2222	10	3.44828	0	19.2308	0	21.0526	11.1111	6.25	0				12.963	16.6667
Experimental	11.1111	20.5882	18.75	25	55.5556	41.1765	0	12.766	11.4286	7.84314	3.33333	4.7619	10	3.33333	16.6667	6.66667	9.67742	29.1667	14.7059	6.81818	8	4.34783	0	6.66667	10.2564	0	19.5122	6.45161	3.22581	7.14286	11.1111	4.34783	0	0	12.9032	2.94118	4.7619	10.5263	8	4.16667	5.71429	22.7273	30	16.6667	0	8.33333		7.69231	9.09091
[truncated: 44 more columns]

## Sheet: Spine Turnover 
	Baseline																																																Context Exposure
Control	7.54717	13.0435	5.12821	9.67742	9.09091	16.9811	6.45161	12.3596	7.69231	17.3913	12.8205	10.7143	7.04225	5.26316	4.7619	6.66667	6.97674	3.125	0	0.990099	5.88235	11.1111	10.7692	9.09091	8.33333	23.0769	6.89655	14.9425	6.97674	11.1111	11.1111	5.66038	2.32558	5	10	4.7619	9.09091	7.14286	14.8148	0	15	9.09091	21.4286	8.77193					12.963
Experimental	9.09091	16.6667	15.1515	11.1111	24.4444	23.0769	22.5806	19.1011	6.84932	7.84314	5.08475	14.2857	22.2222	5.08475	12.9032	8.47458	13.3333	24	9.85915	9.30233	10.2041	6.66667	10.2041	6.66667	11.6883	8.69565	10.1124	4.7619	1.5873	5.88235	7.14286	2.12766	4.16667	3.0303	11.1111	11.1111	4.7619	13.5135	3.84615	12.3596	5.71429	22.7273	20.9302	10.5263	9.43396	8.33333			5.66038
[truncated: 45 more columns]
