# Supplementary material for: Compartmentalized dendritic plasticity in the mouse retrosplenial cortex links contextual memories formed close in time
Source: Nat Neurosci. 2025 Feb 17;28(3):602–15. doi: 10.1038/s41593-025-01876-8 (PMC11893454; doi:10.1038/s41593-025-01876-8)
Supplement: Supplementary file 20 — Statistical source data. [file 41593_2025_1876_MOESM20_ESM.xlsx]

## Sheet: Ext Figure S10a
Con
1.18422	2.38922	1.97095
1.47814	2.58256	2.04142
1.51559	2.50707	2.04089
1.4729	2.5497	2.00234
1.66957	2.6306	1.91286
mCherry
0.741714	4.191	9.48976	3.31367	2.62544
3.72441	4.70288	8.11549	4.25852	3.6402
6.56175	4.09545	6.93172	4.20812	4.45867
5.91501	3.44783	6.13404	4.10087	5.59609
4.25582	3.25816	5.56723	4.04374	5.42785

## Sheet: Ext Figure S10b
RFP+	RFP-
1035.05	999.32
622.24	547.65
731.3	684.99
683.67	587.55
803.9	750.67
937.67	881.92
908.4	851.6
892.85	788.41
Cof+ RFP+	Cof+ RFP-	Cof- RFP+	Cof- RFP-
1315.37	1207.96	767.13	740.88
744.3	667.2	373.61	357.48
874.42	819.19	478.1	498.28
876.02	733.83	427.2	372.63
911.99	877.61	487.35	472.04
1232.7	1177.79	642.65	518.91
1116.87	1045.47	501.4	541.28
1034.61	945.16	606.84	567.92
